# Supplementary material for: Direct Identification of Proteolytic Cleavages on Living Cells Using a Glycan-Tethered Peptide Ligase
Source: ACS Cent Sci. 2022 Oct 11;8(10):1447–56. doi: 10.1021/acscentsci.2c00899 (PMC9615116; doi:10.1021/acscentsci.2c00899)
Supplement: Supplementary file 2 — oc2c00899_si_002.xlsx [file oc2c00899_si_002.xlsx]

## Sheet: Compiled cell types
Peptide_unmod	Accession	Molecular_function	SS_dist	Previous Amino Acids	P4-P4'	Peptide_start	Peptide_end	Cut_topo	Num_glycosites	Protein_type	Location	Propep_dist	CSPA y/n?	Second structure at cut site
AAAAAAAAAAGEGARS	Q7RTP0|NIPA1_HUMAN		no SS	TAAA	TAAAAAAA	7	22	Extracellular	0	multi-pass membrane protein	endosome, PM	no Propeptide
AAAAAAAAAGEGARS	Q7RTP0|NIPA1_HUMAN		no SS	AAAA	AAAAAAAA	8	22	Extracellular	0	multi-pass membrane protein	endosome, PM	no Propeptide
AAAAAAAAGEGARS	Q7RTP0|NIPA1_HUMAN		no SS	AAAA	AAAAAAAA	9	22	Extracellular	0	multi-pass membrane protein	endosome, PM	no Propeptide
AAAAAAVSGSAAAEAKE	O75882|ATRN_HUMAN	signaling receptor activity	57	EAEA	EAEAAAAA	84	100	Extracellular	26	single-pass type i membrane protein	PM, secreted	1	yes
AAAAAVSGSAAAEAKE	O75882|ATRN_HUMAN	signaling receptor activity	58	AEAA	AEAAAAAA	85	100	Extracellular	26	single-pass type i membrane protein	PM, secreted	2	yes
AAAASPAILPRL	Q9BZM4|ULBP3_HUMAN	natural killer cell lectin-like receptor binding	-26	M	MAAAA	2	13	SS	1	gpi-anchored	PM	-216	yes	outside struct
AAAAVSGSAAAEAKE	O75882|ATRN_HUMAN	signaling receptor activity	59	EAAA	EAAAAAAA	86	100	Extracellular	26	single-pass type i membrane protein	PM, secreted	3	yes
AAADPLLGGQGPAKD	Q14114|LRP8_HUMAN	cargo receptor activity; low-density lipoprotein particle receptor activity; reelin receptor activity; transmembrane signaling receptor activity; very-low-density lipoprotein particle receptor activity	1	HLAA	HLAAAAAD	32	46	Near SS	6	single-pass type i membrane protein	PM, secreted	no Propeptide		outside struct
AAAEQQVPLVLWSSDRD	Q15904|VAS1_HUMAN		-1	AAAA	AAAAAAAE	39	55	SS	7	single-pass membrane protein	golgi, ER	no Propeptide	yes
AAAFPQTTEKI	Q13433|S39A6_HUMAN		-1	HELK	HELKAAAF	26	36	SS	5	multi-pass membrane protein	PM	no Propeptide	yes
AAAQEADGARS	O96005|CLPT1_HUMAN		no SS	M	MAAAQ	2	12	Extracellular	6	multi-pass membrane protein	membrane	no Propeptide	yes
AAAVSGSAAAEAKE	O75882|ATRN_HUMAN	signaling receptor activity	60	AAAA	AAAAAAAV	87	100	Extracellular	26	single-pass type i membrane protein	PM, secreted	4	yes
AADDIMDPTSLAETQEDHNGGQKQ	P05107|ITB2_HUMAN	ICAM-3 receptor activity	53	MRGC	MRGCAADD	74	97	Extracellular	6	single-pass type i membrane protein	PM	no Propeptide	yes	unstructured
AADMAAQITKR	P04439|HLAA_HUMAN	CD8 receptor binding; signaling receptor binding; T cell receptor binding	136	RSWT	RSWTAADM	159	169	Extracellular	1	single-pass type i membrane protein	ER, PM	no Propeptide	yes	beta
AADPLLGGQGPAKD	Q14114|LRP8_HUMAN	cargo receptor activity; low-density lipoprotein particle receptor activity; reelin receptor activity; transmembrane signaling receptor activity; very-low-density lipoprotein particle receptor activity	2	LAAA	LAAAAADP	33	46	Near SS	6	single-pass type i membrane protein	PM, secreted	no Propeptide		outside struct
AADSSVPSAPRR	O43291|SPIT2_HUMAN		79	TSRN	TSRNAADS	105	116	Extracellular	2	single-pass type i membrane protein	membrane	no Propeptide		outside struct
AADTAAQITQRK	P01889|HLAB_HUMAN	signaling receptor binding	136	RSWT	RSWTAADT	159	170	Extracellular	1	single-pass type i membrane protein	ER, PM	no Propeptide	yes	beta
AADTAAQITQRK	P10321|HLAC_HUMAN		136	RSWT	RSWTAADT	159	170	Extracellular	1	single-pass type i membrane protein	ER, PM	no Propeptide	yes	beta
AAEGLDTQRF	P01732|CD8A_HUMAN	coreceptor activity	60	NKPK	NKPKAAEG	80	89	Extracellular	0	single-pass type i membrane protein	PM, secreted	no Propeptide		unstructured
AAENQVPLAKG	P19022|CADH2_HUMAN		439	VLTV	VLTVAAEN	463	473	Extracellular	7	single-pass type i membrane protein	PM	304	yes
AAFPQTTEKI	Q13433|S39A6_HUMAN		0	ELKA	ELKAAAFP	27	36	SS	5	multi-pass membrane protein	PM	no Propeptide	yes
AAGADAGPGPEPCATLVQGKF	O14514|AGRB1_HUMAN	G protein-coupled receptor activity	2	RARA	RARAAAGA	31	51	Extracellular, Near SS	7	multi-pass membrane protein	PM, secreted	no Propeptide
AAGFVQAPLSQQRW	P35613|BASI_HUMAN	signaling receptor activity; virus receptor activity	2	GASG	GASGAAGF	22	35	Near SS	3	single-pass type i membrane protein	melanosome, endosome, ER, PM	no Propeptide	yes	outside struct
AAGGAVHTRG	P01732|CD8A_HUMAN	coreceptor activity	147	ACRP	ACRPAAGG	167	176	Extracellular	0	single-pass type i membrane protein	PM, secreted	no Propeptide		outside struct
AAGNPGYNPYVECQDSVRT	Q86X29|LSR_HUMAN		no SS	NAQL	NAQLAAGN	154	172	Extracellular	0	single-pass membrane protein	PM	no Propeptide
AAHTLVMKI	Q14126|DSG2_HUMAN		151	EELS	EELSAAHT	173	181	Extracellular	5	single-pass type i membrane protein	PM	124	yes	unstructured
AALPFGLVRR	O95490|AGRL2_HUMAN	G protein-coupled receptor activity; latrotoxin receptor activity	5	GFSR	GFSRAALP	29	38	Extracellular	9	multi-pass membrane protein	membrane	no Propeptide	yes
AAPAPRPPELQSASAGPSVSLYLSEDEVRR	P34925|RYK_HUMAN	coreceptor activity involved in Wnt signaling pathway, planar cell polarity pathway; transmembrane signaling receptor activity; Wnt-activated receptor activity	22	PGAA	PGAAAAPA	46	75	Extracellular	5	single-pass type i membrane protein	nucleus, cytoplasm	no Propeptide	yes	outside struct
AAPLAGVASRA	Q96PQ0|SORC2_HUMAN	neuropeptide receptor activity	71	RWER	RWERAAPL	120	130	Extracellular	7	single-pass type i membrane protein	endosome, vesicle, PM	no Propeptide	yes	outside struct
AAPSVTLFPPSSEELQANKA	A0M8Q6|IGLC7_HUMAN	immunoglobulin receptor binding	no SS	GQPK	GQPKAAPS	5	24		0	secreted	PM, secreted	no Propeptide
AAPSVTLFPPSSEELQANKA	P0CF74|IGLC6_HUMAN	immunoglobulin receptor binding	no SS	GQPK	GQPKAAPS	5	24		0	secreted	PM, secreted	no Propeptide
AAPSVTLFPPSSEELQANKA	P0DOY2|IGLC2_HUMAN	immunoglobulin receptor binding	no SS	GQPK	GQPKAAPS	5	24		0	secreted	PM, secreted	no Propeptide		outside struct
AAPSVTLFPPSSEELQANKA	P0DOY3|IGLC3_HUMAN	immunoglobulin receptor binding	no SS	GQPK	GQPKAAPS	5	24		0	secreted	PM, secreted	no Propeptide		outside struct
AAQEECVCENYKL	P16422|EPCAM_HUMAN		0	ATFA	ATFAAAQE	22	34	SS	3	single-pass type i membrane protein	PM	no Propeptide	yes	outside struct
AAQEQPFIVSNQNKR	P17301|ITA2_HUMAN	collagen receptor activity; virus receptor activity	780	RQIP	RQIPAAQE	808	822	Extracellular	10	single-pass type i membrane protein	membrane	no Propeptide	yes	outside struct
AAQGEAEAPTLYLWKT	Q9UPZ6|THS7A_HUMAN		2	AGRA	AGRAAAQG	48	63	Extracellular, Near SS	14	single-pass type i membrane protein	PM, secreted	no Propeptide	yes
AASPLSTPTSAQAAGPSSGSCPPTKF	Q9NPF0|CD320_HUMAN		0	GLEA	GLEAAASP	34	59	SS	3	single-pass type i membrane protein	PM	no Propeptide		outside struct
AATEEPEVIPDPAKQ	Q15262|PTPRK_HUMAN	transmembrane receptor protein tyrosine phosphatase activity	707	IATK	IATKAATE	732	746	Extracellular	12	single-pass type i membrane protein	PM	no Propeptide	yes	outside struct
AAVGENEETVIIGLRL	Q9H8M5|CNNM2_HUMAN		no SS	AGGC	AGGCAAVG	64	79	Extracellular	1	multi-pass membrane protein	PM	no Propeptide	yes	outside struct
AAVIVTVLDENDNSPKF	Q9HC56|PCDH9_HUMAN		534	LQSQ	LQSQAAVI	556	572	Extracellular	14	single-pass type i membrane protein	PM	no Propeptide	yes	outside struct
AAVSGSAAAEAKE	O75882|ATRN_HUMAN	signaling receptor activity	61	AAAA	AAAAAAVS	88	100	Extracellular	26	single-pass type i membrane protein	PM, secreted	5	yes
AAVVVPSGEEQRY	P01889|HLAB_HUMAN	signaling receptor binding	246	FQKW	FQKWAAVV	269	281	Extracellular	1	single-pass type i membrane protein	ER, PM	no Propeptide	yes	beta
AAVVVPSGEEQRY	P04439|HLAA_HUMAN	CD8 receptor binding; signaling receptor binding; T cell receptor binding	246	FQKW	FQKWAAVV	269	281	Extracellular	1	single-pass type i membrane protein	ER, PM	no Propeptide	yes	beta
AAVVVPSGEEQRY	P13747|HLAE_HUMAN	natural killer cell lectin-like receptor binding; signaling receptor binding; T cell receptor binding	246	FQKW	FQKWAAVV	266	278	Extracellular	1	single-pass type i membrane protein	golgi, PM, secreted	no Propeptide	yes	beta
AAVVVPSGQEQRY	P10321|HLAC_HUMAN		246	FQKW	FQKWAAVV	269	281	Extracellular	1	single-pass type i membrane protein	ER, PM	no Propeptide	yes	beta
ACPEEIGWRN	P05107|ITB2_HUMAN	ICAM-3 receptor activity	224	MQVA	MQVAACPE	245	254	Extracellular	6	single-pass type i membrane protein	PM	no Propeptide	yes	alpha
ADKDCDVLVGYKA	Q13530|SERC3_HUMAN		no SS	ADIN	ADINADKD	85	97	Extracellular	1	multi-pass membrane protein	golgi, PM, cytoplasm	no Propeptide
ADLADGVSGGEGKG	P14209|CD99_HUMAN		72	SFSD	SFSDADLA	93	106	Extracellular	0	single-pass type i membrane protein	membrane	no Propeptide
ADLINNLGTIAKS	P08238|HS90B_HUMAN	sulfonylurea receptor binding	no SS	GMTK	GMTKADLI	96	108		2	secreted	melanosome, PM, secreted, nucleus, cytoplasm	no Propeptide		unstructured
ADLQDDTFIGNEPLTPEVRA	P20701|ITAL_HUMAN	ICAM-3 receptor activity	358	LDLK	LDLKADLQ	382	401	Extracellular	12	single-pass type i membrane protein	PM	no Propeptide	yes	unstructured
ADSGEGDFLAEGGGVRG	P02671|FIBA_HUMAN	signaling receptor binding	2	TAWT	TAWTADSG	20	36	Near SS	4	secreted	secreted	no Propeptide	yes	outside struct
ADTAAQITQRK	P01889|HLAB_HUMAN	signaling receptor binding	137	SWTA	SWTAADTA	160	170	Extracellular	1	single-pass type i membrane protein	ER, PM	no Propeptide	yes	beta
ADTAAQITQRK	P10321|HLAC_HUMAN		137	SWTA	SWTAADTA	160	170	Extracellular	1	single-pass type i membrane protein	ER, PM	no Propeptide	yes	unstructured
AEAPCGVAPQARI	Q16651|PRSS8_HUMAN		5	GAEG	GAEGAEAP	33	45	Extracellular	1	single-pass membrane protein	PM, secreted	1		outside struct
AEDAEVHAENWLRL	P51511|MMP15_HUMAN		6	LGVA	LGVAAEDA	46	59	Propeptide	1	single-pass type i membrane protein	membrane	0
AEIEYLEKT	P14151|LYAM1_HUMAN		44	IQNK	IQNKAEIE	71	79	Extracellular	6	single-pass type i membrane protein	PM	33	yes	alpha
AENNIQPIFAVTSRM	P05107|ITB2_HUMAN	ICAM-3 receptor activity	291	AHKL	AHKLAENN	312	326	Extracellular	6	single-pass type i membrane protein	PM	no Propeptide	yes	alpha
AENQVPLAKG	P19022|CADH2_HUMAN		440	LTVA	LTVAAENQ	464	473	Extracellular	7	single-pass type i membrane protein	PM	305	yes
AESHWCYEVQAESSNYPCLVPVKW	P22748|CAH4_HUMAN		2	PSAS	PSASAESH	19	42	Near SS	0	gpi-anchored	PM	-266		outside struct
AEVSGGDRLDCVKA	P56159|GFRA1_HUMAN	glial cell-derived neurotrophic factor receptor activity; signaling receptor activity; signaling receptor binding	-4	LLLS	LLLSAEVS	19	32	SS	3	gpi-anchored	golgi, endosome, PM	-411	yes
AFDLPLSPVTIKR	P19022|CADH2_HUMAN		614	AGPF	AGPFAFDL	638	650	Extracellular	7	single-pass type i membrane protein	PM	479	yes
AFGAVEAISDRI	P07858|CATB_HUMAN		94	GSCW	GSCWAFGA	110	121		1	secreted	melanosome, lysosome, PM, secreted	31		alpha
AFGGSSEPCALCSLHSIGKI	P14174|MIF_HUMAN	cytokine activity; cytokine receptor binding	no SS	DQLM	DQLMAFGG	49	68		0	secreted	secreted, cytoplasm	no Propeptide		beta
AFNGLPNGGGAGDSLPGSPSRG	Q13425|SNTB2_HUMAN		no SS	PAAA	PAAAAFNG	69	90		0	secreted	vesicle, PM, cytoplasm	no Propeptide		outside struct
AFPQTTEKI	Q13433|S39A6_HUMAN		1	LKAA	LKAAAFPQ	28	36	Near SS	5	multi-pass membrane protein	PM	no Propeptide	yes
AFTAVGDGPPSPTIQVKT	P10586|PTPRF_HUMAN	transmembrane receptor protein tyrosine phosphatase activity	462	LRVL	LRVLAFTA	490	507	Extracellular	5	single-pass type i membrane protein	membrane	no Propeptide	yes	unstructured
AGAQPYHGEKG	O75084|FZD7_HUMAN	G protein-coupled receptor activity; Wnt-activated receptor activity	-1	LSAG	LSAGAGAQ	30	40	SS	2	multi-pass membrane protein	endosome, PM	no Propeptide		outside struct
AGGCGHDECDTYVRV	Q9Y219|JAG2_HUMAN		37	RTTR	RTTRAGGC	59	73	Extracellular	5	single-pass type i membrane protein	membrane	no Propeptide	yes	unstructured
AGGGSPPATSCPVACSCSNQASRV	Q9NT99|LRC4B_HUMAN	signaling receptor binding	13	VTSA	VTSAAGGG	47	70	Extracellular	9	single-pass membrane protein	PM	no Propeptide	yes
AGNDISWKAPVATNNPAWAVQEETRD	Q9Y286|SIGL7_HUMAN	signaling receptor activity	51	YWFR	YWFRAGND	68	93	Extracellular	8	single-pass type i membrane protein	membrane	no Propeptide	yes	unstructured
AGNPGYNPYVECQDSVRT	Q86X29|LSR_HUMAN		no SS	AQLA	AQLAAGNP	155	172	Extracellular	0	single-pass membrane protein	PM	no Propeptide
AGPIIVEPHVTAVWGKN	Q9NQS3|NECT3_HUMAN		1	CGAL	CGALAGPI	57	73	Near SS	6	single-pass membrane protein	PM	no Propeptide	yes
AGPLIVPYNLPLPGGVVPRM	P17931|LEG3_HUMAN		no SS	YGAP	YGAPAGPL	111	130		0	secreted	secreted, nucleus, cytoplasm	no Propeptide		unstructured
AGPPPIQDGEFTFLLPAGRK	Q13445|TMED1_HUMAN	signaling receptor binding	2	EVGG	EVGGAGPP	24	43	Extracellular, Near SS	0	single-pass type i membrane protein	golgi, ER, PM	no Propeptide
AGQVDAHDCEALGWGSEAAGFQESRG	Q9BSN7|TM204_HUMAN		no SS	PGAR	PGARAGQV	65	90	Extracellular	1	multi-pass membrane protein	PM	no Propeptide
AHAPEDPSDLLQHVKF	Q8N6P7|I22R1_HUMAN	cytokine receptor activity; interferon receptor activity	1	GSLA	GSLAAHAP	15	30	Near SS	2	single-pass type i membrane protein	membrane	no Propeptide		outside struct
AHGDSKPVFIKV	P10586|PTPRF_HUMAN	transmembrane receptor protein tyrosine phosphatase activity	-1	LVAG	LVAGAHGD	27	38	SS	5	single-pass type i membrane protein	membrane	no Propeptide	yes	outside struct
AHSALEDVEALHPRK	Q6NW40|RGMB_HUMAN	coreceptor activity	344	FTAA	FTAAAHSA	388	402		2	gpi-anchored	PM	-26		outside struct
AHSDGGDGVVSQV	Q12860|CNTN1_HUMAN		959	VEVR	VEVRAHSD	978	990		9	gpi-anchored	PM		yes	outside struct
AHTDVGPGPESSPVLVRT	P10586|PTPRF_HUMAN	transmembrane receptor protein tyrosine phosphatase activity	658	VWVR	VWVRAHTD	686	703	Extracellular	5	single-pass type i membrane protein	membrane	no Propeptide	yes	unstructured
AIDPDSGDILVNTVLDRE	O60245|PCDH7_HUMAN		556	MGIF	MGIFAIDP	583	600	Extracellular	7	single-pass type i membrane protein	PM	no Propeptide	yes	outside struct
AIDSGSSAAQLPQKS	O75056|SDC3_HUMAN		no SS	LLDN	LLDNAIDS	364	378	Extracellular	6	single-pass type i membrane protein	PM	no Propeptide
AIHPGLCEDLRS	P16144|ITB4_HUMAN	G protein-coupled receptor binding	594	INYS	INYSAIHP	620	631	Extracellular	5	single-pass type i membrane protein	PM	no Propeptide	yes	outside struct
AILPLPGQSVERL	Q14624|ITIH4_HUMAN		707	QAPS	QAPSAILP	734	746		8	secreted	secreted	46
AILQTDQTLTEKE	P32455|GBP1_HUMAN	cytokine binding	no SS	SMTD	SMTDAILQ	474	486		0	secreted	golgi, PM, secreted, cytoplasm	-116		alpha
AIMEFNPRE	P11215|ITAM_HUMAN	cargo receptor activity	607	LRVK	LRVKAIME	622	630	Extracellular	19	single-pass type i membrane protein	PM	no Propeptide	yes	outside struct
AIMVKGVDEATIIDILTKR	P04083|ANXA1_HUMAN	signaling receptor binding	no SS	ALHK	ALHKAIMV	54	72		0	secreted	endosome, vesicle, PM, secreted, nucleus, cytoplasm	no Propeptide		alpha
AIQTDPNSNDGLVTVVKPIDFETNRM	P19022|CADH2_HUMAN		408	TGRF	TGRFAIQT	432	457	Extracellular	7	single-pass type i membrane protein	PM	273	yes
AISIPEHDEADEISDENRE	Q13740|CD166_HUMAN	signaling receptor binding	476	LNVS	LNVSAISI	502	520	Extracellular	9	single-pass type i membrane protein	PM, secreted	no Propeptide	yes	outside struct
AISSNSFITTGKD	P50851|LRBA_HUMAN		no SS	IEAV	IEAVAISS	1059	1071	Extracellular	0	single-pass membrane protein	golgi, ER, lysosome, PM	no Propeptide		outside struct
AITVFENTEPGTLLTRV	Q14517|FAT1_HUMAN		3111	ADPY	ADPYAITV	3131	3147	Extracellular	22	single-pass type i membrane protein	PM, nucleus	no Propeptide	yes
AIVFIKQPSSQDALQGRR	Q13308|PTK7_HUMAN	coreceptor activity involved in Wnt signaling pathway, planar cell polarity pathway	2	GTQT	GTQTAIVF	31	48	Extracellular, Near SS	10	single-pass type i membrane protein	PM	no Propeptide	yes	outside struct
AKDDSELEGQVISCLKL	Q92896|GSLG1_HUMAN	signaling receptor binding	929	ILTK	ILTKAKDD	957	973	Extracellular	5	single-pass type i membrane protein	golgi, cytoplasm	no Propeptide	yes
AKEEIVFRY	Q86YT9|JAML_HUMAN		159	SGRR	SGRRAKEE	177	185	Extracellular	2	single-pass type i membrane protein	PM	no Propeptide	yes
AKPEGALQNNDGLYDPDCDESGLFKA	P16422|EPCAM_HUMAN		60	LGRR	LGRRAKPE	82	107	Extracellular	3	single-pass type i membrane protein	PM	no Propeptide	yes	outside struct
AKPPGSGLDLADALDDQDDGRR	Q8TCZ2|C99L2_HUMAN		40	TRAP	TRAPAKPP	64	85	Extracellular	0	single-pass type i membrane protein	PM	no Propeptide
ALAVAPGPRF	Q6YHK3|CD109_HUMAN		-1	VCTA	VCTAALAV	19	28	SS	10	gpi-anchored	PM	-1402	yes
ALCPDHDSDSSGKDPRN	Q13433|S39A6_HUMAN		117	NKRK	NKRKALCP	144	160	Extracellular	5	multi-pass membrane protein	PM	no Propeptide	yes
ALDDQDDGRR	Q8TCZ2|C99L2_HUMAN		52	DLAD	DLADALDD	76	85	Extracellular	0	single-pass type i membrane protein	PM	no Propeptide
ALDTNYCFSSTEKN	P01137|TGFB1_HUMAN	cytokine activity; type III transforming growth factor beta receptor binding; type II transforming growth factor beta receptor binding; type I transforming growth factor beta receptor binding	251	RHRR	RHRRALDT	279	292		3	secreted	secreted	no Propeptide	yes	unstructured
ALEDVEALHPRK	Q6NW40|RGMB_HUMAN	coreceptor activity	347	AAHS	AAHSALED	391	402		2	gpi-anchored	PM	-23		outside struct
ALEHVDGTHVCQLPEDQKG	P16144|ITB4_HUMAN	G protein-coupled receptor binding	388	VQLR	VQLRALEH	414	432	Extracellular	5	single-pass type i membrane protein	PM	no Propeptide	yes	outside struct
ALFLETEQLKK	Q13740|CD166_HUMAN	signaling receptor binding	117	IVSK	IVSKALFL	143	153	Extracellular	9	single-pass type i membrane protein	PM, secreted	no Propeptide	yes	unstructured
ALFVSEEEKKL	P00751|CFAB_HUMAN		606	QDIK	QDIKALFV	630	640		5	secreted	secreted	no Propeptide		beta
ALGFIHEAQVGERL	Q86SJ2|AMGO2_HUMAN		255	GSFR	GSFRALGF	293	306	Extracellular	8	single-pass type i membrane protein	PM, nucleus	no Propeptide	yes
ALITQQDLAPQQRA	O14763|TR10B_HUMAN	signaling receptor activity; TRAIL receptor activity	0	SAES	SAESALIT	54	67	SS	0	single-pass type i membrane protein	membrane	no Propeptide		outside struct
ALLCSGFQPKV	P06127|CD5_HUMAN	scavenger receptor activity; signaling receptor activity	241	GRVL	GRVLALLC	264	274	Extracellular	2	single-pass type i membrane protein	PM	no Propeptide	yes	unstructured
ALLNHLDVGVGRG	Q15043|S39AE_HUMAN		35	QQLK	QQLKALLN	64	76	Extracellular	3	multi-pass membrane protein	endosome, lysosome, PM	no Propeptide	yes
ALNPESNTAGLDIFAKF	O00299|CLIC1_HUMAN		no SS	PKLA	PKLAALNP	98	114	Extracellular	0	single-pass membrane protein	PM, nucleus, cytoplasm	no Propeptide		unstructured
ALPGLSEQEGQKT	P35052|GPC1_HUMAN		495	PLTH	PLTHALPG	517	529		5	gpi-anchored	endosome, PM, secreted	-14	yes	outside struct
ALPQDLQAARA	O14493|CLD4_HUMAN	transmembrane signaling receptor activity	no SS	DSLL	DSLLALPQ	72	82	Extracellular	0	multi-pass membrane protein	PM	no Propeptide		unstructured
ALPQDLQAARA	O15551|CLD3_HUMAN	transmembrane signaling receptor activity	no SS	DSLL	DSLLALPQ	71	81	Extracellular	0	multi-pass membrane protein	PM	no Propeptide
ALPQDLQAARA	O95484|CLD9_HUMAN	virus receptor activity	no SS	DSLL	DSLLALPQ	72	82	Extracellular	0	multi-pass membrane protein	PM	no Propeptide		unstructured
ALPQDLQAARA	O95500|CLD14_HUMAN		no SS	RSLL	RSLLALPQ	72	82	Extracellular	0	multi-pass membrane protein	PM	no Propeptide
ALPQDLQAARA	P56747|CLD6_HUMAN	virus receptor activity	no SS	DSLL	DSLLALPQ	72	82	Extracellular	0	multi-pass membrane protein	PM	no Propeptide
ALPSHLGLHPERV	P78325|ADAM8_HUMAN		30	RVRR	RVRRALPS	45	57	Extracellular	4	single-pass type i membrane protein	membrane	no Propeptide	yes	outside struct
ALQNPPIRG	Q03167|TGBR3_HUMAN	coreceptor activity; transforming growth factor beta-activated receptor activity; transforming growth factor beta receptor activity, type III; transforming growth factor beta receptor binding; type II transforming growth factor beta receptor binding	366	GALP	GALPALQN	385	393	Extracellular	7	single-pass type i membrane protein	PM, secreted	no Propeptide	yes
ALSEGDIHTLGCGVAQCLKI	P06756|ITAV_HUMAN	coreceptor activity; virus receptor activity	864	KRDL	KRDLALSE	893	912	Extracellular	13	single-pass type i membrane protein	PM	no Propeptide	yes	unstructured
ALSIGFETCRY	P16070|CD44_HUMAN	transmembrane signaling receptor activity	50	QMEK	QMEKALSI	69	79	Extracellular	9	single-pass type i membrane protein	PM	no Propeptide	yes	alpha
ALSPVPGNKV	P40200|TACT_HUMAN		337	IWCM	IWCMALSP	357	366	Extracellular	15	single-pass type i membrane protein	membrane	no Propeptide	yes	outside struct
ALTEGYVGALHENRH	P23470|PTPRG_HUMAN	transmembrane receptor protein tyrosine phosphatase activity	11	VCFP	VCFPALTE	29	43	Extracellular	8	single-pass type i membrane protein	membrane	no Propeptide	yes	outside struct
ALWVSQPPEIRT	O14931|NCTR3_HUMAN		1	PGSC	PGSCALWV	18	29	Near SS	2	single-pass type i membrane protein	PM	no Propeptide	yes	outside struct
ANAGTGFAVAEPQIAMFCGKL	Q06481|APLP2_HUMAN		9	EALA	EALAANAG	39	59	Extracellular	0	single-pass type i membrane protein	PM, nucleus	no Propeptide	yes	outside struct
ANILPDIENEDFIKD	P48060|GLIP1_HUMAN		2	YSHT	YSHTANIL	22	36	Near SS	0	single-pass membrane protein	membrane	no Propeptide		outside struct
ANLDKYTETFKM	O00398|P2Y10_HUMAN	G protein-coupled purinergic nucleotide receptor activity; G protein-coupled receptor activity	no SS	M	MANLD	2	13	Extracellular	3	multi-pass membrane protein	PM	no Propeptide	yes
ANLVKNGCGGEIESPAS	P18084|ITB5_HUMAN	signaling receptor activity; virus receptor activity	46	CDLR	CDLRANLV	68	84	Extracellular	8	single-pass type i membrane protein	membrane	no Propeptide	yes
ANPTVTLFPPSSEELQANKA	B9A064|IGLL5_HUMAN	immunoglobulin receptor binding	79	GQPK	GQPKANPT	113	132		0	secreted	secreted	no Propeptide
ANPTVTLFPPSSEELQANKA	P0CG04|IGLC1_HUMAN	immunoglobulin receptor binding	no SS	GQPK	GQPKANPT	5	24		0	secreted	PM, secreted	no Propeptide		outside struct
ANVVITTLKV	P12830|CADH1_HUMAN		368	PENE	PENEANVV	389	398	Extracellular	13	single-pass type i membrane protein	golgi, endosome, PM, cytoplasm	235	yes	unstructured
APGSAGALCCNHSKD	O95980|RECK_HUMAN	coreceptor activity involved in canonical Wnt signaling pathway	8	AGGL	AGGLAPGS	29	43		5	gpi-anchored	PM	-914	yes
APKFTQPLQPRS	Q96PD2|DCBD2_HUMAN		421	AKGR	AKGRAPKF	486	497	Extracellular	6	single-pass type i membrane protein	membrane	no Propeptide	yes
APLPSWQPVGKN	P05362|ICAM1_HUMAN	signaling receptor activity; transmembrane signaling receptor activity; virus receptor activity	93	RVEL	RVELAPLP	119	130	Extracellular	8	single-pass type i membrane protein	membrane	no Propeptide	yes	unstructured
APNVILTKPEVSEGTEVTVKC	P05362|ICAM1_HUMAN	signaling receptor activity; transmembrane signaling receptor activity; virus receptor activity	286	YSFP	YSFPAPNV	312	332	Extracellular	8	single-pass type i membrane protein	membrane	no Propeptide	yes	unstructured
APPLCAAPCSCDGDRR	Q9BXB1|LGR4_HUMAN	G protein-coupled peptide receptor activity; G protein-coupled receptor activity; protein-hormone receptor activity; transmembrane signaling receptor activity	2	PSGA	PSGAAPPL	25	40	Extracellular, Near SS	5	multi-pass membrane protein	PM	no Propeptide		outside struct
AQDAPSEAPTEVGVKV	Q12860|CNTN1_HUMAN		785	VINS	VINSAQDA	804	819		9	gpi-anchored	PM		yes	unstructured
AQEECVCENYKL	P16422|EPCAM_HUMAN		1	TFAA	TFAAAQEE	23	34	Near SS	3	single-pass type i membrane protein	PM	no Propeptide	yes	outside struct
AQFHGEKG	Q14332|FZD2_HUMAN	G protein-coupled receptor activity; Wnt-activated receptor activity	1	AAGP	AAGPAQFH	23	30	Near SS	2	multi-pass membrane protein	PM	no Propeptide		outside struct
AQGEAEAPTLYLWKT	Q9UPZ6|THS7A_HUMAN		3	GRAA	GRAAAQGE	49	63	Extracellular, Near SS	14	single-pass type i membrane protein	PM, secreted	no Propeptide	yes
AQHQDKVPCKM	Q14392|LRC32_HUMAN		0	LGLA	LGLAAQHQ	18	28	SS	5	single-pass type i membrane protein	PM	no Propeptide	yes	outside struct
AQLAAGNPGYNPYVECQDSVRT	Q86X29|LSR_HUMAN		no SS	NQLN	NQLNAQLA	151	172	Extracellular	0	single-pass membrane protein	PM	no Propeptide
AQLLLKATPEDNGRS	P05362|ICAM1_HUMAN	signaling receptor activity; transmembrane signaling receptor activity; virus receptor activity	328	LGPR	LGPRAQLL	354	368	Extracellular	8	single-pass type i membrane protein	membrane	no Propeptide	yes	beta
AQMTEDAVDAERL	P01024|CO3_HUMAN	C5L2 anaphylatoxin chemotactic receptor binding; signaling receptor binding	967	GTPV	GTPVAQMT	988	1000		3	secreted	secreted	no Propeptide	yes	unstructured
AQPPLPDQCPALCECSEAART	Q13641|TPBG_HUMAN		24	SAVS	SAVSAQPP	54	74	Extracellular	3	single-pass type i membrane protein	PM	no Propeptide	yes	outside struct
AQSSTTVTVLVEPTVSLIKG	Q9NQS3|NECT3_HUMAN		102	PLGN	PLGNAQSS	158	177	Extracellular	6	single-pass membrane protein	PM	no Propeptide	yes
AQSVNDPGNMSFVKE	P28472|GBRB3_HUMAN	GABA-A receptor activity; neurotransmitter receptor activity	1	VVCC	VVCCAQSV	25	39	Near SS	3	multi-pass membrane protein	vesicle, PM	no Propeptide	yes	outside struct
AQVAFTPYAPEPGSTCRL	P20333|TNR1B_HUMAN	tumor necrosis factor-activated receptor activity	4	HALP	HALPAQVA	25	42	Extracellular, Near SS	6	single-pass type i membrane protein	PM, secreted	no Propeptide		outside struct
ASDIIDIDYFEGLDGEGRG	O95196|CSPG5_HUMAN		175	EPQP	EPQPASDI	204	222	Extracellular	3	single-pass type i membrane protein	golgi, ER, PM	no Propeptide	yes
ASDPLDTLGSEGALSPGGVASLLRL	P0C0L4|CO4A_HUMAN		964	VRVT	VRVTASDP	982	1006		5	secreted	projection, PM, secreted	303	yes	unstructured
ASDPLDTLGSEGALSPGGVASLLRL	P0C0L5|CO4B_HUMAN		964	VRVT	VRVTASDP	982	1006		4	secreted	projection, PM, secreted	303		unstructured
ASEAEIQPQTQVTLRC	Q13308|PTK7_HUMAN	coreceptor activity involved in Wnt signaling pathway, planar cell polarity pathway	106	LKHP	LKHPASEA	135	150	Extracellular	10	single-pass type i membrane protein	PM	no Propeptide	yes	outside struct
ASGDPYWAYSGAYGPEH	P23470|PTPRG_HUMAN	transmembrane receptor protein tyrosine phosphatase activity	36	RRRK	RRRKASGD	54	70	Extracellular	8	single-pass type i membrane protein	membrane	no Propeptide	yes	outside struct
ASGEIALCKT	P19022|CADH2_HUMAN		1	ASVE	ASVEASGE	25	34	Near SS	7	single-pass type i membrane protein	PM	-1	yes
ASGLEAKDECRS	P56159|GFRA1_HUMAN	glial cell-derived neurotrophic factor receptor activity; signaling receptor activity; signaling receptor binding	40	NFSL	NFSLASGL	63	74		3	gpi-anchored	golgi, endosome, PM	-367	yes
ASGTTNTVAAYNLTWKS	P13726|TF_HUMAN	cytokine receptor activity	1	QVAG	QVAGASGT	32	48	Near SS	2	single-pass type i membrane protein	secreted	no Propeptide	yes	outside struct
ASNIYKVEGGCITKL	P48509|CD151_HUMAN		no SS	QRDH	QRDHASNI	198	212	Extracellular	1	multi-pass membrane protein	membrane	no Propeptide	yes
ASSHITTKS	P56159|GFRA1_HUMAN	glial cell-derived neurotrophic factor receptor activity; signaling receptor activity; signaling receptor binding	404	EGLG	EGLGASSH	427	435		3	gpi-anchored	golgi, endosome, PM	-3	yes
ASSHSDDDVIIAKE	P55082|MFAP3_HUMAN		35	FELS	FELSASSH	52	65	Extracellular	3	single-pass type i membrane protein	PM	no Propeptide	yes
ASSYFIDAATVDDSGEYRC	P08637|FCG3A_HUMAN	transmembrane signaling receptor activity	56	ISSQ	ISSQASSY	71	89	Extracellular	5	single-pass type i membrane protein	PM, secreted	no Propeptide	yes	beta
ASTAITVHYLDLSLNPSGEVTRQ	Q13740|CD166_HUMAN	signaling receptor binding	297	KSMI	KSMIASTA	323	345	Extracellular	9	single-pass type i membrane protein	PM, secreted	no Propeptide	yes	outside struct
ASVSVTAEDEGTQRL	P05362|ICAM1_HUMAN	signaling receptor activity; transmembrane signaling receptor activity; virus receptor activity	248	FSAK	FSAKASVS	274	288	Extracellular	8	single-pass type i membrane protein	membrane	no Propeptide	yes	beta
ATAQVTVKA	P10586|PTPRF_HUMAN	transmembrane receptor protein tyrosine phosphatase activity	281	GMIE	GMIEATAQ	309	317	Extracellular	5	single-pass type i membrane protein	membrane	no Propeptide	yes	unstructured
ATDADEPFTGSSKI	Q12864|CAD17_HUMAN		453	LTIQ	LTIQATDA	474	487	Extracellular	8	single-pass type i membrane protein	PM	no Propeptide	yes
ATDDGFHFAGDGKL	P05107|ITB2_HUMAN	ICAM-3 receptor activity	241	LLVF	LLVFATDD	262	275	Extracellular	6	single-pass type i membrane protein	PM	no Propeptide	yes	beta
ATDEEPLGLPKC	Q9BZR6|RTN4R_HUMAN	neuregulin receptor activity; signaling receptor activity	299	WTGR	WTGRATDE	324	335		2	gpi-anchored	PM	-124	yes	outside struct
ATDPTDGSILACDPGLSRT	P20701|ITAL_HUMAN	ICAM-3 receptor activity	76	GMTL	GMTLATDP	100	118	Extracellular	12	single-pass type i membrane protein	PM	no Propeptide	yes	unstructured
ATEEPEVIPDPAKQ	Q15262|PTPRK_HUMAN	transmembrane receptor protein tyrosine phosphatase activity	708	ATKA	ATKAATEE	733	746	Extracellular	12	single-pass type i membrane protein	PM	no Propeptide	yes	outside struct
ATGASQGLLDRK	P18827|SDC1_HUMAN		218	VDQG	VDQGATGA	239	250	Extracellular	6	single-pass type i membrane protein	secreted	no Propeptide		outside struct
ATGQVCHALCSPEGCWGPEPRD	P00533|EGFR_HUMAN	epidermal growth factor-activated receptor activity; transmembrane receptor protein tyrosine kinase activity; transmembrane signaling receptor activity; virus receptor activity	478	NSCK	NSCKATGQ	501	522	Extracellular	13	single-pass type i membrane protein	golgi, endosome, ER, PM, secreted, nucleus	no Propeptide	yes	unstructured
ATLEHPFHCPRV	Q14332|FZD2_HUMAN	G protein-coupled receptor activity; Wnt-activated receptor activity	171	PPRY	PPRYATLE	193	204	Extracellular	2	multi-pass membrane protein	PM	no Propeptide		outside struct
ATLHLAEIEDMPLFEPRV	Q13308|PTK7_HUMAN	coreceptor activity involved in Wnt signaling pathway, planar cell polarity pathway	286	IILE	IILEATLH	315	332	Extracellular	10	single-pass type i membrane protein	PM	no Propeptide	yes	outside struct
ATLKDSGSYFCRG	O75015|FCG3B_HUMAN	transmembrane signaling receptor activity	147	HIPK	HIPKATLK	162	174		6	gpi-anchored	PM, secreted	-39	yes	unstructured
ATLKDSGSYFCRG	P08637|FCG3A_HUMAN	transmembrane signaling receptor activity	147	YIPK	YIPKATLK	162	174	Extracellular	5	single-pass type i membrane protein	PM, secreted	no Propeptide	yes	unstructured
ATNEVPEVTVFSKF	P01906|DQA2_HUMAN	MHC class II receptor activity	86	NSTA	NSTAATNE	108	121	Extracellular	2	single-pass type i membrane protein	golgi, endosome, ER, lysosome, PM	no Propeptide
ATNEVPEVTVFSKS	P01909|DQA1_HUMAN	MHC class II receptor activity	85	NSTA	NSTAATNE	107	120	Extracellular	2	single-pass type i membrane protein	golgi, endosome, ER, lysosome, PM	no Propeptide	yes	unstructured
ATNVAHWTTPSLKC	Q13261|I15RA_HUMAN	cytokine receptor activity; interleukin-15 receptor activity	51	VLNK	VLNKATNV	80	93	Extracellular	1	single-pass type i membrane protein	golgi, ER, vesicle, secreted, nucleus	no Propeptide		turn
ATPEHTVSFTCESHGFSPRD	O00241|SIRB1_HUMAN		131	PAVR	PAVRATPE	159	178	Extracellular	3	single-pass type i membrane protein	PM	no Propeptide	yes	outside struct
ATPENYLFQGRQ	P04440|DPB1_HUMAN		3	VQGR	VQGRATPE	31	42	Extracellular, Near SS	1	single-pass type i membrane protein	golgi, endosome, ER, lysosome, PM	no Propeptide	yes	outside struct
ATPPAPDSPQEPLVLRL	Q9BVT8|TMUB1_HUMAN		no SS	TGFT	TGFTATPP	91	107	Extracellular	0	multi-pass membrane protein	endosome, PM, nucleus, cytoplasm	no Propeptide
ATPQHTVSFTCESHGFSPRD	P78324|SHPS1_HUMAN		131	PAAR	PAARATPQ	160	179	Extracellular	4	single-pass type i membrane protein	membrane	no Propeptide	yes	unstructured
ATSGDKLNNNKF	O14672|ADA10_HUMAN	signaling receptor binding	403	MYAR	MYARATSG	421	432	Extracellular	4	single-pass type i membrane protein	golgi, vesicle, PM, cytoplasm	208	yes	unstructured
ATTPDGYTPELPLPLIIKI	Q02487|DSC2_HUMAN		189	IIAF	IIAFATTP	215	233	Extracellular	5	single-pass type i membrane protein	PM	80	yes	unstructured
ATTVPDGCRN	Q8NFJ5|RAI3_HUMAN	G protein-coupled receptor activity	no SS	M	MATTV	2	11	Extracellular	1	multi-pass membrane protein	golgi, vesicle, PM	no Propeptide	yes
AVDADSGENARL	Q9NYQ6|CELR1_HUMAN	G protein-coupled receptor activity	570	VHIQ	VHIQAVDA	589	600	Extracellular	20	multi-pass membrane protein	PM	no Propeptide	yes
AVDAFEIHVHRR	Q14118|DAG1_HUMAN	virus receptor activity	559	GGLS	GGLSAVDA	587	598	Extracellular	14	single-pass type i membrane protein	PM, secreted, nucleus, cytoplasm	no Propeptide	yes	outside struct
AVDGEWLVPIGQCLCQAGYEKV	P29317|EPHA2_HUMAN	transmembrane-ephrin receptor activity; transmembrane receptor protein tyrosine kinase activity; virus receptor activity	226	RMHC	RMHCAVDG	248	269	Extracellular	2	single-pass type i membrane protein	PM	no Propeptide	yes	unstructured
AVDGGDPPRS	O60245|PCDH7_HUMAN		687	FRVK	FRVKAVDG	714	723	Extracellular	7	single-pass type i membrane protein	PM	no Propeptide	yes	outside struct
AVDGGVPPRS	Q08174|PCDH1_HUMAN		631	FQLK	FQLKAVDG	687	696	Extracellular	6	single-pass type i membrane protein	PM	no Propeptide	yes	outside struct
AVDQGLPRR	Q14517|FAT1_HUMAN		3181	LSLK	LSLKAVDQ	3201	3209	Extracellular	22	single-pass type i membrane protein	PM, nucleus	no Propeptide	yes
AVDWIVDRT	P43007|SATT_HUMAN		no SS	PLIL	PLILAVDW	450	458	Extracellular	2	multi-pass membrane protein	melanosome	no Propeptide	yes
AVDWLVDRS	Q15758|AAAT_HUMAN	signaling receptor activity; virus receptor activity	no SS	SLIL	SLILAVDW	458	466	Extracellular	2	multi-pass membrane protein	melanosome, PM	no Propeptide	yes	unstructured
AVDYSTPPRS	Q9NYQ6|CELR1_HUMAN	G protein-coupled receptor activity	306	LRVK	LRVKAVDY	325	334	Extracellular	20	multi-pass membrane protein	PM	no Propeptide	yes
AVEPDRRN	P18827|SDC1_HUMAN		203	TAVV	TAVVAVEP	224	231	Extracellular	6	single-pass type i membrane protein	secreted	no Propeptide		outside struct
AVGDGPPSPTIQVKT	P10586|PTPRF_HUMAN	transmembrane receptor protein tyrosine phosphatase activity	465	LAFT	LAFTAVGD	493	507	Extracellular	5	single-pass type i membrane protein	membrane	no Propeptide	yes	unstructured
AVGENEETVIIGLRL	Q9H8M5|CNNM2_HUMAN		no SS	GGCA	GGCAAVGE	65	79	Extracellular	1	multi-pass membrane protein	PM	no Propeptide	yes	outside struct
AVGYVDDTQFVRF	P04439|HLAA_HUMAN	CD8 receptor binding; signaling receptor binding; T cell receptor binding	25	PRFI	PRFIAVGY	48	60	Extracellular	1	single-pass type i membrane protein	ER, PM	no Propeptide	yes	unstructured
AVILTTGEAGHPSADVLKY	Q12913|PTPRJ_HUMAN	platelet-derived growth factor receptor binding	817	IKAY	IKAYAVIL	851	869	Extracellular	34	single-pass type i membrane protein	PM	no Propeptide	yes	outside struct
AVINSAQDAPSEAPTEVGVKV	Q12860|CNTN1_HUMAN		780	YSLV	YSLVAVIN	799	819		9	gpi-anchored	PM		yes	unstructured
AVIVTVLDENDNSPKF	Q9HC56|PCDH9_HUMAN		535	QSQA	QSQAAVIV	557	572	Extracellular	14	single-pass type i membrane protein	PM	no Propeptide	yes	outside struct
AVLAAVEIRG	P06756|ITAV_HUMAN	coreceptor activity; virus receptor activity	738	KVDL	KVDLAVLA	767	776	Extracellular	13	single-pass type i membrane protein	PM	no Propeptide	yes	unstructured
AVLDCEAMKT	Q7Z6M3|MILR1_HUMAN	transmembrane signaling receptor activity	4	TCRK	TCRKAVLD	22	31	Extracellular, Near SS	6	single-pass type i membrane protein	PM	no Propeptide	yes
AVLDRESPNVKN	P19022|CADH2_HUMAN		533	ITTI	ITTIAVLD	557	568	Extracellular	7	single-pass type i membrane protein	PM	398	yes
AVLPQTRY	Q13443|ADAM9_HUMAN		179	RRRR	RRRRAVLP	206	213	Extracellular	6	single-pass type i membrane protein	PM, secreted	no Propeptide	yes
AVNEGSGPITYKF	P16284|PECA1_HUMAN	transmembrane signaling receptor activity	498	VLQC	VLQCAVNE	524	536	Extracellular	9	single-pass type i membrane protein	PM	no Propeptide	yes	unstructured
AVNPIIYSFRS	O95977|S1PR4_HUMAN	G protein-coupled receptor activity; sphingosine-1-phosphate receptor activity	no SS	VLNS	VLNSAVNP	301	311	Transmembrane	2	multi-pass membrane protein	PM	no Propeptide	yes	outside struct
AVSGSAAAEAKE	O75882|ATRN_HUMAN	signaling receptor activity	62	AAAA	AAAAAVSG	89	100	Extracellular	26	single-pass type i membrane protein	PM, secreted	6	yes
AVSPYPTFNPSSDVAALHKA	P04083|ANXA1_HUMAN	signaling receptor binding	no SS	GPGS	GPGSAVSP	35	54		0	secreted	endosome, vesicle, PM, secreted, nucleus, cytoplasm	no Propeptide		unstructured
AVSSYISYQQKK	Q8TCZ2|C99L2_HUMAN		177	ALIG	ALIGAVSS	201	212	Transmembrane	0	single-pass type i membrane protein	PM	no Propeptide
AVTEEFQPVYKE	P05556|ITB1_HUMAN	coreceptor activity; virus receptor activity	317	QTIF	QTIFAVTE	336	347	Extracellular	12	single-pass type i membrane protein	melanosome, endosome, PM	no Propeptide	yes	beta
AVTGNLQTQRY	Q9BY67|CADM1_HUMAN	signaling receptor binding	183	VEHP	VEHPAVTG	226	236	Extracellular	6	single-pass type i membrane protein	PM	no Propeptide	yes	unstructured
AVVAVEPDRRN	P18827|SDC1_HUMAN		200	GENT	GENTAVVA	221	231	Extracellular	6	single-pass type i membrane protein	secreted	no Propeptide		outside struct
AVVITDGHVTGSPCGGIKL	P12110|CO6A2_HUMAN		138	TVHF	TVHFAVVI	157	175		6	secreted	PM, secreted	no Propeptide	yes
AVVLPEVEPGLTARE	P18827|SDC1_HUMAN		83	KEGE	KEGEAVVL	104	118	Extracellular	6	single-pass type i membrane protein	secreted	no Propeptide		outside struct
AVVLVLEPGTVFTTVEDLGSKI	P35613|BASI_HUMAN	signaling receptor activity; virus receptor activity	112	VRAQ	VRAQAVVL	132	153	Extracellular	3	single-pass type i membrane protein	melanosome, endosome, ER, PM	no Propeptide	yes	beta
AVVPPGGEEPRM	P29317|EPHA2_HUMAN	transmembrane-ephrin receptor activity; transmembrane receptor protein tyrosine kinase activity; virus receptor activity	212	CVDH	CVDHAVVP	234	245	Extracellular	2	single-pass type i membrane protein	PM	no Propeptide	yes	unstructured
AVVVPSGEEQRY	P01889|HLAB_HUMAN	signaling receptor binding	247	QKWA	QKWAAVVV	270	281	Extracellular	1	single-pass type i membrane protein	ER, PM	no Propeptide	yes	beta
AVVVPSGEEQRY	P04439|HLAA_HUMAN	CD8 receptor binding; signaling receptor binding; T cell receptor binding	247	QKWA	QKWAAVVV	270	281	Extracellular	1	single-pass type i membrane protein	ER, PM	no Propeptide	yes	beta
AVVVPSGEEQRY	P13747|HLAE_HUMAN	natural killer cell lectin-like receptor binding; signaling receptor binding; T cell receptor binding	247	QKWA	QKWAAVVV	267	278	Extracellular	1	single-pass type i membrane protein	golgi, PM, secreted	no Propeptide	yes	beta
AVVVPSGQEQRY	P10321|HLAC_HUMAN		247	QKWA	QKWAAVVV	270	281	Extracellular	1	single-pass type i membrane protein	ER, PM	no Propeptide	yes	beta
AVYDNQYLLETSSLLDYEGTKE	Q9HC56|PCDH9_HUMAN		391	FHLK	FHLKAVYD	413	434	Extracellular	14	single-pass type i membrane protein	PM	no Propeptide	yes	outside struct
AWDADQTEANNRI	Q9BYE9|CDHR2_HUMAN		699	GVVK	GVVKAWDA	718	730	Extracellular	24	single-pass type i membrane protein	PM	no Propeptide		outside struct
AWITAPVALRE	Q14126|DSG2_HUMAN		28	RQKR	RQKRAWIT	50	60	Extracellular	5	single-pass type i membrane protein	PM	1	yes	outside struct
AYDGKDYIALNEDLRS	P01889|HLAB_HUMAN	signaling receptor binding	118	HDQY	HDQYAYDG	141	156	Extracellular	1	single-pass type i membrane protein	ER, PM	no Propeptide	yes	beta
AYDGKDYIALNEDLRS	P04439|HLAA_HUMAN	CD8 receptor binding; signaling receptor binding; T cell receptor binding	118	YRQD	YRQDAYDG	141	156	Extracellular	1	single-pass type i membrane protein	ER, PM	no Propeptide	yes	beta
AYDGKDYIALNEDLRS	P10321|HLAC_HUMAN		118	YDQS	YDQSAYDG	141	156	Extracellular	1	single-pass type i membrane protein	ER, PM	no Propeptide	yes	beta
AYDLDVDDAPGNSQQATPKD	P51654|GPC3_HUMAN		504	LAEL	LAELAYDL	527	546		5	gpi-anchored	PM	-28
AYEQAESDIMKR	P05023|AT1A1_HUMAN		no SS	AISL	AISLAYEQ	823	834	Transmembrane	0	multi-pass membrane protein	melanosome, PM	818	yes
AYQGQDTPEVLMDIGLRQ	P30530|UFO_HUMAN	transmembrane receptor protein tyrosine kinase activity; virus receptor activity	346	GYRL	GYRLAYQG	370	387	Extracellular	6	single-pass type i membrane protein	PM	no Propeptide	yes	unstructured
AYSAPSCGNKL	Q13443|ADAM9_HUMAN		384	KPDE	KPDEAYSA	411	421	Extracellular	6	single-pass type i membrane protein	PM, secreted	no Propeptide	yes
AYTNFDAERD	A6NMY6|AXA2L_HUMAN		no SS	GSVK	GSVKAYTN	29	38		0	secreted	melanosome, golgi, PM, secreted, cytoplasm	no Propeptide
AYTNFDAERD	P07355|ANXA2_HUMAN		no SS	GSVK	GSVKAYTN	29	38		0	secreted	melanosome, golgi, PM, secreted, cytoplasm	no Propeptide		unstructured
AYYPEDLFIDKK	P51654|GPC3_HUMAN		337	QYRS	QYRSAYYP	360	371		5	gpi-anchored	PM	-195
CAADIDGDGILNERD	P07996|TSP1_HUMAN		780	EGDA	EGDACAAD	797	811		11	secreted	ER, secreted	no Propeptide	yes	unstructured
CAAVGENEETVIIGLRL	Q9H8M5|CNNM2_HUMAN		no SS	GAGG	GAGGCAAV	63	79	Extracellular	1	multi-pass membrane protein	PM	no Propeptide	yes	outside struct
CAQSVNDPGNMSFVKE	P28472|GBRB3_HUMAN	GABA-A receptor activity; neurotransmitter receptor activity	0	AVVC	AVVCCAQS	24	39	SS	3	multi-pass membrane protein	vesicle, PM	no Propeptide	yes	outside struct
CDNFNCDRS	P05556|ITB1_HUMAN	coreceptor activity; virus receptor activity	536	KFCE	KFCECDNF	555	563	Extracellular	12	single-pass type i membrane protein	melanosome, endosome, PM	no Propeptide	yes	unstructured
CFSCLNQKS	Q16553|LY6E_HUMAN	acetylcholine receptor inhibitor activity	4	SSLM	SSLMCFSC	23	31	Near SS	1	gpi-anchored	PM	-79
CHSWKNTALHKV	O75015|FCG3B_HUMAN	transmembrane signaling receptor activity	113	IHLR	IHLRCHSW	128	139		6	gpi-anchored	PM, secreted	-73	yes	beta
CHSWKNTALHKV	P08637|FCG3A_HUMAN	transmembrane signaling receptor activity	113	IHLR	IHLRCHSW	128	139	Extracellular	5	single-pass type i membrane protein	PM, secreted	no Propeptide	yes	beta
CICGPDSALARH	P07204|TRBM_HUMAN	signaling receptor activity; transmembrane signaling receptor activity	447	GTFE	GTFECICG	464	475	Extracellular	7	single-pass type i membrane protein	membrane	no Propeptide	yes	beta
CISCGSSDMSCERG	Q03405|UPAR_HUMAN	signaling receptor activity; signaling receptor binding; urokinase plasminogen activator receptor activity	96	RYLE	RYLECISC	117	130		5	gpi-anchored	PM, secreted	-189	yes	beta
CISDLVLDVRQ	P17301|ITA2_HUMAN	collagen receptor activity; virus receptor activity	767	EDGL	EDGLCISD	795	805	Extracellular	10	single-pass type i membrane protein	membrane	no Propeptide	yes	outside struct
CLGCVHPISTQSPDLEPILRH	P01042|KNG1_HUMAN	signaling receptor binding	125	AQYD	AQYDCLGC	142	162		12	secreted	secreted	no Propeptide	yes	outside struct
CLGVCAEHKE	P05556|ITB1_HUMAN	coreceptor activity; virus receptor activity	617	MCQT	MCQTCLGV	636	645	Extracellular	12	single-pass type i membrane protein	melanosome, endosome, PM	no Propeptide	yes	unstructured
CSTDISTCRG	P18084|ITB5_HUMAN	signaling receptor activity; virus receptor activity	565	DNCN	DNCNCSTD	587	596	Extracellular	8	single-pass type i membrane protein	membrane	no Propeptide	yes
CSTSCDQPKLLGIETPLPKK	P05362|ICAM1_HUMAN	signaling receptor activity; transmembrane signaling receptor activity; virus receptor activity	22	VLVT	VLVTCSTS	48	67	Extracellular	8	single-pass type i membrane protein	membrane	no Propeptide	yes	unstructured
CVGDTYPSNDRC	P43489|TNR4_HUMAN	tumor necrosis factor-activated receptor activity; virus receptor activity	4	TGLH	TGLHCVGD	31	42	Extracellular, Near SS	2	single-pass type i membrane protein	membrane	no Propeptide		outside struct
CYNCPNPTADCKT	P13987|CD59_HUMAN		4	HSLQ	HSLQCYNC	28	40	Near SS	4	gpi-anchored	PM, secreted	-75	yes	beta
CYTCQVSNSVSSKN	P09326|CD48_HUMAN	signaling receptor activity	168	NYSR	NYSRCYTC	193	206		5	gpi-anchored	PM	-28	yes	outside struct
DADLADGVSGGEGKG	P14209|CD99_HUMAN		71	GSFS	GSFSDADL	92	106	Extracellular	0	single-pass type i membrane protein	membrane	no Propeptide
DAELGTHIALLKV	Q9UN71|PCDGG_HUMAN		328	LIME	LIMEDAEL	357	369	Extracellular	2	single-pass type i membrane protein	PM	no Propeptide	yes
DALDDQDDGRR	Q8TCZ2|C99L2_HUMAN		51	LDLA	LDLADALD	75	85	Extracellular	0	single-pass type i membrane protein	PM	no Propeptide
DAPEEEDHVLVLRK	P07237|PDIA1_HUMAN		2	LVRA	LVRADAPE	18	31	Near SS	0	secreted	melanosome, ER, PM, secreted	no Propeptide		outside struct
DEKPKVNPKL	Q04771|ACVR1_HUMAN	activin receptor activity, type I; transforming growth factor beta receptor activity, type I; transmembrane receptor protein serine/threonine kinase activity	4	PSME	PSMEDEKP	23	32	Extracellular, Near SS	1	single-pass type i membrane protein	membrane	no Propeptide	yes	outside struct
DEPPQSPWDRV	P02647|APOA1_HUMAN	apolipoprotein A-I receptor binding; apolipoprotein receptor binding; high-density lipoprotein particle receptor binding; signaling receptor binding	8	FWQQ	FWQQDEPP	25	35		1	secreted	secreted	no Propeptide		outside struct
DFDDFNLEDAVKE	Q8TCZ2|C99L2_HUMAN		2	RGSG	RGSGDFDD	26	38	Extracellular, Near SS	0	single-pass type i membrane protein	PM	no Propeptide
DFDGDEIFHVDMAKK	P01903|DRA_HUMAN	MHC class II receptor activity; T cell receptor binding	26	EFMF	EFMFDFDG	50	64	Extracellular	2	single-pass type i membrane protein	endosome, ER, lysosome, PM	no Propeptide	yes	beta
DFSILDEAQVLASQMRR	Q5VU97|CAHD1_HUMAN		4	GAEA	GAEADFSI	38	54	Extracellular, Near SS	1	single-pass type i membrane protein	membrane	no Propeptide	yes
DGGFDLSDALPDNENKK	P14209|CD99_HUMAN		2	VAAP	VAAPDGGF	23	39	Extracellular, Near SS	0	single-pass type i membrane protein	membrane	no Propeptide
DHALWDHTAQNLLRM	O76036|NCTR1_HUMAN		225	GLQK	GLQKDHAL	245	259	Extracellular	1	single-pass type i membrane protein	PM	no Propeptide		outside struct
DHGPEALHRQ	Q9ULF5|S39AA_HUMAN		6	HEEH	HEEHDHGP	30	39	Extracellular	4	multi-pass membrane protein	membrane	no Propeptide	yes
DHVTQEGLDEATGLRV	Q8IZJ1|UNC5B_HUMAN	netrin receptor activity	65	VSQN	VSQNDHVT	90	105	Extracellular	2	single-pass type i membrane protein	PM	no Propeptide	yes
DIGFWCPRH	O60353|FZD6_HUMAN	G protein-coupled receptor activity; Wnt-activated receptor activity	139	QVQR	QVQRDIGF	156	164	Extracellular	2	multi-pass membrane protein	ER, vesicle, PM	no Propeptide
DIQMTQSPSSLSASVGDRV	A0A075B6S5|KV127_HUMAN		2	DTRC	DTRCDIQM	23	41	Near SS	0	secreted	PM, secreted	no Propeptide
DIQMTQSPSSLSASVGDRV	P01593|KVD33_HUMAN		2	GARC	GARCDIQM	23	41	Near SS	0	secreted	PM, secreted	no Propeptide		outside struct
DIQMTQSPSSLSASVGDRV	P01594|KV133_HUMAN		2	GARC	GARCDIQM	23	41	Near SS	0	secreted	PM, secreted	no Propeptide		outside struct
DIQMTQSPSSLSASVGDRV	P01597|KV139_HUMAN		2	GARC	GARCDIQM	23	41	Near SS	0	secreted	PM, secreted	no Propeptide		outside struct
DIQMTQSPSSLSASVGDRV	P01599|KV117_HUMAN		2	GARC	GARCDIQM	23	41	Near SS	0	secreted	PM, secreted	no Propeptide
DIQMTQSPSSLSASVGDRV	P01601|KVD16_HUMAN		2	GARC	GARCDIQM	23	41	Near SS	0	secreted	PM, secreted	no Propeptide
DIQMTQSPSSLSASVGDRV	P04430|KV116_HUMAN		2	GARC	GARCDIQM	23	41	Near SS	0	secreted	PM, secreted	no Propeptide
DIQMTQSPSSLSASVGDRV	P04432|KVD39_HUMAN		2	GARC	GARCDIQM	23	41	Near SS	0	secreted	PM, secreted	no Propeptide
DIQMTQSPSTLSASVGDRV	P01602|KV105_HUMAN		2	GAKC	GAKCDIQM	23	41	Near SS	0	secreted	PM, secreted	no Propeptide
DIVMTQSPDSLAVSLGERA	P06312|KV401_HUMAN		2	GAYG	GAYGDIVM	21	39	Near SS	0	secreted	PM, secreted	no Propeptide		outside struct
DKAIVAHNRH	P16284|PECA1_HUMAN	transmembrane signaling receptor activity	249	IIQK	IIQKDKAI	275	284	Extracellular	9	single-pass type i membrane protein	PM	no Propeptide	yes	unstructured
DLADALDDQDDGRR	Q8TCZ2|C99L2_HUMAN		48	GSGL	GSGLDLAD	72	85	Extracellular	0	single-pass type i membrane protein	PM	no Propeptide
DLADGVSGGEGKG	P14209|CD99_HUMAN		73	FSDA	FSDADLAD	94	106	Extracellular	0	single-pass type i membrane protein	membrane	no Propeptide
DLALSEGDIHT	P06756|ITAV_HUMAN	coreceptor activity; virus receptor activity	862	ITKR	ITKRDLAL	891	901	Extracellular	13	single-pass type i membrane protein	PM	no Propeptide	yes	unstructured
DLPLNISRE	P08238|HS90B_HUMAN	sulfonylurea receptor binding	no SS	VDSE	VDSEDLPL	385	393		2	secreted	melanosome, PM, secreted, nucleus, cytoplasm	no Propeptide		beta
DLQEADLDLLRV	Q99075|HBEGF_HUMAN	epidermal growth factor receptor binding	45	RKVR	RKVRDLQE	63	74	Extracellular	6	single-pass type i membrane protein	PM, secreted	1		outside struct
DLQYSTDYTFKA	P08575|PTPRC_HUMAN	signaling receptor binding; transmembrane receptor protein tyrosine phosphatase activity	519	FRVK	FRVKDLQY	543	554	Extracellular	17	single-pass type i membrane protein	PM	no Propeptide	yes	unstructured
DNSDEENCAPRE	P98164|LRP2_HUMAN		3723	NDCG	NDCGDNSD	3747	3758	Extracellular	40	single-pass type i membrane protein	endosome, PM	no Propeptide		outside struct
DPDSLQHQTIRY	P55290|CAD13_HUMAN		482	VNAT	VNATDPDS	503	514		8	gpi-anchored	PM	365	yes	outside struct
DQPKLLGIETPLPKK	P05362|ICAM1_HUMAN	signaling receptor activity; transmembrane signaling receptor activity; virus receptor activity	27	STSC	STSCDQPK	53	67	Extracellular	8	single-pass type i membrane protein	membrane	no Propeptide	yes	unstructured
DSAHGFLKV	P02787|TRFE_HUMAN	transferrin receptor binding	298	LLFK	LLFKDSAH	316	324		4	secreted	secreted	no Propeptide	yes	unstructured
DSKTSSAEVTIQNVIKL	P48960|AGRE5_HUMAN	G protein-coupled receptor activity; transmembrane signaling receptor activity	269	DLGR	DLGRDSKT	288	304	Extracellular	9	multi-pass membrane protein	PM, secreted	no Propeptide	yes
DSPDYTDESCTFKI	P48551|INAR2_HUMAN	cytokine receptor activity; type I interferon receptor activity	5	GISY	GISYDSPD	30	43	Extracellular	5	single-pass type i membrane protein	PM, secreted	no Propeptide	yes	outside struct
DSVCPQGKY	P19438|TNR1A_HUMAN	tumor necrosis factor-activated receptor activity	13	REKR	REKRDSVC	41	49	Extracellular	3	single-pass type i membrane protein	golgi, PM, secreted	no Propeptide	yes	outside struct
DTAAQITQRK	P01889|HLAB_HUMAN	signaling receptor binding	138	WTAA	WTAADTAA	161	170	Extracellular	1	single-pass type i membrane protein	ER, PM	no Propeptide	yes	beta
DTAAQITQRK	P10321|HLAC_HUMAN		138	WTAA	WTAADTAA	161	170	Extracellular	1	single-pass type i membrane protein	ER, PM	no Propeptide	yes	unstructured
DTANWLEINPDTGAISTRA	P12830|CADH1_HUMAN		507	RIWR	RIWRDTAN	528	546	Extracellular	13	single-pass type i membrane protein	golgi, endosome, PM, cytoplasm	374	yes	unstructured
DTAQIFRV	P13747|HLAE_HUMAN	natural killer cell lectin-like receptor binding; signaling receptor binding; T cell receptor binding	70	RSAR	RSARDTAQ	90	97	Extracellular	1	single-pass type i membrane protein	golgi, PM, secreted	no Propeptide	yes	unstructured
DTSLFSDEFKVETSNKV	O14672|ADA10_HUMAN	signaling receptor binding	60	RMKR	RMKRDTSL	78	94	Extracellular, Propeptide	4	single-pass type i membrane protein	golgi, vesicle, PM, cytoplasm	0	yes	outside struct
DTTHNLPEFIVKF	O15031|PLXB2_HUMAN	semaphorin receptor activity	1147	RQKR	RQKRDTTH	1165	1177	Extracellular	13	single-pass type i membrane protein	PM	no Propeptide	yes	outside struct
DVFGKDLIYTLY	P13726|TF_HUMAN	cytokine receptor activity	146	LSLR	LSLRDVFG	177	188	Extracellular	2	single-pass type i membrane protein	secreted	no Propeptide	yes	alpha
DVHVVEFHRQ	P53708|ITA8_HUMAN		870	VRKR	VRKRDVHV	907	916	Extracellular	16	single-pass type i membrane protein	PM	no Propeptide	yes
DVNDNIPVVENKV	Q14126|DSG2_HUMAN		242	IRIL	IRILDVND	264	276	Extracellular	5	single-pass type i membrane protein	PM	215	yes	unstructured
DVNENPYFAPNPKI	P19022|CADH2_HUMAN		466	VTVI	VTVIDVNE	490	503	Extracellular	7	single-pass type i membrane protein	PM	331	yes
DVTVSNAGDTYFFKG	Q9NPA2|MMP25_HUMAN		446	PSPD	PSPDDVTV	466	480		0	gpi-anchored	PM, secreted	359
DVVTETKT	Q13444|ADA15_HUMAN		191	RRRR	RRRRDVVT	207	214	Extracellular	5	single-pass type i membrane protein	golgi, endosome, vesicle, PM	1	yes
DWVIPPINVPENSRG	P55283|CADH4_HUMAN		151	RRKR	RRKRDWVI	170	184	Extracellular	6	single-pass type i membrane protein	PM	1	yes
DWVIPPISCPENEKGPFPKN	P12830|CADH1_HUMAN		134	RQKR	RQKRDWVI	155	174	Extracellular	13	single-pass type i membrane protein	golgi, endosome, PM, cytoplasm	1	yes	outside struct
DWVVAPISVPENGKG	P22223|CADH3_HUMAN		85	RHKR	RHKRDWVV	108	122	Extracellular	2	single-pass type i membrane protein	PM	1		beta
DWVVELNHAVDSKG	A0AVI2|FR1L5_HUMAN		no SS	HFKK	HFKKDWVV	902	915	Extracellular	0	single-pass membrane protein	PM	no Propeptide
DYIALNEDLRS	P01889|HLAB_HUMAN	signaling receptor binding	123	YDGK	YDGKDYIA	146	156	Extracellular	1	single-pass type i membrane protein	ER, PM	no Propeptide	yes	beta
DYIALNEDLRS	P04439|HLAA_HUMAN	CD8 receptor binding; signaling receptor binding; T cell receptor binding	123	YDGK	YDGKDYIA	146	156	Extracellular	1	single-pass type i membrane protein	ER, PM	no Propeptide	yes	beta
DYIALNEDLRS	P10321|HLAC_HUMAN		123	YDGK	YDGKDYIA	146	156	Extracellular	1	single-pass type i membrane protein	ER, PM	no Propeptide	yes	beta
EAAAAAAAVSGSAAAEAKE	O75882|ATRN_HUMAN	signaling receptor activity	55	PCEA	PCEAEAAA	82	100	Propeptide	26	single-pass type i membrane protein	PM, secreted	0	yes
EAFDSVLGDTASCHRA	Q9BXS4|TMM59_HUMAN		2	TASA	TASAEAFD	36	51	Extracellular, Near SS	1	single-pass type i membrane protein	golgi, endosome, lysosome, PM	no Propeptide
EAGAMECYQVPVTYQNA	Q15262|PTPRK_HUMAN	transmembrane receptor protein tyrosine phosphatase activity	620	RTKR	RTKREAGA	645	661	Extracellular	12	single-pass type i membrane protein	PM	no Propeptide	yes	outside struct
EAGIPEFYDYDVALIKL	P00751|CFAB_HUMAN		542	NGKK	NGKKEAGI	566	582		5	secreted	secreted	no Propeptide		alpha
EAPHVKNNAIISLRK	Q9ULF5|S39AA_HUMAN		288	TRKR	TRKREAPH	312	326	Extracellular	4	multi-pass membrane protein	membrane	no Propeptide	yes
EDAEVHAENWLRL	P51511|MMP15_HUMAN		7	GVAA	GVAAEDAE	47	59	Propeptide	1	single-pass type i membrane protein	membrane	0
EDPNPPITNLRM	P26951|IL3RA_HUMAN	cytokine binding; cytokine receptor activity; interleukin-3 receptor activity	4	LQTK	LQTKEDPN	21	32	Extracellular, Near SS	6	single-pass type i membrane protein	membrane	no Propeptide	yes	outside struct
EEEINYMKR	Q6PHW0|IYD1_HUMAN		134	IIEE	IIEEEEEI	156	164	Extracellular	0	single-pass membrane protein	vesicle, PM	no Propeptide		alpha
EEELQMIQPEKL	Q9P1W8|SIRPG_HUMAN		2	EVAG	EVAGEEEL	29	40	Extracellular, Near SS	4	single-pass type i membrane protein	membrane	no Propeptide	yes	outside struct
EEELQVIQPDKS	P78324|SHPS1_HUMAN		2	GVAG	GVAGEEEL	31	42	Extracellular, Near SS	4	single-pass type i membrane protein	membrane	no Propeptide	yes	outside struct
EFTPTEKDEYACRV	P61769|B2MG_HUMAN		70	LYYT	LYYTEFTP	89	102		7	secreted	secreted	no Propeptide		unstructured
EGNQDKFSYLPIQKG	P23229|ITA6_HUMAN		663	FCTR	FCTREGNQ	685	699	Extracellular	9	single-pass type i membrane protein	PM	no Propeptide	yes
EHDHGPEALHRQ	Q9ULF5|S39AA_HUMAN		4	HCHE	HCHEEHDH	28	39	Near SS	4	multi-pass membrane protein	membrane	no Propeptide	yes
EHLLQTAGTCGVSDDSLGSLLGPRT	P78325|ADAM8_HUMAN		143	VYQA	VYQAEHLL	158	182	Extracellular	4	single-pass type i membrane protein	membrane	no Propeptide	yes	outside struct
EHSPLGELCPPGSHRS	O00220|TR10A_HUMAN	death receptor activity; signaling receptor activity	102	TQQW	TQQWEHSP	124	139	Extracellular	1	single-pass type i membrane protein	PM, cytoplasm	no Propeptide		outside struct
EIPGNSDPNMIPDGDFNSYVRV	P0C0L4|CO4A_HUMAN		941	GRTL	GRTLEIPG	959	980		5	secreted	projection, PM, secreted	280	yes	unstructured
EIPGNSDPNMIPDGDFNSYVRV	P0C0L5|CO4B_HUMAN		941	GRTL	GRTLEIPG	959	980		4	secreted	projection, PM, secreted	280		unstructured
EIVLTQSPATLSLSPGERA	A0A0A0MRZ8|KVD11_HUMAN		2	DTTG	DTTGEIVL	21	39	Near SS	0	secreted	PM, secreted	no Propeptide
EIVLTQSPATLSLSPGERA	A0A0C4DH25|KVD20_HUMAN		2	DTTG	DTTGEIVL	21	39	Near SS	0	secreted	PM, secreted	no Propeptide
EIVLTQSPATLSLSPGERA	P04433|KV311_HUMAN		2	DTTG	DTTGEIVL	21	39	Near SS	0	secreted	PM, secreted	no Propeptide
EIVLTQSPGTLSLSPGERA	P01619|KV320_HUMAN		2	DTTG	DTTGEIVL	21	39	Near SS	0	secreted	PM, secreted	no Propeptide		outside struct
EIVMTQSPATLSVSPGERA	A0A087WSY6|KVD15_HUMAN		2	DTTG	DTTGEIVM	21	39	Near SS	0	secreted	PM, secreted	no Propeptide
EIVMTQSPATLSVSPGERA	P01624|KV315_HUMAN		2	DTTG	DTTGEIVM	21	39	Near SS	0	secreted	PM, secreted	no Propeptide
EKECQPPFAFRH	P05107|ITB2_HUMAN	ICAM-3 receptor activity	174	CPNK	CPNKEKEC	195	206	Extracellular	6	single-pass type i membrane protein	PM	no Propeptide	yes	unstructured
EKNPLMYLTGVQTDKAGDISCNADINPLKI	P17301|ITA2_HUMAN	collagen receptor activity; virus receptor activity	971	QYTK	QYTKEKNP	999	1028	Extracellular	10	single-pass type i membrane protein	membrane	no Propeptide	yes	outside struct
ELAPAPFTLPLRV	Q9Y5Z0|BACE2_HUMAN		4	RAAP	RAAPELAP	23	35	Extracellular, Near SS, Propeptide	2	single-pass type i membrane protein	golgi, endosome, ER, PM	0		outside struct
ELAPEVIGSVVMLEIDNRL	Q9UM47|NOTC3_HUMAN	signaling receptor activity	1534	RARR	RARRELAP	1572	1590	Extracellular	3	single-pass type i membrane protein	PM, nucleus	no Propeptide		unstructured
ELDAKIPSTGDATEWRN	P26010|ITB7_HUMAN	signaling receptor activity; virus receptor activity	2	RGES	RGESELDA	20	36	Extracellular, Near SS	8	single-pass type i membrane protein	membrane	no Propeptide	yes	outside struct
ELDPMDVRG	P46531|NOTC1_HUMAN	transmembrane signaling receptor activity	1648	RRRR	RRRRELDP	1665	1673	Extracellular	47	single-pass type i membrane protein	PM, nucleus	no Propeptide	yes	unstructured
ELEESPEDSIQLGVTRN	Q16602|CALRL_HUMAN	adrenomedullin receptor activity; calcitonin gene-related peptide receptor activity; calcitonin receptor activity; G protein-coupled peptide receptor activity; G protein-coupled receptor activity	2	LVTA	LVTAELEE	23	39	Extracellular, Near SS	3	multi-pass membrane protein	PM	no Propeptide	yes	outside struct
ELEPPEQQEPGERQ	Q13683|ITA7_HUMAN		927	RRRR	RRRRELEP	959	972	Extracellular	5	single-pass type i membrane protein	membrane	no Propeptide	yes
ELHIENLNMEADPGQYRC	P35613|BASI_HUMAN	signaling receptor activity; virus receptor activity	264	QGRS	QGRSELHI	284	301	Extracellular	3	single-pass type i membrane protein	melanosome, endosome, ER, PM	no Propeptide	yes	beta
ELIPQPSNEVNLLDSKT	P29320|EPHA3_HUMAN	ephrin receptor activity; GPI-linked ephrin receptor activity; transmembrane-ephrin receptor activity; transmembrane receptor protein tyrosine kinase activity	2	DSFG	DSFGELIP	21	37	Extracellular, Near SS	5	single-pass type i membrane protein	PM, secreted	no Propeptide	yes	outside struct
ELRPTDDSLYKL	Q8IWK6|AGRA3_HUMAN	G protein-coupled receptor activity	593	KQKR	KQKRELRP	625	636	Extracellular	13	multi-pass membrane protein	membrane	no Propeptide	yes
ENELTYYCCKK	P13987|CD59_HUMAN		57	TRLR	TRLRENEL	81	91		4	gpi-anchored	PM, secreted	-22	yes	unstructured
ENPGGYVAYSKA	P02786|TFR1_HUMAN	transferrin receptor activity; virus receptor activity	no SS	VYLV	VYLVENPG	214	225	Extracellular	4	single-pass type ii membrane protein	melanosome, PM, secreted	no Propeptide	yes	beta
ENSFTINSVDMKS	P16284|PECA1_HUMAN	transmembrane signaling receptor activity	3	LEGQ	LEGQENSF	29	41	Extracellular, Near SS	9	single-pass type i membrane protein	PM	no Propeptide	yes	outside struct
ENSSEICSNNG	P05556|ITB1_HUMAN	coreceptor activity; virus receptor activity	500	YCRK	YCRKENSS	519	529	Extracellular	12	single-pass type i membrane protein	melanosome, endosome, PM	no Propeptide	yes	unstructured
EPGTVFTTVEDLGSKI	P35613|BASI_HUMAN	signaling receptor activity; virus receptor activity	118	VLVL	VLVLEPGT	138	153	Extracellular	3	single-pass type i membrane protein	melanosome, endosome, ER, PM	no Propeptide	yes	unstructured
EQAPGTAPCSRG	Q9NP84|TNR12_HUMAN		2	SVAG	SVAGEQAP	28	39	Extracellular, Near SS	0	single-pass type i membrane protein	membrane	no Propeptide		outside struct
ESCDVQLYIKR	Q7Z6A9|BTLA_HUMAN	signaling receptor activity	3	IHGK	IHGKESCD	32	42	Extracellular, Near SS	3	single-pass type i membrane protein	PM	no Propeptide	yes	outside struct
ESIRETEVIDPQDLLEGRY	P31431|SDC4_HUMAN	thrombospondin receptor activity	2	GGVA	GGVAESIR	19	37	Extracellular, Near SS	3	single-pass type i membrane protein	secreted	no Propeptide		outside struct
ESQEAAPLSGPCGRR	Q9Y6M0|TEST_HUMAN		4	LRKP	LRKPESQE	22	36	Near SS, Propeptide	3	gpi-anchored	PM	0
ESSNQASLSCDRN	O60603|TLR2_HUMAN	lipopolysaccharide immune receptor activity; pattern recognition receptor activity; signaling receptor activity; Toll-like receptor binding; transmembrane signaling receptor activity	2	LSKE	LSKEESSN	21	33	Extracellular, Near SS	4	single-pass type i membrane protein	golgi, vesicle, phagosome, PM	no Propeptide	yes	outside struct
ESYELKVVAADRG	Q08174|PCDH1_HUMAN		520	REQR	REQRESYE	576	588	Extracellular	6	single-pass type i membrane protein	PM	no Propeptide	yes	outside struct
ETFKEKDTYKL	P06729|CD2_HUMAN	receptor tyrosine kinase binding; signaling receptor activity; signaling receptor binding	53	RKEK	RKEKETFK	76	86	Extracellular	3	single-pass type i membrane protein	PM	no Propeptide	yes	unstructured
ETIDYYGEICDNACPCEEKD	O94991|SLIK5_HUMAN		0	LSCA	LSCAETID	39	58	SS	2	single-pass type i membrane protein	membrane	no Propeptide
ETLFSVMPGLKM	Q14624|ITIH4_HUMAN		789	YKWK	YKWKETLF	816	827		8	secreted	secreted	128
ETVHCDLQPVGPERG	P17813|EGLN_HUMAN	coreceptor activity; transforming growth factor beta-activated receptor activity; transmembrane signaling receptor activity; type II transforming growth factor beta receptor binding; type I transforming growth factor beta receptor binding	2	TSLA	TSLAETVH	26	40	Extracellular, Near SS	5	single-pass type i membrane protein	PM	no Propeptide	yes	outside struct
ETWAGSHSMRY	P01889|HLAB_HUMAN	signaling receptor binding	-2	LALT	LALTETWA	21	31	SS	1	single-pass type i membrane protein	ER, PM	no Propeptide	yes	outside struct
ETWVLLVCIGATS	P36021|MOT8_HUMAN		no SS	SEIK	SEIKETWV	355	367	Extracellular	0	multi-pass membrane protein	PM	no Propeptide
EVAGGLAPGSAGALCCNHSKD	O95980|RECK_HUMAN	coreceptor activity involved in canonical Wnt signaling pathway	2	AGVA	AGVAEVAG	23	43	Near SS	5	gpi-anchored	PM	-920	yes
EVPLNTIIFMGRV	P01008|ANT3_HUMAN		415	VFIR	VFIREVPL	446	458		4	secreted	secreted	no Propeptide		beta
EVQLVESGGGLVQPGGSLRL	A0A0B4J1X5|HV374_HUMAN	immunoglobulin receptor binding	2	GVQC	GVQCEVQL	20	39	Near SS	0	secreted	PM, secreted	no Propeptide
EVQLVESGGGLVQPGGSLRL	A0A0B4J1Y9|HV372_HUMAN	immunoglobulin receptor binding	2	GVQC	GVQCEVQL	20	39	Near SS	0	secreted	PM, secreted	no Propeptide
EVQLVESGGGLVQPGGSLRL	A0A0C4DH30|HV316_HUMAN	immunoglobulin receptor binding	2	GVQC	GVQCEVQL	20	39	Near SS	1	secreted	PM, secreted	no Propeptide
EVQLVESGGGLVQPGGSLRL	A0A0C4DH35|HV335_HUMAN	immunoglobulin receptor binding	2	GVQC	GVQCEVQL	20	39	Near SS	1	secreted	PM, secreted	no Propeptide
EVQLVESGGGLVQPGGSLRL	A0A0J9YX35|HV64D_HUMAN	immunoglobulin receptor binding	2	DVQC	DVQCEVQL	20	39	Near SS	0	secreted	PM, secreted	no Propeptide
EVQLVESGGGLVQPGGSLRL	P01763|HV348_HUMAN	immunoglobulin receptor binding	2	GVQC	GVQCEVQL	20	39	Near SS	0	secreted	PM, secreted	no Propeptide
EVQLVESGGGLVQPGGSLRL	P01764|HV323_HUMAN	immunoglobulin receptor binding	2	GVQC	GVQCEVQL	20	39	Near SS	0	secreted	PM, secreted	no Propeptide		outside struct
EVQLVESGGGLVQPGGSLRL	P01766|HV313_HUMAN	immunoglobulin receptor binding	2	GVQC	GVQCEVQL	20	39	Near SS	0	secreted	PM, secreted	no Propeptide
EVQLVESGGGLVQPGGSLRL	P01780|HV307_HUMAN	immunoglobulin receptor binding	2	GVQC	GVQCEVQL	20	39	Near SS	0	secreted	PM, secreted	no Propeptide
EVQLVQSGAEVKK	A0A0C4DH38|HV551_HUMAN	immunoglobulin receptor binding	2	GVCA	GVCAEVQL	20	32	Near SS	0	secreted	PM, secreted	no Propeptide
EVQLVQSGAEVKK	A0A0G2JMI3|HV692_HUMAN	immunoglobulin receptor binding	2	GTHA	GTHAEVQL	20	32	Near SS	0	secreted	PM, secreted	no Propeptide
EVQLVQSGAEVKK	A0A0J9YXX1|HV5X1_HUMAN	immunoglobulin receptor binding	2	GVCA	GVCAEVQL	20	32	Near SS	0	secreted	PM, secreted	no Propeptide
EVSGGDRLDCVKA	P56159|GFRA1_HUMAN	glial cell-derived neurotrophic factor receptor activity; signaling receptor activity; signaling receptor binding	-3	LLSA	LLSAEVSG	20	32	SS	3	gpi-anchored	golgi, endosome, PM	-410	yes
EVTVPVFYPTEKV	P43121|MUC18_HUMAN		218	KESR	KESREVTV	240	252	Extracellular	8	single-pass type i membrane protein	membrane	no Propeptide	yes
EYGEFYKS	P08238|HS90B_HUMAN	sulfonylurea receptor binding	no SS	ITQE	ITQEEYGE	300	307		2	secreted	melanosome, PM, secreted, nucleus, cytoplasm	no Propeptide		alpha
EYGFQVKV	P0C0L4|CO4A_HUMAN		1606	YPRV	YPRVEYGF	1624	1631		5	secreted	projection, PM, secreted	945	yes	beta
EYGFQVKV	P0C0L5|CO4B_HUMAN		1606	YPRV	YPRVEYGF	1624	1631		4	secreted	projection, PM, secreted	945		unstructured
FAGVFHVEKN	P16070|CD44_HUMAN	transmembrane signaling receptor activity	11	ITCR	ITCRFAGV	30	39	Extracellular	9	single-pass type i membrane protein	PM	no Propeptide	yes	unstructured
FAIDPDSGDILVNTVLDRE	O60245|PCDH7_HUMAN		555	VMGI	VMGIFAID	582	600	Extracellular	7	single-pass type i membrane protein	PM	no Propeptide	yes	outside struct
FAIQTDPNSNDGLVTVVKPIDFETNRM	P19022|CADH2_HUMAN		407	PTGR	PTGRFAIQ	431	457	Extracellular	7	single-pass type i membrane protein	PM	272	yes
FDEPAFKA	Q9UIQ6|LCAP_HUMAN		no SS	AFPC	AFPCFDEP	306	313	Extracellular	17	single-pass type ii membrane protein	PM, secreted	no Propeptide	yes	unstructured
FDNDAASPRM	P13747|HLAE_HUMAN	natural killer cell lectin-like receptor binding; signaling receptor binding; T cell receptor binding	37	QFVR	QFVRFDND	57	66	Extracellular	1	single-pass type i membrane protein	golgi, PM, secreted	no Propeptide	yes	unstructured
FDQMVSLEANRS	P55082|MFAP3_HUMAN		10	EDVD	EDVDFDQM	27	38	Extracellular	3	single-pass type i membrane protein	PM	no Propeptide	yes
FDSDAASPRE	P01889|HLAB_HUMAN	signaling receptor binding	37	QFVR	QFVRFDSD	60	69	Extracellular	1	single-pass type i membrane protein	ER, PM	no Propeptide	yes	unstructured
FDSDAASPRG	P10321|HLAC_HUMAN		37	QFVR	QFVRFDSD	60	69	Extracellular	1	single-pass type i membrane protein	ER, PM	no Propeptide	yes	unstructured
FDSDAASQRM	P04439|HLAA_HUMAN	CD8 receptor binding; signaling receptor binding; T cell receptor binding	37	QFVR	QFVRFDSD	60	69	Extracellular	1	single-pass type i membrane protein	ER, PM	no Propeptide	yes	unstructured
FDSVLGDTASCHRA	Q9BXS4|TMM59_HUMAN		4	SAEA	SAEAFDSV	38	51	Extracellular, Near SS	1	single-pass type i membrane protein	golgi, endosome, lysosome, PM	no Propeptide
FEDTCHGNPSHYYDKA	P28908|TNR8_HUMAN	transmembrane signaling receptor activity	8	QDRP	QDRPFEDT	25	40	Extracellular	4	single-pass type i membrane protein	PM, cytoplasm	no Propeptide	yes
FELSASSHSDDDVIIAKE	P55082|MFAP3_HUMAN		31	FPSS	FPSSFELS	48	65	Extracellular	3	single-pass type i membrane protein	PM	no Propeptide	yes
FEPDNKNTQRK	Q7Z3D4|LYSM3_HUMAN		no SS	QQMR	QQMRFEPD	196	206	Extracellular	1	single-pass membrane protein	golgi, PM	no Propeptide
FFNEFQGADSEIKF	Q9Y6N7|ROBO1_HUMAN	axon guidance receptor activity	730	KARP	KARPFFNE	754	767	Extracellular	5	single-pass type i membrane protein	golgi, ER, PM, nucleus	no Propeptide	yes	beta
FIAVGYVDDTQFVRF	P04439|HLAA_HUMAN	CD8 receptor binding; signaling receptor binding; T cell receptor binding	23	GEPR	GEPRFIAV	46	60	Extracellular	1	single-pass type i membrane protein	ER, PM	no Propeptide	yes	unstructured
FIDAATVDDSGEYRC	P08637|FCG3A_HUMAN	transmembrane signaling receptor activity	60	ASSY	ASSYFIDA	75	89	Extracellular	5	single-pass type i membrane protein	PM, secreted	no Propeptide	yes	beta
FIENEEQEYVQTVKS	P04083|ANXA1_HUMAN	signaling receptor binding	no SS	KQAW	KQAWFIEN	13	27		0	secreted	endosome, vesicle, PM, secreted, nucleus, cytoplasm	no Propeptide		unstructured
FISVGYVDDTQFVRF	P01889|HLAB_HUMAN	signaling receptor binding	23	GEPR	GEPRFISV	46	60	Extracellular	1	single-pass type i membrane protein	ER, PM	no Propeptide	yes	unstructured
FISVGYVDDTQFVRF	P10321|HLAC_HUMAN		23	GEPR	GEPRFISV	46	60	Extracellular	1	single-pass type i membrane protein	ER, PM	no Propeptide	yes	unstructured
FISVGYVDDTQFVRF	P13747|HLAE_HUMAN	natural killer cell lectin-like receptor binding; signaling receptor binding; T cell receptor binding	23	GEPR	GEPRFISV	43	57	Extracellular	1	single-pass type i membrane protein	golgi, PM, secreted	no Propeptide	yes	unstructured
FITPFTSAGEGPSATFTKV	Q99650|OSMR_HUMAN	ciliary neurotrophic factor receptor binding; cytokine binding; cytokine receptor activity; leukemia inhibitory factor receptor activity	687	FYEF	FYEFFITP	713	731	Extracellular	5	single-pass type i membrane protein	membrane	no Propeptide	yes
FIVNTNVPRA	P14174|MIF_HUMAN	cytokine activity; cytokine receptor binding	no SS	MPM	MPMFIVN	4	13		0	secreted	secreted, cytoplasm	no Propeptide		beta
FIYSQADENQKG	O14786|NRP1_HUMAN	coreceptor activity; cytokine binding; semaphorin receptor activity; vascular endothelial growth factor-activated receptor activity	672	GDGN	GDGNFIYS	692	703	Extracellular	7	single-pass type i membrane protein	PM, mitochondria, secreted, cytoplasm	no Propeptide	yes	beta
FKDPNAPKR	P09429|HMGB1_HUMAN	cytokine activity; RAGE receptor binding	no SS	TKKK	TKKKFKDP	89	97		0	secreted	golgi, endosome, ER, PM, secreted, nucleus, cytoplasm	no Propeptide		unstructured
FKEDCHQKI	P60033|CD81_HUMAN	transferrin receptor binding; virus receptor activity	no SS	ISNL	ISNLFKED	186	194	Extracellular	0	multi-pass membrane protein	PM	no Propeptide		unstructured
FKIPIEELEDRV	P04234|CD3D_HUMAN	transmembrane signaling receptor activity	2	QVSP	QVSPFKIP	22	33	Extracellular, Near SS	2	single-pass type i membrane protein	PM	no Propeptide	yes	outside struct
FLCTGGVSPYADPNTCRG	P00751|CFAB_HUMAN		656	VTPR	VTPRFLCT	680	697		5	secreted	secreted	no Propeptide		beta
FLHTSTPLDYEATRE	O60245|PCDH7_HUMAN		459	KKKY	KKKYFLHT	486	500	Extracellular	7	single-pass type i membrane protein	PM	no Propeptide	yes	outside struct
FLLEQGAETGLVGRY	Q9UN70|PCDGK_HUMAN		465	RLSF	RLSFFLLE	495	509	Extracellular	6	single-pass type i membrane protein	PM	no Propeptide	yes
FLNDSEQVARA	Q9BVT8|TMUB1_HUMAN		no SS	LRLK	LRLKFLND	109	119	Extracellular	0	multi-pass membrane protein	endosome, PM, nucleus, cytoplasm	no Propeptide
FLQCVKNPEDSSCTSEI	P28907|CD38_HUMAN		no SS	RPDK	RPDKFLQC	284	300	Extracellular	4	single-pass type ii membrane protein	membrane	no Propeptide	yes	alpha
FLQTTTPLDYEKV	Q08174|PCDH1_HUMAN		401	KKKY	KKKYFLQT	457	469	Extracellular	6	single-pass type i membrane protein	PM	no Propeptide	yes	beta
FLSDEIKEERK	Q07021|C1QBP_HUMAN	adrenergic receptor binding	no SS	AFVD	AFVDFLSD	85	95		0	secreted	PM, mitochondria, secreted, nucleus, cytoplasm	no Propeptide		alpha
FLYQQQGRL	P04233|HG2A_HUMAN	CD4 receptor binding; cytokine binding; cytokine receptor activity	no SS	TTAY	TTAYFLYQ	70	78	Transmembrane	5	single-pass type ii membrane protein	golgi, endosome, ER, lysosome, PM	no Propeptide	yes	outside struct
FMEENEGHIVDIHDFSLGSSPHVRK	Q6YHK3|CD109_HUMAN		644	YAER	YAERFMEE	664	688		10	gpi-anchored	PM	-757	yes
FMHATDKG	Q14118|DAG1_HUMAN	virus receptor activity	548	KHEY	KHEYFMHA	576	583	Extracellular	14	single-pass type i membrane protein	PM, secreted, nucleus, cytoplasm	no Propeptide	yes	outside struct
FNEFQGADSEIKF	Q9Y6N7|ROBO1_HUMAN	axon guidance receptor activity	731	ARPF	ARPFFNEF	755	767	Extracellular	5	single-pass type i membrane protein	golgi, ER, PM, nucleus	no Propeptide	yes	beta
FNLDTEELTAFRV	P20702|ITAX_HUMAN	receptor tyrosine kinase binding; signaling receptor activity	2	TSLG	TSLGFNLD	20	32	Extracellular, Near SS	8	single-pass type i membrane protein	membrane	no Propeptide	yes	outside struct
FNLDTENAMTFQENARG	P11215|ITAM_HUMAN	cargo receptor activity	2	LCHG	LCHGFNLD	17	33	Extracellular, Near SS	19	single-pass type i membrane protein	PM	no Propeptide	yes	outside struct
FNLDTREDNVIRK	P23229|ITA6_HUMAN		2	LGAA	LGAAFNLD	24	36	Extracellular, Near SS	9	single-pass type i membrane protein	PM	no Propeptide	yes
FNLDVDSPAEYSGPEGSYFGFAVDFFVPSASSRM	P06756|ITAV_HUMAN	coreceptor activity; virus receptor activity	2	LCRA	LCRAFNLD	31	64	Extracellular, Near SS	13	single-pass type i membrane protein	PM	no Propeptide	yes	outside struct
FNNKGDGPYSLVAVINSAQDAPSEAPTEVGVKV	Q12860|CNTN1_HUMAN		768	KVKA	KVKAFNNK	787	819		9	gpi-anchored	PM		yes	unstructured
FPQTTEKI	Q13433|S39A6_HUMAN		2	KAAA	KAAAFPQT	29	36	Extracellular, Near SS	5	multi-pass membrane protein	PM	no Propeptide	yes
FQGADSEIKF	Q9Y6N7|ROBO1_HUMAN	axon guidance receptor activity	734	FFNE	FFNEFQGA	758	767	Extracellular	5	single-pass type i membrane protein	golgi, ER, PM, nucleus	no Propeptide	yes	unstructured
FSDADLADGVSGGEGKG	P14209|CD99_HUMAN		69	SSGS	SSGSFSDA	90	106	Extracellular	0	single-pass type i membrane protein	membrane	no Propeptide
FSELSFVKEPQDVTVTRK	Q2VWP7|PRTG_HUMAN	signaling receptor activity	2	GVWC	GVWCFSEL	36	53	Extracellular, Near SS	3	single-pass membrane protein	membrane	no Propeptide
FSSPCDAELIQTNGKL	P51685|CCR8_HUMAN	C-C chemokine receptor activity; chemokine receptor activity; coreceptor activity	no SS	YPDI	YPDIFSSP	21	36	Extracellular	0	multi-pass membrane protein	PM	no Propeptide
FTALFPFEKN	P11215|ITAM_HUMAN	cargo receptor activity	745	AQRL	AQRLFTAL	760	769	Extracellular	19	single-pass type i membrane protein	PM	no Propeptide	yes	outside struct
FTAQDPDRY	P19022|CADH2_HUMAN		495	MLTT	MLTTFTAQ	519	527	Extracellular	7	single-pass type i membrane protein	PM	360	yes
FTAVGDGPPSPTIQVKT	P10586|PTPRF_HUMAN	transmembrane receptor protein tyrosine phosphatase activity	463	RVLA	RVLAFTAV	491	507	Extracellular	5	single-pass type i membrane protein	membrane	no Propeptide	yes	unstructured
FTISPETGEIQVKT	Q08174|PCDH1_HUMAN		499	AKGL	AKGLFTIS	555	568	Extracellular	6	single-pass type i membrane protein	PM	no Propeptide	yes	outside struct
FTLIVTDVNEAPQF	Q12864|CAD17_HUMAN		532	SFAK	SFAKFTLI	553	566	Extracellular	8	single-pass type i membrane protein	PM	no Propeptide	yes
FTPTEKDEYACRV	P61769|B2MG_HUMAN		71	YYTE	YYTEFTPT	90	102		7	secreted	secreted	no Propeptide		unstructured
FTPYAPEPGSTCRL	P20333|TNR1B_HUMAN	tumor necrosis factor-activated receptor activity	8	AQVA	AQVAFTPY	29	42	Extracellular	6	single-pass type i membrane protein	PM, secreted	no Propeptide		outside struct
FTQPLQPRS	Q96PD2|DCBD2_HUMAN		424	RAPK	RAPKFTQP	489	497	Extracellular	6	single-pass type i membrane protein	membrane	no Propeptide	yes
FVDPDDPTQNRN	Q96BF3|TMIG2_HUMAN	coreceptor activity	111	ITRL	ITRLFVDP	132	143	Extracellular	3	single-pass type i membrane protein	PM	no Propeptide	yes
FVEENNPVGSVVAKI	Q9NYQ6|CELR1_HUMAN	G protein-coupled receptor activity	988	ELEL	ELELFVEE	1007	1021	Extracellular	20	multi-pass membrane protein	PM	no Propeptide	yes
FVGSVEELSAAHTLVMKI	Q14126|DSG2_HUMAN		142	TQDV	TQDVFVGS	164	181	Extracellular	5	single-pass type i membrane protein	PM	115	yes	beta
FVIEEYAGPEPVLIGKL	Q86UP0|CAD24_HUMAN		34	WNQF	WNQFFVIE	52	68	Extracellular	3	single-pass type i membrane protein	PM	8
FVLPATPPQLVSPRV	P05362|ICAM1_HUMAN	signaling receptor activity; transmembrane signaling receptor activity; virus receptor activity	186	QLQT	QLQTFVLP	212	226	Extracellular	8	single-pass type i membrane protein	membrane	no Propeptide	yes	beta
FVLTVAAENQVPLAKG	P19022|CADH2_HUMAN		434	TNRM	TNRMFVLT	458	473	Extracellular	7	single-pass type i membrane protein	PM	299	yes
FVMDENDNAPTVTLPKN	O60245|PCDH7_HUMAN		704	TVSL	TVSLFVMD	731	747	Extracellular	7	single-pass type i membrane protein	PM	no Propeptide	yes	outside struct
FVPGCFVCLE	Q9H5V8|CDCP1_HUMAN		342	QSRK	QSRKFVPG	370	379	Extracellular	7	single-pass membrane protein	PM, secreted	no Propeptide	yes
FYGEVPENRV	P19022|CADH2_HUMAN		363	TAMT	TAMTFYGE	387	396	Extracellular	7	single-pass type i membrane protein	PM	228	yes
GAEAFEIALPRE	Q9H5V8|CDCP1_HUMAN		-2	RLPR	RLPRGAEA	26	37	SS	7	single-pass membrane protein	PM, secreted	no Propeptide	yes
GAEETIPLQTLRC	P32927|IL3RB_HUMAN	cytokine receptor activity; signaling receptor activity	8	RSLA	RSLAGAEE	23	35	Extracellular	3	single-pass type i membrane protein	membrane	no Propeptide	yes	outside struct
GALANIAVDKA	P01903|DRA_HUMAN	MHC class II receptor activity; T cell receptor binding	59	FEAQ	FEAQGALA	83	93	Extracellular	2	single-pass type i membrane protein	endosome, ER, lysosome, PM	no Propeptide	yes	alpha
GAPAGPLIVPYNLPLPGGVVPRM	P17931|LEG3_HUMAN		no SS	TGPY	TGPYGAPA	108	130		0	secreted	secreted, nucleus, cytoplasm	no Propeptide		unstructured
GAPAISAASFLQDLIHRY	Q15043|S39AE_HUMAN		5	ASSL	ASSLGAPA	34	51	Extracellular	3	multi-pass membrane protein	endosome, lysosome, PM	no Propeptide	yes
GAPEGGQPYPVLRV	Q04912|RON_HUMAN	macrophage colony-stimulating factor receptor activity; transmembrane receptor protein tyrosine kinase activity	287	RRRR	RRRRGAPE	310	323	Extracellular	8	single-pass type i membrane protein	membrane	no Propeptide	yes	unstructured
GAQNTVICSKL	P16422|EPCAM_HUMAN		30	CTSV	CTSVGAQN	52	62	Extracellular	3	single-pass type i membrane protein	PM	no Propeptide	yes	unstructured
GASGVCPTACICATDIVSCTNKN	Q86SJ2|AMGO2_HUMAN		-2	TVGP	TVGPGASG	36	58	SS	8	single-pass type i membrane protein	PM, nucleus	no Propeptide	yes
GCDLGPDGRL	P10321|HLAC_HUMAN		101	QRMS	QRMSGCDL	124	133	Extracellular	1	single-pass type i membrane protein	ER, PM	no Propeptide	yes	beta
GCLDDLCSRK	P35052|GPC1_HUMAN		471	GSGD	GSGDGCLD	493	502		5	gpi-anchored	endosome, PM, secreted	-38	yes	outside struct
GCPPDDIENPRG	P05556|ITB1_HUMAN	coreceptor activity; virus receptor activity	55	LKKK	LKKKGCPP	74	85	Extracellular	12	single-pass type i membrane protein	melanosome, endosome, PM	no Propeptide	yes	unstructured
GDEDAIVEVTPKL	Q96JW4|S41A2_HUMAN		no SS	ISSD	ISSDGDED	139	151	Extracellular	0	multi-pass membrane protein	PM	no Propeptide
GDEPDCVPCQEGKE	P25445|TNR6_HUMAN	signaling receptor activity; tumor necrosis factor-activated receptor activity	53	CTVN	CTVNGDEP	77	90	Extracellular	3	single-pass type i membrane protein	PM, secreted	no Propeptide	yes	beta
GDGPYSLVAVINSAQDAPSEAPTEVGVKV	Q12860|CNTN1_HUMAN		772	FNNK	FNNKGDGP	791	819		9	gpi-anchored	PM		yes	unstructured
GDPDGFFNSKV	P98172|EFNB1_HUMAN	ephrin receptor binding	202	GGSS	GGSSGDPD	228	238	Extracellular	1	single-pass type i membrane protein	PM, nucleus	no Propeptide	yes
GDQNPQIAAHVISEASSKT	P29965|CD40L_HUMAN	CD40 receptor binding; cytokine activity; tumor necrosis factor receptor binding	no SS	EMQK	EMQKGDQN	116	134	Extracellular	2	single-pass type ii membrane protein	PM, secreted	no Propeptide	yes	outside struct
GDRLDCVKA	P56159|GFRA1_HUMAN	glial cell-derived neurotrophic factor receptor activity; signaling receptor activity; signaling receptor binding	1	EVSG	EVSGGDRL	24	32	Near SS	3	gpi-anchored	golgi, endosome, PM	-406	yes
GDSGGPLVCNKV	P10144|GRAB_HUMAN		184	TSFK	TSFKGDSG	201	212		2	secreted	secreted	181		unstructured
GDVFPSYTCTCLKG	Q08431|MFGM_HUMAN		25	QEVR	QEVRGDVF	47	60		5	secreted	vesicle, PM, secreted	no Propeptide	yes
GEAEQPAPELVEVEVGSTALLKC	P43121|MUC18_HUMAN		4	AGVP	AGVPGEAE	26	48	Extracellular, Near SS	8	single-pass type i membrane protein	membrane	no Propeptide	yes
GEAVVLPEVEPGLTARE	P18827|SDC1_HUMAN		81	GPKE	GPKEGEAV	102	118	Extracellular	6	single-pass type i membrane protein	secreted	no Propeptide		outside struct
GEEDNSLSVRK	P27701|CD82_HUMAN		no SS	CEVK	CEVKGEED	180	190	Extracellular	3	multi-pass membrane protein	PM	no Propeptide	yes
GEEELQVIQPDKS	P78324|SHPS1_HUMAN		1	SGVA	SGVAGEEE	30	42	Near SS	4	single-pass type i membrane protein	membrane	no Propeptide	yes	outside struct
GEGVDVTSLRR	P14222|PERF_HUMAN		25	AWLA	AWLAGEGV	45	55	Extracellular	2	multi-pass membrane protein	endosome, PM, secreted	no Propeptide	yes
GELCPPGSHRS	O00220|TR10A_HUMAN	death receptor activity; signaling receptor activity	107	HSPL	HSPLGELC	129	139	Extracellular	1	single-pass type i membrane protein	PM, cytoplasm	no Propeptide		outside struct
GEPLYENSPEFTPYLETNLGQPTIQSFEQVGTKV	P13726|TF_HUMAN	cytokine receptor activity	91	TGSA	TGSAGEPL	122	155	Extracellular	2	single-pass type i membrane protein	secreted	no Propeptide	yes	turn
GESQVFKK	Q86YT9|JAML_HUMAN		104	IRLK	IRLKGESQ	122	129	Extracellular	2	single-pass type i membrane protein	PM	no Propeptide	yes
GEVTDKPVKQ	Q14126|DSG2_HUMAN		224	RDGN	RDGNGEVT	246	255	Extracellular	5	single-pass type i membrane protein	PM	197	yes	unstructured
GFAVAEPQIAMFCGKL	Q06481|APLP2_HUMAN		14	NAGT	NAGTGFAV	44	59	Extracellular	0	single-pass type i membrane protein	PM, nucleus	no Propeptide	yes	outside struct
GFDLSDALPDNENKK	P14209|CD99_HUMAN		4	APDG	APDGGFDL	25	39	Extracellular, Near SS	0	single-pass type i membrane protein	membrane	no Propeptide
GFEGSACQCERT	P05107|ITB2_HUMAN	ICAM-3 receptor activity	546	RCHP	RCHPGFEG	567	578	Extracellular	6	single-pass type i membrane protein	PM	no Propeptide	yes	unstructured
GFHPSDIEVDLLKN	P61769|B2MG_HUMAN		30	CYVS	CYVSGFHP	49	62		7	secreted	secreted	no Propeptide		beta
GFIEGHVVIPRI	P16070|CD44_HUMAN	transmembrane signaling receptor activity	61	TCRY	TCRYGFIE	80	91	Extracellular	9	single-pass type i membrane protein	PM	no Propeptide	yes	beta
GFLECGICRC	P05107|ITB2_HUMAN	ICAM-3 receptor activity	442	CHGK	CHGKGFLE	463	472	Extracellular	6	single-pass type i membrane protein	PM	no Propeptide	yes	beta
GFPSIDMGPQLKV	P10586|PTPRF_HUMAN	transmembrane receptor protein tyrosine phosphatase activity	105	QLPP	QLPPGFPS	133	145	Extracellular	5	single-pass type i membrane protein	membrane	no Propeptide	yes	unstructured
GFQAQSFIATLKY	Q86XX4|FRAS1_HUMAN		3286	GTSR	GTSRGFQA	3311	3323	Extracellular	17	single-pass type i membrane protein	PM	no Propeptide	yes
GFSLADIPYQEIAGEHLRI	Q9Y625|GPC6_HUMAN	coreceptor activity involved in Wnt signaling pathway, planar cell polarity pathway	19	YGAK	YGAKGFSL	41	59		0	gpi-anchored	PM, secreted	-489
GFSLSDVPQAEISGEHLRI	P35052|GPC1_HUMAN		21	YGAK	YGAKGFSL	43	61		5	gpi-anchored	endosome, PM, secreted	-488	yes	unstructured
GFTATPPAPDSPQEPLVLRL	Q9BVT8|TMUB1_HUMAN		no SS	EPST	EPSTGFTA	88	107	Extracellular	0	multi-pass membrane protein	endosome, PM, nucleus, cytoplasm	no Propeptide
GFTDIVTVQVLPQCECRC	P05107|ITB2_HUMAN	ICAM-3 receptor activity	411	IRAL	IRALGFTD	432	449	Extracellular	6	single-pass type i membrane protein	PM	no Propeptide	yes	unstructured
GFVTADMIRE	Q9UHQ9|NB5R1_HUMAN		no SS	AYSK	AYSKGFVT	255	264	Extracellular	0	single-pass membrane protein	membrane	no Propeptide
GFYPAEITLTWQRD	P01889|HLAB_HUMAN	signaling receptor binding	208	CWAL	CWALGFYP	231	244	Extracellular	1	single-pass type i membrane protein	ER, PM	no Propeptide	yes	beta
GFYPAEITLTWQRD	P04439|HLAA_HUMAN	CD8 receptor binding; signaling receptor binding; T cell receptor binding	208	CWAL	CWALGFYP	231	244	Extracellular	1	single-pass type i membrane protein	ER, PM	no Propeptide	yes	beta
GFYPAEITLTWQRD	P10321|HLAC_HUMAN		208	CWAL	CWALGFYP	231	244	Extracellular	1	single-pass type i membrane protein	ER, PM	no Propeptide	yes	beta
GGAVHTRG	P01732|CD8A_HUMAN	coreceptor activity	149	RPAA	RPAAGGAV	169	176	Extracellular	0	single-pass type i membrane protein	PM, secreted	no Propeptide		outside struct
GGEPNQRPELKN	Q14118|DAG1_HUMAN	virus receptor activity	462	GVPR	GVPRGGEP	490	501	Extracellular	14	single-pass type i membrane protein	PM, secreted, nucleus, cytoplasm	no Propeptide	yes	outside struct
GGGGQGPMPRV	Q9H3S1|SEM4A_HUMAN	semaphorin receptor binding	1	TTTA	TTTAGGGG	32	42	Near SS	4	single-pass type i membrane protein	PM	no Propeptide	yes
GGITQTPYKV	P07766|CD3E_HUMAN	signaling receptor complex adaptor activity; T cell receptor binding; transmembrane signaling receptor activity	8	NEEM	NEEMGGIT	29	38	Extracellular	0	single-pass type i membrane protein	PM	no Propeptide		outside struct
GGLPFPFPDISRR	Q03167|TGBR3_HUMAN	coreceptor activity; transforming growth factor beta-activated receptor activity; transforming growth factor beta receptor activity, type III; transforming growth factor beta receptor binding; type II transforming growth factor beta receptor binding	380	EGQN	EGQNGGLP	399	411	Extracellular	7	single-pass type i membrane protein	PM, secreted	no Propeptide	yes
GGPDAEAFSVSPERA	Q9BYE9|CDHR2_HUMAN		390	LLSL	LLSLGGPD	409	423	Extracellular	24	single-pass type i membrane protein	PM	no Propeptide		outside struct
GGPEDGGLGALRG	O95977|S1PR4_HUMAN	G protein-coupled receptor activity; sphingosine-1-phosphate receptor activity	no SS	LAGR	LAGRGGPE	39	51	Extracellular	2	multi-pass membrane protein	PM	no Propeptide	yes	outside struct
GGPGSAVSPYPTFNPSSDVAALHKA	P04083|ANXA1_HUMAN	signaling receptor binding	no SS	KSSK	KSSKGGPG	30	54		0	secreted	endosome, vesicle, PM, secreted, nucleus, cytoplasm	no Propeptide		unstructured
GGSVLVTCSTSCDQPKL	P05362|ICAM1_HUMAN	signaling receptor activity; transmembrane signaling receptor activity; virus receptor activity	15	ILPR	ILPRGGSV	41	57	Extracellular	8	single-pass type i membrane protein	membrane	no Propeptide	yes	unstructured
GGVEQFISDICPKK	P21926|CD9_HUMAN		no SS	CGLA	CGLAGGVE	157	170	Extracellular	2	multi-pass membrane protein	PM, secreted	no Propeptide		alpha
GGVVLKEDALPGQKT	P35613|BASI_HUMAN	signaling receptor activity; virus receptor activity	154	RWLK	RWLKGGVV	174	188	Extracellular	3	single-pass type i membrane protein	melanosome, endosome, ER, PM	no Propeptide	yes	unstructured
GGWNTGGSRY	P04156|PRIO_HUMAN	signaling receptor activity; type 5 metabotropic glutamate receptor binding	8	RPKP	RPKPGGWN	29	38		2	gpi-anchored	golgi, PM	-202	yes	outside struct
GHGVSEEDKGFGPIFEEQPINTIYPEESLEGKV	Q12860|CNTN1_HUMAN		10	YRRY	YRRYGHGV	29	61		9	gpi-anchored	PM		yes	outside struct
GHPDVAACPGSLDCALKR	Q9NQX5|NPDC1_HUMAN		2	GAAA	GAAAGHPD	35	52	Near SS	0	single-pass membrane protein	membrane	no Propeptide
GHSGEDLPMVAPGNVRV	Q92823|NRCAM_HUMAN		815	AVVM	AVVMGHSG	838	854	Extracellular	18	single-pass type i membrane protein	PM, secreted	no Propeptide	yes	unstructured
GHSLAAGPEAGENQKQ	Q9H2A7|CXL16_HUMAN	low-density lipoprotein particle receptor activity; scavenger receptor activity	148	IHTA	IHTAGHSL	176	191	Extracellular	1	single-pass type i membrane protein	PM, secreted	no Propeptide	yes
GIFAIDPDSGDILVNTVLDRE	O60245|PCDH7_HUMAN		553	SSVM	SSVMGIFA	580	600	Extracellular	7	single-pass type i membrane protein	PM	no Propeptide	yes	outside struct
GILASPQSAPGNLDNSKS	Q9Y6M7|S4A7_HUMAN		no SS	DLTP	DLTPGILA	375	392	Extracellular	7	multi-pass membrane protein	PM	no Propeptide	yes
GIPEQIGALQEVKG	Q6NSJ5|LRC8E_HUMAN		no SS	LLPR	LLPRGIPE	76	89	Extracellular	2	multi-pass membrane protein	ER, lysosome, PM	no Propeptide
GISIPDHGFCQPISIPLCTDI	Q14332|FZD2_HUMAN	G protein-coupled receptor activity; Wnt-activated receptor activity	8	HGEK	HGEKGISI	30	50	Extracellular	2	multi-pass membrane protein	PM	no Propeptide		outside struct
GITQTPYKV	P07766|CD3E_HUMAN	signaling receptor complex adaptor activity; T cell receptor binding; transmembrane signaling receptor activity	9	EEMG	EEMGGITQ	30	38	Extracellular	0	single-pass type i membrane protein	PM	no Propeptide		outside struct
GIVEGGQVLKC	P06756|ITAV_HUMAN	coreceptor activity; virus receptor activity	50	TTQP	TTQPGIVE	79	89	Extracellular	13	single-pass type i membrane protein	PM	no Propeptide	yes	unstructured
GKDGFLELKS	P40200|TACT_HUMAN		306	EERK	EERKGKDG	326	335	Extracellular	15	single-pass type i membrane protein	membrane	no Propeptide	yes	outside struct
GKDYIALNEDLRS	P01889|HLAB_HUMAN	signaling receptor binding	121	YAYD	YAYDGKDY	144	156	Extracellular	1	single-pass type i membrane protein	ER, PM	no Propeptide	yes	unstructured
GKDYIALNEDLRS	P04439|HLAA_HUMAN	CD8 receptor binding; signaling receptor binding; T cell receptor binding	121	DAYD	DAYDGKDY	144	156	Extracellular	1	single-pass type i membrane protein	ER, PM	no Propeptide	yes	unstructured
GKDYIALNEDLRS	P10321|HLAC_HUMAN		121	SAYD	SAYDGKDY	144	156	Extracellular	1	single-pass type i membrane protein	ER, PM	no Propeptide	yes	unstructured
GLAPGSAGALCCNHSKD	O95980|RECK_HUMAN	coreceptor activity involved in canonical Wnt signaling pathway	6	EVAG	EVAGGLAP	27	43		5	gpi-anchored	PM	-916	yes
GLCISDLVLDVRQ	P17301|ITA2_HUMAN	collagen receptor activity; virus receptor activity	765	CGED	CGEDGLCI	793	805	Extracellular	10	single-pass type i membrane protein	membrane	no Propeptide	yes	outside struct
GLCPAPCSCRI	O94898|LRIG2_HUMAN	signaling receptor binding	2	AAGA	AAGAGLCP	41	51	Extracellular, Near SS	12	single-pass type i membrane protein	PM, cytoplasm	no Propeptide
GLDFEAKN	P22223|CADH3_HUMAN		372	TTRK	TTRKGLDF	395	402	Extracellular	2	single-pass type i membrane protein	PM	288		outside struct
GLDFEAKQ	P12830|CADH1_HUMAN		420	KTAK	KTAKGLDF	441	448	Extracellular	13	single-pass type i membrane protein	golgi, endosome, PM, cytoplasm	287	yes	unstructured
GLDIVETPEGEKWPQLIVQQNLDRE	Q9HC56|PCDH9_HUMAN		167	QSVF	QSVFGLDI	189	213	Extracellular	14	single-pass type i membrane protein	PM	no Propeptide	yes	outside struct
GLDLADALDDQDDGRR	Q8TCZ2|C99L2_HUMAN		46	PPGS	PPGSGLDL	70	85	Extracellular	0	single-pass type i membrane protein	PM	no Propeptide
GLEEELQFSLGSKI	P0C0L4|CO4A_HUMAN		1335	RQIR	RQIRGLEE	1353	1366		5	secreted	projection, PM, secreted	674	yes	unstructured
GLEEELQFSLGSKI	P0C0L5|CO4B_HUMAN		1335	RQIR	RQIRGLEE	1353	1366		4	secreted	projection, PM, secreted	674		unstructured
GLELPEDEEEKKK	P08238|HS90B_HUMAN	sulfonylurea receptor binding	no SS	VTKE	VTKEGLEL	540	552		2	secreted	melanosome, PM, secreted, nucleus, cytoplasm	no Propeptide		outside struct
GLGGPAPPEPDSGPQRC	Q9H8M5|CNNM2_HUMAN		no SS	PGER	PGERGLGG	134	150	Extracellular	1	multi-pass membrane protein	PM	no Propeptide	yes	outside struct
GLGTDEDSLIEIICSRT	A6NMY6|AXA2L_HUMAN		no SS	ASMK	ASMKGLGT	120	136		0	secreted	melanosome, golgi, PM, secreted, cytoplasm	no Propeptide
GLGTDEDSLIEIICSRT	P07355|ANXA2_HUMAN		no SS	ASMK	ASMKGLGT	120	136		0	secreted	melanosome, golgi, PM, secreted, cytoplasm	no Propeptide		beta
GLGTDEDTLIEILASRT	P04083|ANXA1_HUMAN	signaling receptor binding	no SS	AAMK	AAMKGLGT	129	145		0	secreted	endosome, vesicle, PM, secreted, nucleus, cytoplasm	no Propeptide		outside struct
GLHHTSLLKR	Q9NXE4|NSMA3_HUMAN		no SS	FASY	FASYGLHH	269	278	Extracellular	0	single-pass membrane protein	golgi, ER, PM, nucleus	no Propeptide
GLLYCDLPEPRK	P02787|TRFE_HUMAN	transferrin receptor binding	134	NIPI	NIPIGLLY	152	163		4	secreted	secreted	no Propeptide	yes	alpha
GLNECLHNNGGCSHICTDLKI	Q14114|LRP8_HUMAN	cargo receptor activity; low-density lipoprotein particle receptor activity; reelin receptor activity; transmembrane signaling receptor activity; very-low-density lipoprotein particle receptor activity	305	GCLQ	GCLQGLNE	336	356	Extracellular	6	single-pass type i membrane protein	PM, secreted	no Propeptide		unstructured
GLPDPALSTQPAPASRE	Q14005|IL16_HUMAN	CD4 receptor binding; cytokine activity	no SS	SDPR	SDPRGLPD	808	824		0	secreted	secreted, nucleus, cytoplasm	no Propeptide		outside struct
GLPPPPWAETTWIYHDGEDTKM	Q9H8M5|CNNM2_HUMAN		no SS	SGVA	SGVAGLPP	222	243	Extracellular	1	multi-pass membrane protein	PM	no Propeptide	yes	outside struct
GLSAGLQASDLPASASLPAKA	P08195|4F2_HUMAN		no SS	FGDV	FGDVGLSA	573	593	Extracellular	4	single-pass type ii membrane protein	melanosome, lysosome, PM	no Propeptide	yes	unstructured
GLSEQEGQKT	P35052|GPC1_HUMAN		498	HALP	HALPGLSE	520	529		5	gpi-anchored	endosome, PM, secreted	-11	yes	outside struct
GLSEYLDLSSPGPVEILTTVTESVTGISRN	Q6YHK3|CD109_HUMAN		288	DSSN	DSSNGLSE	308	337		10	gpi-anchored	PM	-1113	yes
GLTDSIHRY	P19397|CD53_HUMAN		no SS	YVAK	YVAKGLTD	117	125	Extracellular	2	multi-pass membrane protein	PM	no Propeptide	yes
GLVDVAVGAPLEEQGAVYIFNGRH	P20701|ITAL_HUMAN	ICAM-3 receptor activity	511	INGD	INGDGLVD	535	558	Extracellular	12	single-pass type i membrane protein	PM	no Propeptide	yes	unstructured
GLVLGPIHKN	P08195|4F2_HUMAN		no SS	LKVK	LKVKGLVL	258	267	Extracellular	4	single-pass type ii membrane protein	melanosome, lysosome, PM	no Propeptide	yes	beta
GMTELEPSKF	Q9ULF5|S39AA_HUMAN		18	RQHR	RQHRGMTE	42	51	Extracellular	4	multi-pass membrane protein	membrane	no Propeptide	yes
GMVEENQVNVEVTRI	Q14126|DSG2_HUMAN		257	KVLE	KVLEGMVE	279	293	Extracellular	5	single-pass type i membrane protein	PM	230	yes	beta
GNEEMGGITQTPYKV	P07766|CD3E_HUMAN	signaling receptor complex adaptor activity; T cell receptor binding; transmembrane signaling receptor activity	3	WGQD	WGQDGNEE	24	38	Extracellular, Near SS	0	single-pass type i membrane protein	PM	no Propeptide		outside struct
GNENVLEIKG	P08581|MET_HUMAN	hepatocyte growth factor-activated receptor activity; semaphorin receptor activity; transmembrane receptor protein tyrosine kinase activity	830	MISM	MISMGNEN	853	862	Extracellular	11	single-pass type i membrane protein	secreted	no Propeptide	yes	unstructured
GNEQEWKI	P09326|CD48_HUMAN	signaling receptor activity	91	LKKT	LKKTGNEQ	116	123		5	gpi-anchored	PM	-105	yes	turn
GNFQAFDEDTGLPAHARY	Q14126|DSG2_HUMAN		389	GQII	GQIIGNFQ	411	428	Extracellular	5	single-pass type i membrane protein	PM	362	yes	beta
GNMIFDNKE	P08575|PTPRC_HUMAN	signaling receptor binding; transmembrane receptor protein tyrosine phosphatase activity	321	RFQC	RFQCGNMI	345	353	Extracellular	17	single-pass type i membrane protein	PM	no Propeptide	yes	unstructured
GNNVEKPLELRI	Q14126|DSG2_HUMAN		114	LDAR	LDARGNNV	136	147	Extracellular	5	single-pass type i membrane protein	PM	87	yes	beta
GNPGYNPYVECQDSVRT	Q86X29|LSR_HUMAN		no SS	QLAA	QLAAGNPG	156	172	Extracellular	0	single-pass membrane protein	PM	no Propeptide
GNPPDCDAPLASALPRS	Q9BZ76|CNTP3_HUMAN		2	PVGA	PVGAGNPP	26	42	Extracellular, Near SS	9	single-pass type i membrane protein	PM, secreted	no Propeptide
GPAKENSCAAIKE	Q9NZS2|KLRF1_HUMAN	MHC class I receptor activity; transmembrane signaling receptor activity	no SS	FFIK	FFIKGPAK	201	213	Extracellular	4	single-pass type ii membrane protein	membrane	no Propeptide	yes
GPIIVEPHVTAVWGKN	Q9NQS3|NECT3_HUMAN		2	GALA	GALAGPII	58	73	Extracellular, Near SS	6	single-pass membrane protein	PM	no Propeptide	yes
GPSADSVYTKV	Q5T2D2|TRML2_HUMAN	signaling receptor activity	2	GCVS	GCVSGPSA	19	29	Extracellular, Near SS	1	single-pass type i membrane protein	PM	no Propeptide
GPSGAAPPLCAAPCSCDGDRR	Q9BXB1|LGR4_HUMAN	G protein-coupled peptide receptor activity; G protein-coupled receptor activity; protein-hormone receptor activity; transmembrane signaling receptor activity	-3	LGSA	LGSAGPSG	20	40	SS	5	multi-pass membrane protein	PM	no Propeptide		outside struct
GQAGDASLMELEKR	Q9P0K1|ADA22_HUMAN		2	PARC	PARCGQAG	26	39	Near SS, Propeptide	4	single-pass type i membrane protein	PM	0	yes	outside struct
GQFCHKPCPPGERK	P25445|TNR6_HUMAN	signaling receptor activity; tumor necrosis factor-activated receptor activity	32	LHHD	LHHDGQFC	56	69	Extracellular	3	single-pass type i membrane protein	PM, secreted	no Propeptide	yes	outside struct
GQIIGNFQAFDEDTGLPAHARY	Q14126|DSG2_HUMAN		385	RSSK	RSSKGQII	407	428	Extracellular	5	single-pass type i membrane protein	PM	358	yes	unstructured
GQITTIAVLDRE	P19022|CADH2_HUMAN		527	DPVN	DPVNGQIT	551	562	Extracellular	7	single-pass type i membrane protein	PM	392	yes
GQPAGPGAAGEALAVLTSFGRR	Q9BSJ8|ESYT1_HUMAN		no SS	PGSG	PGSGGQPA	40	61	Transmembrane	0	multi-pass membrane protein	ER, PM	no Propeptide
GQPLTPDEYLTYSLKL	P32455|GBP1_HUMAN	cytokine binding	no SS	LEAD	LEADGQPL	193	208		0	secreted	golgi, PM, secreted, cytoplasm	-397		beta
GQSEDPGSLLSLFRR	P08195|4F2_HUMAN		no SS	MTVK	MTVKGQSE	511	525	Extracellular	4	single-pass type ii membrane protein	melanosome, lysosome, PM	no Propeptide	yes	alpha
GQVPENEANVVITTLKV	P12830|CADH1_HUMAN		361	TTYK	TTYKGQVP	382	398	Extracellular	13	single-pass type i membrane protein	golgi, endosome, PM, cytoplasm	228	yes	unstructured
GQYGNPLNKY	O14672|ADA10_HUMAN	signaling receptor binding	1	AGMG	AGMGGQYG	19	28	Near SS	4	single-pass type i membrane protein	golgi, vesicle, PM, cytoplasm	-1	yes	outside struct
GSAPLLVDVRV	Q401N2|ZACN_HUMAN	neurotransmitter receptor activity; transmembrane signaling receptor activity	32	IPNN	IPNNGSAP	56	66	Extracellular	4	multi-pass membrane protein	PM	no Propeptide
GSAVEAEELVKG	O95196|CSPG5_HUMAN		8	AREA	AREAGSAV	37	48	Extracellular	3	single-pass type i membrane protein	golgi, ER, PM	no Propeptide	yes
GSAVSPYPTFNPSSDVAALHKA	P04083|ANXA1_HUMAN	signaling receptor binding	no SS	KGGP	KGGPGSAV	33	54		0	secreted	endosome, vesicle, PM, secreted, nucleus, cytoplasm	no Propeptide		unstructured
GSCGSCWAFGAVEAISDRI	P07858|CATB_HUMAN		87	IRDQ	IRDQGSCG	103	121		1	secreted	melanosome, lysosome, PM, secreted	24		unstructured
GSFPENLRH	P04233|HG2A_HUMAN	CD4 receptor binding; cytokine binding; cytokine receptor activity	no SS	PPLK	PPLKGSFP	160	168	Extracellular	5	single-pass type ii membrane protein	golgi, endosome, ER, lysosome, PM	no Propeptide	yes	unstructured
GSFSDADLADGVSGGEGKG	P14209|CD99_HUMAN		67	PSSS	PSSSGSFS	88	106	Extracellular	0	single-pass type i membrane protein	membrane	no Propeptide
GSGLDLADALDDQDDGRR	Q8TCZ2|C99L2_HUMAN		44	AKPP	AKPPGSGL	68	85	Extracellular	0	single-pass type i membrane protein	PM	no Propeptide
GSGYGYGYGYGYGYGGYTDPRA	Q16625|OCLN_HUMAN		no SS	FGSY	FGSYGSGY	115	136	Extracellular	0	multi-pass membrane protein	PM	no Propeptide		outside struct
GSNLGVQAGDIQRI	O15031|PLXB2_HUMAN	semaphorin receptor activity	807	ITIL	ITILGSNL	825	838	Extracellular	13	single-pass type i membrane protein	PM	no Propeptide	yes	outside struct
GSQEEAKPQVRD	Q9NZ53|PDXL2_HUMAN		163	LPVN	LPVNGSQE	194	205	Extracellular	3	single-pass type i membrane protein	membrane	no Propeptide	yes
GSTGTESRAATTRA	Q7Z5P9|MUC19_HUMAN		6559	TGGK	TGGKGSTG	6579	6592		0	secreted	secreted	no Propeptide
GSTTVIVQVADKNDNDPKF	O60245|PCDH7_HUMAN		594	PVLQ	PVLQGSTT	621	639	Extracellular	7	single-pass type i membrane protein	PM	no Propeptide	yes	outside struct
GSVTVHSSEPEVRI	Q9Y624|JAM1_HUMAN	virus receptor activity	1	SLAL	SLALGSVT	27	40	Near SS	1	single-pass type i membrane protein	PM	no Propeptide	yes	outside struct
GTAAAAAAAAAAAAAGEGARS	Q7RTP0|NIPA1_HUMAN		no SS	M	MGTAA	2	22	Extracellular	0	multi-pass membrane protein	endosome, PM	no Propeptide
GTAEKLKPEDITQIQPQQLVLRL	P05556|ITB1_HUMAN	coreceptor activity; virus receptor activity	82	NRSK	NRSKGTAE	101	123	Extracellular	12	single-pass type i membrane protein	melanosome, endosome, PM	no Propeptide	yes	unstructured
GTANIQLHGPPRV	P35613|BASI_HUMAN	signaling receptor activity; virus receptor activity	191	PEPM	PEPMGTAN	211	223	Extracellular	3	single-pass type i membrane protein	melanosome, endosome, ER, PM	no Propeptide	yes	beta
GTEGPFQEVDGVATTRY	P10586|PTPRF_HUMAN	transmembrane receptor protein tyrosine phosphatase activity	330	YRAA	YRAAGTEG	358	374	Extracellular	5	single-pass type i membrane protein	membrane	no Propeptide	yes	unstructured
GTIETTGNISAEKG	Q495A1|TIGIT_HUMAN	signaling receptor binding	5	GMMT	GMMTGTIE	25	38	Extracellular	2	single-pass type i membrane protein	PM	no Propeptide	yes	outside struct
GTIFDNFLITNDEAYAEEFGNETWGVTKA	P27797|CALR_HUMAN	androgen receptor binding	308	QVKS	QVKSGTIF	324	352		1	secreted	ER, secreted, nucleus, cytoplasm	no Propeptide	yes	unstructured
GTKCWGVDFQLGSDVPDPGMVNEGTKC	Q13443|ADAM9_HUMAN		570	TPSR	TPSRGTKC	597	623	Extracellular	6	single-pass type i membrane protein	PM, secreted	no Propeptide	yes
GTMLTTFTAQDPDRY	P19022|CADH2_HUMAN		489	GLHA	GLHAGTML	513	527	Extracellular	7	single-pass type i membrane protein	PM	354	yes
GTPEYLAPEIILSKG	P17612|KAPCA_HUMAN		no SS	WTLC	WTLCGTPE	201	215		0	secreted	vesicle, PM, mitochondria, nucleus, cytoplasm	no Propeptide		unstructured
GTPVAPESCQQLAAGGHSRL	O95977|S1PR4_HUMAN	G protein-coupled receptor activity; sphingosine-1-phosphate receptor activity	no SS	MNAT	MNATGTPV	5	24	Extracellular	2	multi-pass membrane protein	PM	no Propeptide	yes	outside struct
GTPVAQMTEDAVDAERL	P01024|CO3_HUMAN	C5L2 anaphylatoxin chemotactic receptor binding; signaling receptor binding	963	ILLQ	ILLQGTPV	984	1000		3	secreted	secreted	no Propeptide	yes	unstructured
GTQDCSFQHSPISSDFAVKI	P49771|FLT3L_HUMAN	cytokine activity; receptor tyrosine kinase binding; signaling receptor binding	1	SGLS	SGLSGTQD	26	45	Near SS	2	single-pass type i membrane protein	PM, secreted	no Propeptide		outside struct
GTQQWEHSPLGELCPPGSHRS	O00220|TR10A_HUMAN	death receptor activity; signaling receptor activity	97	DQSI	DQSIGTQQ	119	139	Extracellular	1	single-pass type i membrane protein	PM, cytoplasm	no Propeptide		outside struct
GTSDEEHEQELLPVQKH	Q6YBV0|S36A4_HUMAN		no SS	QNFD	QNFDGTSD	34	50	Extracellular	1	multi-pass membrane protein	membrane	no Propeptide	yes
GTTNTVAAYNLTWKS	P13726|TF_HUMAN	cytokine receptor activity	3	AGAS	AGASGTTN	34	48	Extracellular, Near SS	2	single-pass type i membrane protein	secreted	no Propeptide	yes	outside struct
GTVFTTVEDLGSKI	P35613|BASI_HUMAN	signaling receptor activity; virus receptor activity	120	VLEP	VLEPGTVF	140	153	Extracellular	3	single-pass type i membrane protein	melanosome, endosome, ER, PM	no Propeptide	yes	unstructured
GVAEAGAPPADPSTLYRD	Q86UN3|R4RL2_HUMAN	signaling receptor activity	288	NHLY	NHLYGVAE	333	350		3	gpi-anchored	PM	-58
GVAEVLQDGDCPAVLIPSKPLARR	Q8IWA5|CTL2_HUMAN		no SS	KNNK	KNNKGVAE	148	171	Extracellular	3	multi-pass membrane protein	membrane	no Propeptide	yes
GVAGEEELQVIQPDKS	P78324|SHPS1_HUMAN		-2	CAWS	CAWSGVAG	27	42	SS	4	single-pass type i membrane protein	membrane	no Propeptide	yes	outside struct
GVCPTACICATDIVSCTNKN	Q86SJ2|AMGO2_HUMAN		1	PGAS	PGASGVCP	39	58	Near SS	8	single-pass type i membrane protein	PM, nucleus	no Propeptide	yes
GVDVTSLRR	P14222|PERF_HUMAN		27	LAGE	LAGEGVDV	47	55	Extracellular	2	multi-pass membrane protein	endosome, PM, secreted	no Propeptide	yes
GVEQFISDICPKK	P21926|CD9_HUMAN		no SS	GLAG	GLAGGVEQ	158	170	Extracellular	2	multi-pass membrane protein	PM, secreted	no Propeptide		alpha
GVEVAAGASSGGETRQ	Q969Z4|TR19L_HUMAN		107	RARR	RARRGVEV	131	146	Extracellular	1	single-pass type i membrane protein	PM, cytoplasm	no Propeptide
GVFHVEKN	P16070|CD44_HUMAN	transmembrane signaling receptor activity	13	CRFA	CRFAGVFH	32	39	Extracellular	9	single-pass type i membrane protein	PM	no Propeptide	yes	unstructured
GVGPEEESVDPNQYYKI	Q15046|SYK_HUMAN		no SS	TTDN	TTDNGVGP	63	79		0	secreted	PM, mitochondria, secreted, nucleus, cytoplasm	no Propeptide		outside struct
GVQTDKAGDISCNADINPLKI	P17301|ITA2_HUMAN	collagen receptor activity; virus receptor activity	980	MYLT	MYLTGVQT	1008	1028	Extracellular	10	single-pass type i membrane protein	membrane	no Propeptide	yes	outside struct
GVSDDSLGSLLGPRT	P78325|ADAM8_HUMAN		153	AGTC	AGTCGVSD	168	182	Extracellular	4	single-pass type i membrane protein	membrane	no Propeptide	yes	outside struct
GVSEEDKGFGPIFEEQPINTIYPEESLEGKV	Q12860|CNTN1_HUMAN		12	RYGH	RYGHGVSE	31	61		9	gpi-anchored	PM		yes	outside struct
GVVDSEDLPLNISRE	P08238|HS90B_HUMAN	sulfonylurea receptor binding	no SS	NFIR	NFIRGVVD	379	393		2	secreted	melanosome, PM, secreted, nucleus, cytoplasm	no Propeptide		beta
GVVNEAPFSRE	Q02487|DSC2_HUMAN		410	ILQI	ILQIGVVN	436	446	Extracellular	5	single-pass type i membrane protein	PM	301	yes	beta
GWNTGGSRY	P04156|PRIO_HUMAN	signaling receptor activity; type 5 metabotropic glutamate receptor binding	9	PKPG	PKPGGWNT	30	38		2	gpi-anchored	golgi, PM	-201	yes	outside struct
GWTANMERI	P08238|HS90B_HUMAN	sulfonylurea receptor binding	no SS	TSTY	TSTYGWTA	597	605		2	secreted	melanosome, PM, secreted, nucleus, cytoplasm	no Propeptide		outside struct
GYEDGGIHLECRS	O00478|BT3A3_HUMAN	signaling receptor binding	128	IEVK	IEVKGYED	156	168	Extracellular	1	single-pass type i membrane protein	PM	no Propeptide		beta
GYEDGGIHLECRS	P78410|BT3A2_HUMAN	signaling receptor binding	128	VEVK	VEVKGYED	156	168	Extracellular	1	single-pass type i membrane protein	PM	no Propeptide		beta
GYEPVSGAKT	P48960|AGRE5_HUMAN	G protein-coupled receptor activity; transmembrane signaling receptor activity	77	VCSP	VCSPGYEP	96	105	Extracellular	9	multi-pass membrane protein	PM, secreted	no Propeptide	yes
GYEPVSGAKT	Q9UHX3|AGRE2_HUMAN	G protein-coupled receptor activity	77	VCSP	VCSPGYEP	99	108	Extracellular	8	multi-pass membrane protein	PM	no Propeptide	yes	outside struct
GYGYGGYTDPRA	Q16625|OCLN_HUMAN		no SS	GYGY	GYGYGYGY	125	136	Extracellular	0	multi-pass membrane protein	PM	no Propeptide		outside struct
GYGYGYGGYTDPRA	Q16625|OCLN_HUMAN		no SS	GYGY	GYGYGYGY	123	136	Extracellular	0	multi-pass membrane protein	PM	no Propeptide		outside struct
GYGYGYGYGGYTDPRA	Q16625|OCLN_HUMAN		no SS	GYGY	GYGYGYGY	121	136	Extracellular	0	multi-pass membrane protein	PM	no Propeptide		outside struct
GYGYGYGYGYGGYTDPRA	Q16625|OCLN_HUMAN		no SS	GSGY	GSGYGYGY	119	136	Extracellular	0	multi-pass membrane protein	PM	no Propeptide		outside struct
GYIEALAANAGTGFAVAEPQIAMFCGKL	Q06481|APLP2_HUMAN		2	LALA	LALAGYIE	32	59	Extracellular, Near SS	0	single-pass type i membrane protein	PM, nucleus	no Propeptide	yes	outside struct
GYNPYVECQDSVRT	Q86X29|LSR_HUMAN		no SS	AGNP	AGNPGYNP	159	172	Extracellular	0	single-pass membrane protein	PM	no Propeptide
GYSDEYEEDGFCQPYRG	Q01973|ROR1_HUMAN	coreceptor activity involved in Wnt signaling pathway, planar cell polarity pathway; transmembrane receptor protein tyrosine kinase activity; Wnt-activated receptor activity	131	TASP	TASPGYSD	159	175	Extracellular	4	single-pass type i membrane protein	membrane	no Propeptide	yes	outside struct
GYVDDTQFVRF	P01889|HLAB_HUMAN	signaling receptor binding	27	FISV	FISVGYVD	50	60	Extracellular	1	single-pass type i membrane protein	ER, PM	no Propeptide	yes	unstructured
GYVDDTQFVRF	P04439|HLAA_HUMAN	CD8 receptor binding; signaling receptor binding; T cell receptor binding	27	FIAV	FIAVGYVD	50	60	Extracellular	1	single-pass type i membrane protein	ER, PM	no Propeptide	yes	unstructured
GYVDDTQFVRF	P10321|HLAC_HUMAN		27	FISV	FISVGYVD	50	60	Extracellular	1	single-pass type i membrane protein	ER, PM	no Propeptide	yes	unstructured
GYVDDTQFVRF	P13747|HLAE_HUMAN	natural killer cell lectin-like receptor binding; signaling receptor binding; T cell receptor binding	27	FISV	FISVGYVD	47	57	Extracellular	1	single-pass type i membrane protein	golgi, PM, secreted	no Propeptide	yes	unstructured
HAESAQDFASRA	Q96GC9|VMP1_HUMAN		no SS	EMLE	EMLEHAES	233	244	Extracellular	0	multi-pass membrane protein	golgi, ER, PM	no Propeptide
HALPGLSEQEGQKT	P35052|GPC1_HUMAN		494	TPLT	TPLTHALP	516	529		5	gpi-anchored	endosome, PM, secreted	-15	yes	outside struct
HAPEDPSDLLQHVKF	Q8N6P7|I22R1_HUMAN	cytokine receptor activity; interferon receptor activity	2	SLAA	SLAAHAPE	16	30	Extracellular, Near SS	2	single-pass type i membrane protein	membrane	no Propeptide		outside struct
HCNFNDVTTRL	P13987|CD59_HUMAN		45	WKFE	WKFEHCNF	69	79		4	gpi-anchored	PM, secreted	-34	yes	alpha
HCVGDTYPSNDRC	P43489|TNR4_HUMAN	tumor necrosis factor-activated receptor activity; virus receptor activity	3	VTGL	VTGLHCVG	30	42	Extracellular, Near SS	2	single-pass type i membrane protein	membrane	no Propeptide		outside struct
HDHGPEALHRQ	Q9ULF5|S39AA_HUMAN		5	CHEE	CHEEHDHG	29	39	Extracellular	4	multi-pass membrane protein	membrane	no Propeptide	yes
HDQGEQYEHNRV	Q9ULF5|S39AA_HUMAN		231	FPPN	FPPNHDQG	255	266	Extracellular	4	multi-pass membrane protein	membrane	no Propeptide	yes
HDQSIGTQQWEHSPLGELCPPGSHRS	O00220|TR10A_HUMAN	death receptor activity; signaling receptor activity	92	TIKL	TIKLHDQS	114	139	Extracellular	1	single-pass type i membrane protein	PM, cytoplasm	no Propeptide		outside struct
HEEHDHGPEALHRQ	Q9ULF5|S39AA_HUMAN		2	CNHC	CNHCHEEH	26	39	Near SS	4	multi-pass membrane protein	membrane	no Propeptide	yes
HEGGQDKPLLSAWPSAVVPRG	Q8N109|KI2LA_HUMAN		2	GAWT	GAWTHEGG	22	42	Extracellular, Near SS	3	single-pass type i membrane protein	PM	no Propeptide	yes
HEGGQDKPLLSAWPSAVVPRG	Q8NHK3|KI2LB_HUMAN		2	GAWT	GAWTHEGG	22	42	Extracellular, Near SS	1	single-pass type i membrane protein	PM	no Propeptide
HHPISDHEATLRC	P01889|HLAB_HUMAN	signaling receptor binding	192	THVT	THVTHHPI	215	227	Extracellular	1	single-pass type i membrane protein	ER, PM	no Propeptide	yes	beta
HHPISDHEATLRC	P04439|HLAA_HUMAN	CD8 receptor binding; signaling receptor binding; T cell receptor binding	192	THMT	THMTHHPI	215	227	Extracellular	1	single-pass type i membrane protein	ER, PM	no Propeptide	yes	beta
HHPISDHEATLRC	P13747|HLAE_HUMAN	natural killer cell lectin-like receptor binding; signaling receptor binding; T cell receptor binding	192	THVT	THVTHHPI	212	224	Extracellular	1	single-pass type i membrane protein	golgi, PM, secreted	no Propeptide	yes	beta
HHPLSDHEATLRC	P10321|HLAC_HUMAN		192	THVT	THVTHHPL	215	227	Extracellular	1	single-pass type i membrane protein	ER, PM	no Propeptide	yes	beta
HIENLNMEADPGQYRC	P35613|BASI_HUMAN	signaling receptor activity; virus receptor activity	266	RSEL	RSELHIEN	286	301	Extracellular	3	single-pass type i membrane protein	melanosome, endosome, ER, PM	no Propeptide	yes	beta
HIETDAQTNEGIVTLIKE	Q14126|DSG2_HUMAN		300	GGYF	GGYFHIET	322	339	Extracellular	5	single-pass type i membrane protein	PM	273	yes	beta
HIPLTQDIAGDPSYEISKQ	O60245|PCDH7_HUMAN		831	ARSL	ARSLHIPL	858	876	Extracellular	7	single-pass type i membrane protein	PM	no Propeptide	yes	outside struct
HIVVDPKN	P98164|LRP2_HUMAN		2170	DMPR	DMPRHIVV	2194	2201	Extracellular	40	single-pass type i membrane protein	endosome, PM	no Propeptide		outside struct
HLEINPDH	P08238|HS90B_HUMAN	sulfonylurea receptor binding	no SS	MAKK	MAKKHLEI	625	632		2	secreted	melanosome, PM, secreted, nucleus, cytoplasm	no Propeptide		outside struct
HLIEPLDEGGEGGRH	P78325|ADAM8_HUMAN		123	GSDL	GSDLHLIE	138	152	Extracellular	4	single-pass type i membrane protein	membrane	no Propeptide	yes	outside struct
HLKEDQTEYLEERR	P08238|HS90B_HUMAN	sulfonylurea receptor binding	no SS	KVIL	KVILHLKE	184	197		2	secreted	melanosome, PM, secreted, nucleus, cytoplasm	no Propeptide		beta
HMAGAAAAGAVVG	P04156|PRIO_HUMAN	signaling receptor activity; type 5 metabotropic glutamate receptor binding	90	TNMK	TNMKHMAG	111	123		2	gpi-anchored	golgi, PM	-120	yes	outside struct
HMLVQGLEPNTKY	Q2VWP7|PRTG_HUMAN	signaling receptor activity	745	TSET	TSETHMLV	779	791	Extracellular	3	single-pass membrane protein	membrane	no Propeptide
HNPAPPTSTVIHIRS	C9JQL5|DSA2D_HUMAN		no SS	LGVP	LGVPHNPA	36	50	Extracellular	0	multi-pass membrane protein	membrane	no Propeptide
HQTVPQNTGGKN	P02787|TRFE_HUMAN	transferrin receptor binding	536	AFVK	AFVKHQTV	554	565		4	secreted	secreted	no Propeptide	yes	unstructured
HSALEDVEALHPRK	Q6NW40|RGMB_HUMAN	coreceptor activity	345	TAAA	TAAAHSAL	389	402		2	gpi-anchored	PM	-25		outside struct
HSDGGDGVVSQVKI	Q12860|CNTN1_HUMAN		960	EVRA	EVRAHSDG	979	992		9	gpi-anchored	PM		yes	outside struct
HSGSSVPAAAGSSVVSESAVSWEAGARA	Q9BRK3|MXRA8_HUMAN		5	AVLL	AVLLHSGS	23	50	Extracellular	2	single-pass type i membrane protein	PM, nucleus, cytoplasm	no Propeptide	yes	outside struct
HSLAAGPEAGENQKQ	Q9H2A7|CXL16_HUMAN	low-density lipoprotein particle receptor activity; scavenger receptor activity	149	HTAG	HTAGHSLA	177	191	Extracellular	1	single-pass type i membrane protein	PM, secreted	no Propeptide	yes
HSLFTCEPITVPRC	O60353|FZD6_HUMAN	G protein-coupled receptor activity; Wnt-activated receptor activity	2	LLRG	LLRGHSLF	19	32	Extracellular, Near SS	2	multi-pass membrane protein	ER, vesicle, PM	no Propeptide
HSPLGELCPPGSHRS	O00220|TR10A_HUMAN	death receptor activity; signaling receptor activity	103	QQWE	QQWEHSPL	125	139	Extracellular	1	single-pass type i membrane protein	PM, cytoplasm	no Propeptide		outside struct
HSTPPSAYGSVKA	A6NMY6|AXA2L_HUMAN		no SS	LEGD	LEGDHSTP	17	29		0	secreted	melanosome, golgi, PM, secreted, cytoplasm	no Propeptide
HSTPPSAYGSVKA	P07355|ANXA2_HUMAN		no SS	LEGD	LEGDHSTP	17	29		0	secreted	melanosome, golgi, PM, secreted, cytoplasm	no Propeptide		unstructured
HVEHEETLSSRR	P51654|GPC3_HUMAN		354	LKVA	LKVAHVEH	377	388		5	gpi-anchored	PM	-178
HVQAIDADAGDNARL	Q9HCU4|CELR2_HUMAN	G protein-coupled receptor activity	496	YLVL	YLVLHVQA	526	540	Extracellular	17	multi-pass membrane protein	PM	no Propeptide	yes
HYQDAGNYVCETALQEVEGLKK	Q13740|CD166_HUMAN	signaling receptor binding	357	FSSL	FSSLHYQD	383	404	Extracellular	9	single-pass type i membrane protein	PM, secreted	no Propeptide	yes	outside struct
IAGGGGFSDKDLEDIVGGGEYKPDKG	Q8TCZ2|C99L2_HUMAN		115	RRKP	RRKPIAGG	139	164	Extracellular	0	single-pass type i membrane protein	PM	no Propeptide
IAPPCTSEKH	Q9Y6Q6|TNR11_HUMAN	cytokine binding; signaling receptor activity; transmembrane signaling receptor activity; tumor necrosis factor-activated receptor activity	2	VALQ	VALQIAPP	30	39	Extracellular, Near SS	2	single-pass type i membrane protein	PM	no Propeptide	yes	outside struct
IAVGYVDDTQFVRF	P04439|HLAA_HUMAN	CD8 receptor binding; signaling receptor binding; T cell receptor binding	24	EPRF	EPRFIAVG	47	60	Extracellular	1	single-pass type i membrane protein	ER, PM	no Propeptide	yes	unstructured
IAVLDRESPNVKN	P19022|CADH2_HUMAN		532	QITT	QITTIAVL	556	568	Extracellular	7	single-pass type i membrane protein	PM	397	yes
IENLNMEADPGQYRC	P35613|BASI_HUMAN	signaling receptor activity; virus receptor activity	267	SELH	SELHIENL	287	301	Extracellular	3	single-pass type i membrane protein	melanosome, endosome, ER, PM	no Propeptide	yes	beta
IFAIDPDSGDILVNTVLDRE	O60245|PCDH7_HUMAN		554	SVMG	SVMGIFAI	581	600	Extracellular	7	single-pass type i membrane protein	PM	no Propeptide	yes	outside struct
IFGAQVAPATKR	Q9HC56|PCDH9_HUMAN		268	EIRY	EIRYIFGA	290	301	Extracellular	14	single-pass type i membrane protein	PM	no Propeptide	yes	beta
IFLEVLESSVAEHGARF	Q495A1|TIGIT_HUMAN	signaling receptor binding	102	YTGR	YTGRIFLE	122	138	Extracellular	2	single-pass type i membrane protein	PM	no Propeptide	yes	beta
IFSGTGADPVVSAKS	O00451|GFRA2_HUMAN	glial cell-derived neurotrophic factor receptor activity; signaling receptor activity	124	RLAS	RLASIFSG	144	158		3	gpi-anchored	PM	-301	yes	unstructured
IFSVAPLDRE	Q12864|CAD17_HUMAN		598	VTGE	VTGEIFSV	619	628	Extracellular	8	single-pass type i membrane protein	PM	no Propeptide	yes
IGGGGVQLGKW	Q02487|DSC2_HUMAN		659	VDPR	VDPRIGGG	685	695	Extracellular	5	single-pass type i membrane protein	PM	550	yes	outside struct
IGTQQWEHSPLGELCPPGSHRS	O00220|TR10A_HUMAN	death receptor activity; signaling receptor activity	96	HDQS	HDQSIGTQ	118	139	Extracellular	1	single-pass type i membrane protein	PM, cytoplasm	no Propeptide		outside struct
IHAKGSYESARI	P41221|WNT5A_HUMAN	cytokine activity; receptor ligand activity; receptor tyrosine kinase-like orphan receptor binding	171	ERER	ERERIHAK	205	216		4	secreted	secreted	144	yes
IHFPSDKGHCVDLPDTGLCKE	O43278|SPIT1_HUMAN		348	ELQR	ELQRIHFP	382	402		3	secreted	secreted	no Propeptide		outside struct
IHPGLCEDLRS	P16144|ITB4_HUMAN	G protein-coupled receptor binding	595	NYSA	NYSAIHPG	621	631	Extracellular	5	single-pass type i membrane protein	PM	no Propeptide	yes	outside struct
IICDVCTCELQKE	P16144|ITB4_HUMAN	G protein-coupled receptor binding	424	MDAG	MDAGIICD	450	462	Extracellular	5	single-pass type i membrane protein	PM	no Propeptide	yes	outside struct
IIGAQPLCSQLAGLSQGQKK	P41221|WNT5A_HUMAN	cytokine activity; receptor ligand activity; receptor tyrosine kinase-like orphan receptor binding	28	SEVY	SEVYIIGA	62	81		4	secreted	secreted	1	yes
IIGAQPVCSQLPGLSPGQRK	Q9H1J7|WNT5B_HUMAN	cytokine activity; signaling receptor binding	25	PEMF	PEMFIIGA	41	60		4	secreted	secreted	no Propeptide	yes
IIGGEFTTIENQPWFAAIYRR	P00749|UROK_HUMAN		160	PRFK	PRFKIIGG	179	199		2	secreted	secreted	no Propeptide	yes	unstructured
IIHFGSDYEDRY	P04156|PRIO_HUMAN	signaling receptor activity; type 5 metabotropic glutamate receptor binding	117	MSRP	MSRPIIHF	138	149		2	gpi-anchored	golgi, PM	-93	yes	beta
IISNLFKEDCHQKI	P60033|CD81_HUMAN	transferrin receptor binding; virus receptor activity	no SS	SGSN	SGSNIISN	181	194	Extracellular	0	multi-pass membrane protein	PM	no Propeptide		alpha
IITTPTETCDDINECATPSKV	P48960|AGRE5_HUMAN	G protein-coupled receptor activity; transmembrane signaling receptor activity	35	SFSE	SFSEIITT	54	74	Extracellular	9	multi-pass membrane protein	PM, secreted	no Propeptide	yes
IITVPVVLLNKG	P27487|DPP4_HUMAN	signaling receptor binding; virus receptor activity	no SS	ALVT	ALVTIITV	20	31	Transmembrane	9	single-pass type ii membrane protein	PM, secreted	no Propeptide	yes	outside struct
IKEKYIDQEELNKT	P08238|HS90B_HUMAN	sulfonylurea receptor binding	no SS	KTKK	KTKKIKEK	272	285		2	secreted	melanosome, PM, secreted, nucleus, cytoplasm	no Propeptide		unstructured
IKFLEAGIYEVPIIITDS	P19022|CADH2_HUMAN		644	LNLK	LNLKIKFL	668	685	Extracellular	7	single-pass type i membrane protein	PM	509	yes
IKGEHPGLSIGDVAKK	P09429|HMGB1_HUMAN	cytokine activity; RAGE receptor binding	no SS	YRPK	YRPKIKGE	113	128		0	secreted	golgi, endosome, ER, PM, secreted, nucleus, cytoplasm	no Propeptide		alpha
ILLDPGALPALQNPPIRG	Q03167|TGBR3_HUMAN	coreceptor activity; transforming growth factor beta-activated receptor activity; transforming growth factor beta receptor activity, type III; transforming growth factor beta receptor binding; type II transforming growth factor beta receptor binding	357	PELR	PELRILLD	376	393	Extracellular	7	single-pass type i membrane protein	PM, secreted	no Propeptide	yes
ILPDIENEDFIKDCVRI	P48060|GLIP1_HUMAN		4	HTAN	HTANILPD	24	40	Near SS	0	single-pass membrane protein	membrane	no Propeptide		outside struct
ILPQELASSEQRI	Q9NY26|S39A1_HUMAN	signaling receptor binding	no SS	TFLE	TFLEILPQ	291	303	Transmembrane	0	multi-pass membrane protein	ER, PM	no Propeptide
ILSDVNDNAPIPEPRT	P12830|CADH1_HUMAN		563	TLLL	TLLLILSD	584	599	Extracellular	13	single-pass type i membrane protein	golgi, endosome, PM, cytoplasm	430	yes	unstructured
INPDHPIVETLRQ	P08238|HS90B_HUMAN	sulfonylurea receptor binding	no SS	KHLE	KHLEINPD	628	640		2	secreted	melanosome, PM, secreted, nucleus, cytoplasm	no Propeptide		outside struct
INSAQDAPSEAPTEVGVKV	Q12860|CNTN1_HUMAN		782	LVAV	LVAVINSA	801	819		9	gpi-anchored	PM		yes	unstructured
IQLHGPPRV	P35613|BASI_HUMAN	signaling receptor activity; virus receptor activity	195	GTAN	GTANIQLH	215	223	Extracellular	3	single-pass type i membrane protein	melanosome, endosome, ER, PM	no Propeptide	yes	beta
IRDVWGIEGPIDAAFTRI	P04004|VTNC_HUMAN	scavenger receptor activity	178	YPKL	YPKLIRDV	196	213		3	secreted	secreted	no Propeptide	yes	alpha
ISEDVITGPTIKN	Q68D85|NR3L1_HUMAN		167	HPIE	HPIEISED	190	202	Extracellular	7	single-pass type i membrane protein	PM	no Propeptide	yes	beta
ISGGDPTGRF	P19022|CADH2_HUMAN		398	AVYR	AVYRISGG	422	431	Extracellular	7	single-pass type i membrane protein	PM	263	yes
ISSMDMERPGDGKC	Q9ULW2|FZD10_HUMAN	G protein-coupled receptor activity; Wnt-activated receptor activity	2	SCAA	SCAAISSM	21	34	Extracellular, Near SS	3	multi-pass membrane protein	PM	no Propeptide
ISVGYVDDTQFVRF	P01889|HLAB_HUMAN	signaling receptor binding	24	EPRF	EPRFISVG	47	60	Extracellular	1	single-pass type i membrane protein	ER, PM	no Propeptide	yes	unstructured
ISVGYVDDTQFVRF	P10321|HLAC_HUMAN		24	EPRF	EPRFISVG	47	60	Extracellular	1	single-pass type i membrane protein	ER, PM	no Propeptide	yes	unstructured
ISVGYVDDTQFVRF	P13747|HLAE_HUMAN	natural killer cell lectin-like receptor binding; signaling receptor binding; T cell receptor binding	24	EPRF	EPRFISVG	44	57	Extracellular	1	single-pass type i membrane protein	golgi, PM, secreted	no Propeptide	yes	unstructured
ISYDSPDYTDESCTFKI	P48551|INAR2_HUMAN	cytokine receptor activity; type I interferon receptor activity	2	LVFG	LVFGISYD	27	43	Extracellular, Near SS	5	single-pass type i membrane protein	PM, secreted	no Propeptide	yes	outside struct
ITFAHEVGHNFGSPHDSGTECTPGESKN	O14672|ADA10_HUMAN	signaling receptor binding	361	KVSH	KVSHITFA	379	406	Extracellular	4	single-pass type i membrane protein	golgi, vesicle, PM, cytoplasm	166	yes	alpha
ITQQDLAPQQRA	O14763|TR10B_HUMAN	signaling receptor activity; TRAIL receptor activity	2	ESAL	ESALITQQ	56	67	Extracellular, Near SS	0	single-pass type i membrane protein	membrane	no Propeptide		outside struct
ITTPEEMIEKA	P78310|CXAR_HUMAN	signaling receptor binding; virus receptor activity	4	RSLS	RSLSITTP	22	32	Extracellular, Near SS	2	single-pass type i membrane protein	PM, secreted	no Propeptide	yes	beta
IVAISEDYPRK	Q14126|DSG2_HUMAN		447	YTVK	YTVKIVAI	469	479	Extracellular	5	single-pass type i membrane protein	PM	420	yes	beta
IVEGKPQIKM	Q13740|CD166_HUMAN	signaling receptor binding	385	SLTL	SLTLIVEG	411	420	Extracellular	9	single-pass type i membrane protein	PM, secreted	no Propeptide	yes	outside struct
IVGALCYAELGTTISKS	Q01650|LAT1_HUMAN		no SS	GVFS	GVFSIVGA	97	113	Transmembrane	0	multi-pass membrane protein	lysosome, PM	no Propeptide	yes	alpha
IVGSPELTFGKG	A6NJW9|CD8B2_HUMAN	coreceptor activity	101	YFCM	YFCMIVGS	118	129	Extracellular	1	single-pass type i membrane protein	PM	no Propeptide
IVGSPELTFGKG	P10966|CD8B_HUMAN	coreceptor activity	98	YFCM	YFCMIVGS	118	129	Extracellular	1	single-pass type i membrane protein	PM, secreted	no Propeptide
IVSLEPAYPPVFYLNKD	Q14126|DSG2_HUMAN		178	ISYR	ISYRIVSL	200	216	Extracellular	5	single-pass type i membrane protein	PM	151	yes	beta
IVTDVNEAPQFSQHVFQAKV	Q12864|CAD17_HUMAN		535	KFTL	KFTLIVTD	556	575	Extracellular	8	single-pass type i membrane protein	PM	no Propeptide	yes
IVVCEMLSQPRI	P16284|PECA1_HUMAN	transmembrane signaling receptor activity	376	NTVQ	NTVQIVVC	402	413	Extracellular	9	single-pass type i membrane protein	PM	no Propeptide	yes	unstructured
IVVLEDLSPLEARV	Q99788|CML1_HUMAN	chemokine receptor activity; complement receptor activity; G protein-coupled receptor activity; signaling receptor activity	no SS	YLDS	YLDSIVVL	25	38	Extracellular	2	multi-pass membrane protein	PM	no Propeptide	yes
IYAQDKETQEKW	P19022|CADH2_HUMAN		80	AKFL	AKFLIYAQ	104	115	Propeptide	7	single-pass type i membrane protein	PM	0	yes
IYGPFCECDNFSCARN	P18084|ITB5_HUMAN	signaling receptor activity; virus receptor activity	521	EFGK	EFGKIYGP	543	558	Extracellular	8	single-pass type i membrane protein	membrane	no Propeptide	yes
IYSEAGDFGNIFVTGRI	Q96C24|SYTL4_HUMAN		no SS	SMMS	SMMSIYSE	344	360		0	secreted	vesicle, PM	no Propeptide		unstructured
KALCPDHDSDSSGKDPRN	Q13433|S39A6_HUMAN		116	KNKR	KNKRKALC	143	160	Extracellular	5	multi-pass membrane protein	PM	no Propeptide	yes
KDVLETFTVKS	P21926|CD9_HUMAN		no SS	ICPK	ICPKKDVL	170	180	Extracellular	2	multi-pass membrane protein	PM, secreted	no Propeptide		unstructured
KEDEYPVGSECCPKC	Q92956|TNR14_HUMAN	cytokine binding; tumor necrosis factor-activated receptor activity; virus receptor activity	6	LPSC	LPSCKEDE	43	57	Extracellular	2	single-pass type i membrane protein	PM	no Propeptide	yes	outside struct
KEDPNPPITNLRM	P26951|IL3RA_HUMAN	cytokine binding; cytokine receptor activity; interleukin-3 receptor activity	3	LLQT	LLQTKEDP	20	32	Extracellular, Near SS	6	single-pass type i membrane protein	membrane	no Propeptide	yes	outside struct
KELLLPGNNRK	P05362|ICAM1_HUMAN	signaling receptor activity; transmembrane signaling receptor activity; virus receptor activity	41	PLPK	PLPKKELL	67	77	Extracellular	8	single-pass type i membrane protein	membrane	no Propeptide	yes	unstructured
KFVPGCFVCLE	Q9H5V8|CDCP1_HUMAN		341	KQSR	KQSRKFVP	369	379	Extracellular	7	single-pass membrane protein	PM, secreted	no Propeptide	yes
KHLEINPDH	P08238|HS90B_HUMAN	sulfonylurea receptor binding	no SS	MMAK	MMAKKHLE	624	632		2	secreted	melanosome, PM, secreted, nucleus, cytoplasm	no Propeptide		outside struct
KLAVEPKG	P13598|ICAM2_HUMAN		12	VRPK	VRPKKLAV	35	42	Extracellular	6	single-pass type i membrane protein	membrane	no Propeptide	yes	beta
KSDGWVGLGCCELAIALECRQ	O95980|RECK_HUMAN	coreceptor activity involved in canonical Wnt signaling pathway	74	GVFK	GVFKKSDG	95	115		5	gpi-anchored	PM	-848	yes
KSVQYDDVPEYKD	Q13740|CD166_HUMAN	signaling receptor binding	50	SSTK	SSTKKSVQ	76	88	Extracellular	9	single-pass type i membrane protein	PM, secreted	no Propeptide	yes	unstructured
KTGNEQEWKI	P09326|CD48_HUMAN	signaling receptor activity	89	RVLK	RVLKKTGN	114	123		5	gpi-anchored	PM	-107	yes	turn
KVEMLKPHSQIPVSCEELPEESRL	P20701|ITAL_HUMAN	ICAM-3 receptor activity	807	LSFR	LSFRKVEM	831	854	Extracellular	12	single-pass type i membrane protein	PM	no Propeptide	yes	unstructured
KVYELSNVQEDSQPMCYSNCPDGQSTAKT	P05362|ICAM1_HUMAN	signaling receptor activity; transmembrane signaling receptor activity; virus receptor activity	51	GNNR	GNNRKVYE	77	105	Extracellular	8	single-pass type i membrane protein	membrane	no Propeptide	yes	unstructured
LAADDPEVRV	P20827|EFNA1_HUMAN	ephrin receptor binding; signaling receptor binding	149	QEKR	QEKRLAAD	166	175		1	gpi-anchored	PM, secreted	-17	yes	outside struct
LAAGNPGYNPYVECQDSVRT	Q86X29|LSR_HUMAN		no SS	LNAQ	LNAQLAAG	153	172	Extracellular	0	single-pass membrane protein	PM	no Propeptide
LAAGPEAGENQKQ	Q9H2A7|CXL16_HUMAN	low-density lipoprotein particle receptor activity; scavenger receptor activity	151	AGHS	AGHSLAAG	179	191	Extracellular	1	single-pass type i membrane protein	PM, secreted	no Propeptide	yes
LADGVSGGEGKG	P14209|CD99_HUMAN		74	SDAD	SDADLADG	95	106	Extracellular	0	single-pass type i membrane protein	membrane	no Propeptide
LAGAGLELQLERR	Q9ULI3|HEG1_HUMAN		19	SLAP	SLAPLAGA	47	59	Extracellular	9	single-pass type i membrane protein	PM, secreted	no Propeptide	yes
LAGEGVDVTSLRR	P14222|PERF_HUMAN		23	PGAW	PGAWLAGE	43	55	Extracellular	2	multi-pass membrane protein	endosome, PM, secreted	no Propeptide	yes
LAGPIIVEPHVTAVWGKN	Q9NQS3|NECT3_HUMAN		0	LCGA	LCGALAGP	56	73	SS	6	single-pass membrane protein	PM	no Propeptide	yes
LAKLPDFESRY	Q14126|DSG2_HUMAN		427	SEIK	SEIKLAKL	449	459	Extracellular	5	single-pass type i membrane protein	PM	400	yes	beta
LAPGSAGALCCNHSKD	O95980|RECK_HUMAN	coreceptor activity involved in canonical Wnt signaling pathway	7	VAGG	VAGGLAPG	28	43		5	gpi-anchored	PM	-915	yes
LAPLAGAGLELQLERR	Q9ULI3|HEG1_HUMAN		16	RALS	RALSLAPL	44	59	Extracellular	9	single-pass type i membrane protein	PM, secreted	no Propeptide	yes
LAVLAAVEIRG	P06756|ITAV_HUMAN	coreceptor activity; virus receptor activity	737	HKVD	HKVDLAVL	766	776	Extracellular	13	single-pass type i membrane protein	PM	no Propeptide	yes	unstructured
LCPDHDSDSSGKDPRN	Q13433|S39A6_HUMAN		118	KRKA	KRKALCPD	145	160	Extracellular	5	multi-pass membrane protein	PM	no Propeptide	yes
LDKPLLKH	P01909|DQA1_HUMAN	MHC class II receptor activity	173	EHWG	EHWGLDKP	195	202	Extracellular	2	single-pass type i membrane protein	golgi, endosome, ER, lysosome, PM	no Propeptide	yes	beta
LDLADALDDQDDGRR	Q8TCZ2|C99L2_HUMAN		47	PGSG	PGSGLDLA	71	85	Extracellular	0	single-pass type i membrane protein	PM	no Propeptide
LDNHIPERA	P31431|SDC4_HUMAN	thrombospondin receptor activity	68	PLVP	PLVPLDNH	85	93	Extracellular	3	single-pass type i membrane protein	secreted	no Propeptide		outside struct
LDPGGGQGPPPVTLAAAKK	P26006|ITA3_HUMAN		846	RRRQ	RRRQLDPG	877	895	Extracellular	14	single-pass type i membrane protein	PM	no Propeptide	yes
LDPQSGALYISKV	P09326|CD48_HUMAN	signaling receptor activity	62	GRVR	GRVRLDPQ	87	99		5	gpi-anchored	PM	-134	yes	unstructured
LDSASADFPYNPGQGQAIRN	Q9UHC6|CNTP2_HUMAN		1210	HLDH	HLDHLDSA	1236	1255	Extracellular	12	single-pass type i membrane protein	PM	no Propeptide	yes	outside struct
LDSIVVLEDLSPLEARV	Q99788|CML1_HUMAN	chemokine receptor activity; complement receptor activity; G protein-coupled receptor activity; signaling receptor activity	no SS	YPDY	YPDYLDSI	22	38	Extracellular	2	multi-pass membrane protein	PM	no Propeptide	yes
LDSMLHGTGMKS	P36894|BMR1A_HUMAN	BMP receptor activity; transforming growth factor beta receptor activity, type I	4	QGQN	QGQNLDSM	26	37	Extracellular, Near SS	1	single-pass type i membrane protein	PM	no Propeptide		outside struct
LDSNGLYSRS	P26010|ITB7_HUMAN	signaling receptor activity; virus receptor activity	295	GHCH	GHCHLDSN	313	322	Extracellular	8	single-pass type i membrane protein	membrane	no Propeptide	yes	unstructured
LDTENAMTFQENARG	P11215|ITAM_HUMAN	cargo receptor activity	4	HGFN	HGFNLDTE	19	33	Extracellular, Near SS	19	single-pass type i membrane protein	PM	no Propeptide	yes	outside struct
LDVNEAPIFVPPEKRV	P12830|CADH1_HUMAN		457	TVDV	TVDVLDVN	478	493	Extracellular	13	single-pass type i membrane protein	golgi, endosome, PM, cytoplasm	324	yes	unstructured
LEASEEVELEPCLAPSLEQQEQELTVALGQPVRL	P22455|FGFR4_HUMAN	fibroblast growth factor-activated receptor activity; transmembrane receptor protein tyrosine kinase activity	2	PVLS	PVLSLEAS	22	55	Extracellular, Near SS	5	single-pass type i membrane protein	endosome, ER, PM, secreted, cytoplasm	no Propeptide	yes	outside struct
LEDNLYKRS	P05107|ITB2_HUMAN	ICAM-3 receptor activity	267	GRCH	GRCHLEDN	288	296	Extracellular	6	single-pass type i membrane protein	PM	no Propeptide	yes	unstructured
LEDVDFDQMVSLEANRS	P55082|MFAP3_HUMAN		5	AAFV	AAFVLEDV	22	38	Extracellular	3	single-pass type i membrane protein	PM	no Propeptide	yes
LEDVEALHPRK	Q6NW40|RGMB_HUMAN	coreceptor activity	348	AHSA	AHSALEDV	392	402		2	gpi-anchored	PM	-22		outside struct
LEEDTDNSSLSPPPAKL	Q8IZP9|AGRG2_HUMAN	G protein-coupled receptor activity	2	LVTS	LVTSLEED	38	54	Extracellular, Near SS	21	multi-pass membrane protein	PM	no Propeptide	yes
LEENEVIPKR	P31431|SDC4_HUMAN	thrombospondin receptor activity	89	EPKK	EPKKLEEN	106	115	Extracellular	3	single-pass type i membrane protein	secreted	no Propeptide		outside struct
LEGDHSTPPSAYGSVKA	A6NMY6|AXA2L_HUMAN		no SS	CKLS	CKLSLEGD	13	29		0	secreted	melanosome, golgi, PM, secreted, cytoplasm	no Propeptide
LEGDHSTPPSAYGSVKA	P07355|ANXA2_HUMAN		no SS	CKLS	CKLSLEGD	13	29		0	secreted	melanosome, golgi, PM, secreted, cytoplasm	no Propeptide		unstructured
LEGLHHDGQFCHKPCPPGERK	P25445|TNR6_HUMAN	signaling receptor activity; tumor necrosis factor-activated receptor activity	25	ETQN	ETQNLEGL	49	69	Extracellular	3	single-pass type i membrane protein	PM, secreted	no Propeptide	yes	outside struct
LENGKETLQRA	P10321|HLAC_HUMAN		173	LRRY	LRRYLENG	196	206	Extracellular	1	single-pass type i membrane protein	ER, PM	no Propeptide	yes	alpha
LENGKETLQRT	P04439|HLAA_HUMAN	CD8 receptor binding; signaling receptor binding; T cell receptor binding	173	LRRY	LRRYLENG	196	206	Extracellular	1	single-pass type i membrane protein	ER, PM	no Propeptide	yes	alpha
LEVPTDGNAGLLAEPQIAMFCGRL	P05067|A4_HUMAN	acetylcholine receptor activator activity; acetylcholine receptor binding; ephrin receptor binding; G protein-coupled receptor binding; growth factor receptor binding; insulin receptor binding; low-density lipoprotein particle receptor binding; RAGE receptor binding; signaling receptor activator activity; signaling receptor binding	2	TARA	TARALEVP	18	41	Extracellular, Near SS	10	single-pass type i membrane protein	golgi, endosome, vesicle, PM, secreted, nucleus, cytoplasm	no Propeptide		outside struct
LEVQYAPKL	P13591|NCAM1_HUMAN	virus receptor activity	392	QSMY	QSMYLEVQ	410	418	Extracellular	6	single-pass type i membrane protein	PM, secreted	no Propeptide	yes	unstructured
LEVTVHQKD	Q9P1W8|SIRPG_HUMAN		318	KRLA	KRLALEVT	345	353	Extracellular	4	single-pass type i membrane protein	membrane	no Propeptide	yes	outside struct
LFDETPVCIETETAPLRM	Q9NZU0|FLRT3_HUMAN	fibroblast growth factor receptor binding	462	SNLY	SNLYLFDE	489	506	Extracellular	3	single-pass membrane protein	ER, PM, secreted	no Propeptide		outside struct
LFDWSGTGRA	Q9BZM4|ULBP3_HUMAN	natural killer cell lectin-like receptor binding	-8	LPYL	LPYLLFDW	20	29	SS	1	gpi-anchored	PM	-198	yes	outside struct
LFKEDCHQKI	P60033|CD81_HUMAN	transferrin receptor binding; virus receptor activity	no SS	IISN	IISNLFKE	185	194	Extracellular	0	multi-pass membrane protein	PM	no Propeptide		alpha
LFLETEQLKK	Q13740|CD166_HUMAN	signaling receptor binding	118	VSKA	VSKALFLE	144	153	Extracellular	9	single-pass type i membrane protein	PM, secreted	no Propeptide	yes	beta
LFTCEPITVPRC	O60353|FZD6_HUMAN	G protein-coupled receptor activity; Wnt-activated receptor activity	4	RGHS	RGHSLFTC	21	32	Extracellular, Near SS	2	multi-pass membrane protein	ER, vesicle, PM	no Propeptide
LFVDPDDPTQNRN	Q96BF3|TMIG2_HUMAN	coreceptor activity	110	NITR	NITRLFVD	131	143	Extracellular	3	single-pass type i membrane protein	PM	no Propeptide	yes
LFVMDENDNAPTVTLPKN	O60245|PCDH7_HUMAN		703	ATVS	ATVSLFVM	730	747	Extracellular	7	single-pass type i membrane protein	PM	no Propeptide	yes	outside struct
LGELCPPGSHRS	O00220|TR10A_HUMAN	death receptor activity; signaling receptor activity	106	EHSP	EHSPLGEL	128	139	Extracellular	1	single-pass type i membrane protein	PM, cytoplasm	no Propeptide		outside struct
LHCVGDTYPSNDRC	P43489|TNR4_HUMAN	tumor necrosis factor-activated receptor activity; virus receptor activity	2	TVTG	TVTGLHCV	29	42	Extracellular, Near SS	2	single-pass type i membrane protein	membrane	no Propeptide		outside struct
LHDQSIGTQQ	O00220|TR10A_HUMAN	death receptor activity; signaling receptor activity	91	ATIK	ATIKLHDQ	113	122	Extracellular	1	single-pass type i membrane protein	PM, cytoplasm	no Propeptide		outside struct
LHEASENLKN	Q9H9K5|MER34_HUMAN		436	NIQR	NIQRLHEA	461	470	Extracellular	2	single-pass type i membrane protein	PM, secreted	no Propeptide
LHIDDMEFEPKQ	P19320|VCAM1_HUMAN		464	CQAK	CQAKLHID	487	498	Extracellular	6	single-pass type i membrane protein	membrane	no Propeptide	yes	outside struct
LHIENLNMEADPGQYRC	P35613|BASI_HUMAN	signaling receptor activity; virus receptor activity	265	GRSE	GRSELHIE	285	301	Extracellular	3	single-pass type i membrane protein	melanosome, endosome, ER, PM	no Propeptide	yes	beta
LHIPLTQDIAGDPSYEISKQ	O60245|PCDH7_HUMAN		830	IARS	IARSLHIP	857	876	Extracellular	7	single-pass type i membrane protein	PM	no Propeptide	yes	outside struct
LHLIEPLDEGGEGGRH	P78325|ADAM8_HUMAN		122	VGSD	VGSDLHLI	137	152	Extracellular	4	single-pass type i membrane protein	membrane	no Propeptide	yes	outside struct
LHLPDNTLRW	Q6UWB1|I27RA_HUMAN	cytokine binding; cytokine receptor activity; interleukin-27 receptor activity; transmembrane signaling receptor activity	475	PILR	PILRLHLP	506	515	Extracellular	7	single-pass type i membrane protein	membrane	no Propeptide	yes
LHLQVLSTRN	Q14126|DSG2_HUMAN		2	VGSG	VGSGLHLQ	24	33	Near SS, Propeptide	5	single-pass type i membrane protein	PM	0	yes	outside struct
LHNQEVTAEDGTQRC	P04626|ERBB2_HUMAN	ErbB-3 class receptor binding; transmembrane receptor protein tyrosine kinase activity; transmembrane signaling receptor activity	296	LVCP	LVCPLHNQ	317	331	Extracellular	7	single-pass type i membrane protein	endosome, PM, nucleus, cytoplasm	no Propeptide	yes	unstructured
LHTDGDKA	Q07021|C1QBP_HUMAN	adrenergic receptor binding	no SS	GCGS	GCGSLHTD	74	81		0	secreted	PM, mitochondria, secreted, nucleus, cytoplasm	no Propeptide		outside struct
LHTSTPLDYEATRE	O60245|PCDH7_HUMAN		460	KKYF	KKYFLHTS	487	500	Extracellular	7	single-pass type i membrane protein	PM	no Propeptide	yes	outside struct
LHVGYLQPLVAVQVS	P54709|AT1B3_HUMAN		no SS	YGKK	YGKKLHVG	222	236	Extracellular	2	single-pass type ii membrane protein	melanosome, PM	no Propeptide	yes
LIDINDNAPELLPKE	P55283|CADH4_HUMAN		586	LQIY	LQIYLIDI	605	619	Extracellular	6	single-pass type i membrane protein	PM	436	yes
LIDVNDHGPVPEPRQ	P22223|CADH3_HUMAN		515	LLLT	LLLTLIDV	538	552	Extracellular	2	single-pass type i membrane protein	PM	431		outside struct
LIEPLDEGGEGGRH	P78325|ADAM8_HUMAN		124	SDLH	SDLHLIEP	139	152	Extracellular	4	single-pass type i membrane protein	membrane	no Propeptide	yes	outside struct
LIGEHHDGVSKA	P43626|KI2L1_HUMAN	signaling receptor activity	52	DTLR	DTLRLIGE	72	83	Extracellular	4	single-pass type i membrane protein	PM	no Propeptide		beta
LIGEHHDGVSKA	P43627|KI2L2_HUMAN		52	DTLH	DTLHLIGE	72	83	Extracellular	3	single-pass type i membrane protein	PM	no Propeptide		beta
LIGEHHDGVSKA	P43628|KI2L3_HUMAN	signaling receptor activity	52	DTLH	DTLHLIGE	72	83	Extracellular	3	single-pass type i membrane protein	PM	no Propeptide	yes	beta
LIGEHHDGVSKA	P43631|KI2S2_HUMAN	transmembrane signaling receptor activity	52	DTLH	DTLHLIGE	72	83	Extracellular	3	single-pass type i membrane protein	PM	no Propeptide		beta
LIGEHHDGVSKA	P43632|KI2S4_HUMAN		52	NTLH	NTLHLIGE	72	83	Extracellular	5	single-pass type i membrane protein	PM	no Propeptide	yes	beta
LIGEHHDGVSKA	Q14954|KI2S1_HUMAN	transmembrane signaling receptor activity	52	DTLR	DTLRLIGE	72	83	Extracellular	4	single-pass type i membrane protein	PM	no Propeptide	yes
LIIPVTMEVPCDSRG	Q12791|KCMA1_HUMAN		no SS	KMDA	KMDALIIP	69	83	Extracellular	0	multi-pass membrane protein	PM	no Propeptide		outside struct
LILSDVNDNAPIPEPRT	P12830|CADH1_HUMAN		562	GTLL	GTLLLILS	583	599	Extracellular	13	single-pass type i membrane protein	golgi, endosome, PM, cytoplasm	429	yes	unstructured
LINNLGTIAKS	P08238|HS90B_HUMAN	sulfonylurea receptor binding	no SS	TKAD	TKADLINN	98	108		2	secreted	melanosome, PM, secreted, nucleus, cytoplasm	no Propeptide		unstructured
LISDNQGFSCPEKQ	Q14126|DSG2_HUMAN		549	EIQF	EIQFLISD	571	584	Extracellular	5	single-pass type i membrane protein	PM	522	yes	unstructured
LISYVGDSTVLTCKC	Q6PCB8|EMB_HUMAN		137	KNKP	KNKPLISY	168	182	Extracellular	9	single-pass type i membrane protein	PM	no Propeptide	yes
LITQQDLAPQQRA	O14763|TR10B_HUMAN	signaling receptor activity; TRAIL receptor activity	1	AESA	AESALITQ	55	67	Near SS	0	single-pass type i membrane protein	membrane	no Propeptide		outside struct
LKPEDITQIQPQQLVLRL	P05556|ITB1_HUMAN	coreceptor activity; virus receptor activity	87	TAEK	TAEKLKPE	106	123	Extracellular	12	single-pass type i membrane protein	melanosome, endosome, PM	no Propeptide	yes	unstructured
LLAQGPGGALGNRH	P52797|EFNA3_HUMAN	ephrin receptor binding; transmembrane-ephrin receptor activity	-1	PLLP	PLLPLLAQ	20	33	SS	3	gpi-anchored	PM	-195
LLCSGFQPKV	P06127|CD5_HUMAN	scavenger receptor activity; signaling receptor activity	242	RVLA	RVLALLCS	265	274	Extracellular	2	single-pass type i membrane protein	PM	no Propeptide	yes	unstructured
LLCSLQEVRQ	P51684|CCR6_HUMAN	C-C chemokine receptor activity; chemokine receptor activity; signaling receptor activity	no SS	DSEM	DSEMLLCS	34	43	Extracellular	2	multi-pass membrane protein	PM	no Propeptide		unstructured
LLEGEGSSGGGGRG	P13645|K1C10_HUMAN		no SS	TYRS	TYRSLLEG	452	465		0	secreted	secreted	no Propeptide		alpha
LLGIETPLPKK	P05362|ICAM1_HUMAN	signaling receptor activity; transmembrane signaling receptor activity; virus receptor activity	31	DQPK	DQPKLLGI	57	67	Extracellular	8	single-pass type i membrane protein	membrane	no Propeptide	yes	unstructured
LLLDQVGMKE	Q68D85|NR3L1_HUMAN		124	PASR	PASRLLLD	147	156	Extracellular	7	single-pass type i membrane protein	PM	no Propeptide	yes	beta
LLNENSYVPRE	P02786|TFR1_HUMAN	transferrin receptor activity; virus receptor activity	no SS	GTIK	GTIKLLNE	146	156	Extracellular	4	single-pass type ii membrane protein	melanosome, PM, secreted	no Propeptide	yes	alpha
LLQNADPLKV	P04233|HG2A_HUMAN	CD4 receptor binding; cytokine binding; cytokine receptor activity	no SS	HVMH	HVMHLLQN	145	154	Extracellular	5	single-pass type ii membrane protein	golgi, endosome, ER, lysosome, PM	no Propeptide	yes	alpha
LLQTAGTCGVSDDSLGSLLGPRT	P78325|ADAM8_HUMAN		145	QAEH	QAEHLLQT	160	182	Extracellular	4	single-pass type i membrane protein	membrane	no Propeptide	yes	outside struct
LLSDPEQGVEVTGQYERE	Q14624|ITIH4_HUMAN		732	GPVN	GPVNLLSD	759	776		8	secreted	secreted	71
LLSDSGQVLLESNIKV	P01730|CD4_HUMAN	coreceptor activity; interleukin-16 receptor activity; signaling receptor activity; transmembrane signaling receptor activity; virus receptor activity	347	MWQC	MWQCLLSD	371	386	Extracellular	2	single-pass type i membrane protein	ER, PM	no Propeptide	yes	unstructured
LLSEDKDTLYIGARE	Q92854|SEM4D_HUMAN	semaphorin receptor binding; signaling receptor activity; signaling receptor binding; transmembrane signaling receptor activity	34	YSAL	YSALLLSE	54	68	Extracellular	9	single-pass type i membrane protein	PM	no Propeptide	yes	unstructured
LLSTQAEESQGPVLKM	Q14005|IL16_HUMAN	CD4 receptor binding; cytokine activity	no SS	PLLR	PLLRLLST	944	959		0	secreted	secreted, nucleus, cytoplasm	no Propeptide		outside struct
LLTLDSEEVPEACCRR	Q96SJ8|TSN18_HUMAN		no SS	SVFR	SVFRLLTL	164	179	Extracellular	2	multi-pass membrane protein	membrane	no Propeptide	yes
LLVEDINKD	Q9ULF5|S39AA_HUMAN		359	HFDK	HFDKLLVE	383	391	Extracellular	4	multi-pass membrane protein	membrane	no Propeptide	yes
LLVNYVSDVRV	P43121|MUC18_HUMAN		316	EPQE	EPQELLVN	338	348	Extracellular	8	single-pass type i membrane protein	membrane	no Propeptide	yes
LMCFSCLNQKS	Q16553|LY6E_HUMAN	acetylcholine receptor inhibitor activity	2	RASS	RASSLMCF	21	31	Near SS	1	gpi-anchored	PM	-81
LNDASSDKMCPPD	O60449|LY75_HUMAN	signaling receptor activity	466	KGEK	KGEKLNDA	492	504	Extracellular	14	single-pass type i membrane protein	membrane	no Propeptide	yes
LNDLNVSPPELTVHVGDSALMGCVFQSTEDKC	Q86YT9|JAML_HUMAN		2	YSLG	YSLGLNDL	20	51	Extracellular, Near SS	2	single-pass type i membrane protein	PM	no Propeptide	yes
LNICTSGSATSCEECLLIHPKC	P18084|ITB5_HUMAN	signaling receptor activity; virus receptor activity	3	RLAG	RLAGLNIC	25	46	Extracellular, Near SS	8	single-pass type i membrane protein	membrane	no Propeptide	yes
LNMEADPGQYRC	P35613|BASI_HUMAN	signaling receptor activity; virus receptor activity	270	HIEN	HIENLNME	290	301	Extracellular	3	single-pass type i membrane protein	melanosome, endosome, ER, PM	no Propeptide	yes	unstructured
LNPSDPNTCSFWESFTTTTKE	Q5VY43|PEAR1_HUMAN	signaling receptor activity	2	LAGT	LAGTLNPS	21	41	Extracellular, Near SS	5	single-pass membrane protein	PM	no Propeptide	yes
LPAQVAFTPYAPEPGSTCRL	P20333|TNR1B_HUMAN	tumor necrosis factor-activated receptor activity	2	AAHA	AAHALPAQ	23	42	Extracellular, Near SS	6	single-pass type i membrane protein	PM, secreted	no Propeptide		outside struct
LQCYNCPNPTADCKT	P13987|CD59_HUMAN		2	SGHS	SGHSLQCY	26	40	Near SS	4	gpi-anchored	PM, secreted	-77	yes	outside struct
LQDDTFIGNEPLTPEVRA	P20701|ITAL_HUMAN	ICAM-3 receptor activity	360	LKAD	LKADLQDD	384	401	Extracellular	12	single-pass type i membrane protein	PM	no Propeptide	yes	unstructured
LQDPCSNCPAGTFCDNNRN	Q07011|TNR9_HUMAN	cytokine binding; signaling receptor activity	2	RTRS	RTRSLQDP	24	42	Extracellular, Near SS	2	single-pass type i membrane protein	membrane	no Propeptide	yes	outside struct
LQGNNEAYAELIVLGRT	Q86X29|LSR_HUMAN		no SS	SAQD	SAQDLQGN	226	242	Extracellular	0	single-pass membrane protein	PM	no Propeptide
LQIAPPCTSEKH	Q9Y6Q6|TNR11_HUMAN	cytokine binding; signaling receptor activity; transmembrane signaling receptor activity; tumor necrosis factor-activated receptor activity	0	LQVA	LQVALQIA	28	39	SS	2	single-pass type i membrane protein	PM	no Propeptide	yes	outside struct
LQLWDTWADEAEKA	Q14242|SELPL_HUMAN	signaling receptor binding; virus receptor activity	2	PGNS	PGNSLQLW	18	31	Extracellular, Near SS, Propeptide	4	single-pass type i membrane protein	membrane	0	yes	outside struct
LQTAGTCGVSDDSLGSLLGPRT	P78325|ADAM8_HUMAN		146	AEHL	AEHLLQTA	161	182	Extracellular	4	single-pass type i membrane protein	membrane	no Propeptide	yes	outside struct
LQVDIVPSQGEISVGESKF	P13591|NCAM1_HUMAN	virus receptor activity	2	TAVS	TAVSLQVD	20	38	Extracellular, Near SS	6	single-pass type i membrane protein	PM, secreted	no Propeptide	yes	outside struct
LQVLDPVPKPVIKI	P09326|CD48_HUMAN	signaling receptor activity	100	WKIK	WKIKLQVL	125	138		5	gpi-anchored	PM	-96	yes	unstructured
LRENELTYYCCKK	P13987|CD59_HUMAN		55	VTTR	VTTRLREN	79	91		4	gpi-anchored	PM, secreted	-24	yes	alpha
LSAAHTLVMKI	Q14126|DSG2_HUMAN		149	SVEE	SVEELSAA	171	181	Extracellular	5	single-pass type i membrane protein	PM	122	yes	unstructured
LSASSHSDDDVIIAKE	P55082|MFAP3_HUMAN		33	SSFE	SSFELSAS	50	65	Extracellular	3	single-pass type i membrane protein	PM	no Propeptide	yes
LSDPANWLKI	P19022|CADH2_HUMAN		513	RYTK	RYTKLSDP	537	546	Extracellular	7	single-pass type i membrane protein	PM	378	yes
LSDPEQGVEVTGQYERE	Q14624|ITIH4_HUMAN		733	PVNL	PVNLLSDP	760	776		8	secreted	secreted	72
LSEGDIHTLGCGVAQCLKI	P06756|ITAV_HUMAN	coreceptor activity; virus receptor activity	865	RDLA	RDLALSEG	894	912	Extracellular	13	single-pass type i membrane protein	PM	no Propeptide	yes	unstructured
LSEPQELLVNYVSDVRV	P43121|MUC18_HUMAN		310	MISL	MISLLSEP	332	348	Extracellular	8	single-pass type i membrane protein	membrane	no Propeptide	yes
LSHSHSEKA	Q13586|STIM1_HUMAN		2	QGQS	QGQSLSHS	23	31	Extracellular, Near SS	2	single-pass type i membrane protein	ER, PM, cytoplasm	no Propeptide	yes	outside struct
LSITTPEEMIEKA	P78310|CXAR_HUMAN	signaling receptor binding; virus receptor activity	2	FARS	FARSLSIT	20	32	Extracellular, Near SS	2	single-pass type i membrane protein	PM, secreted	no Propeptide	yes	outside struct
LSLEGDHSTPPSAYGSVKA	A6NMY6|AXA2L_HUMAN		no SS	ILCK	ILCKLSLE	11	29		0	secreted	melanosome, golgi, PM, secreted, cytoplasm	no Propeptide
LSLEGDHSTPPSAYGSVKA	P07355|ANXA2_HUMAN		no SS	ILCK	ILCKLSLE	11	29		0	secreted	melanosome, golgi, PM, secreted, cytoplasm	no Propeptide		alpha
LSLEPVYWNSANKRF	Q15768|EFNB3_HUMAN	ephrin receptor binding; transmembrane-ephrin receptor activity; virus receptor activity	2	LVSG	LVSGLSLE	28	42	Extracellular, Near SS	1	single-pass type i membrane protein	membrane	no Propeptide	yes
LSQGEAVASVIIYRT	Q9HCU4|CELR2_HUMAN	G protein-coupled receptor activity	2210	RHPE	RHPELSQG	2240	2254	Extracellular	17	multi-pass membrane protein	PM	no Propeptide	yes
LSSQNIEESAYFDSTWKG	Q13433|S39A6_HUMAN		380	LFSH	LFSHLSSQ	407	424	Extracellular	5	multi-pass membrane protein	PM	no Propeptide	yes
LSSYTLRI	Q96DU3|SLAF6_HUMAN		99	TSAK	TSAKLSSY	119	126	Extracellular	7	single-pass type i membrane protein	PM	no Propeptide	yes	beta
LSVQQGPNLLQVRQ	Q96BF3|TMIG2_HUMAN	coreceptor activity	2	EASS	EASSLSVQ	23	36	Extracellular, Near SS	3	single-pass type i membrane protein	PM	no Propeptide	yes
LSWYDPDFQARL	P06127|CD5_HUMAN	scavenger receptor activity; signaling receptor activity	3	CLGR	CLGRLSWY	26	37	Extracellular, Near SS	2	single-pass type i membrane protein	PM	no Propeptide	yes	outside struct
LTEIIPKS	P05107|ITB2_HUMAN	ICAM-3 receptor activity	312	TYEK	TYEKLTEI	333	340	Extracellular	6	single-pass type i membrane protein	PM	no Propeptide	yes	alpha
LTETWAGSHSMRY	P01889|HLAB_HUMAN	signaling receptor binding	-4	AALA	AALALTET	19	31	SS	1	single-pass type i membrane protein	ER, PM	no Propeptide	yes	outside struct
LTGDAQAFERE	P26010|ITB7_HUMAN	signaling receptor activity; virus receptor activity	217	HVLS	HVLSLTGD	235	245	Extracellular	8	single-pass type i membrane protein	membrane	no Propeptide	yes	beta
LTGLCQGCGTRQ	Q9UHN6|CEIP2_HUMAN		no SS	MPAM	MPAMLTGL	1188	1199	Extracellular	4	single-pass type ii membrane protein	PM	no Propeptide	yes
LTHALPGLSEQEGQKT	P35052|GPC1_HUMAN		492	SRTP	SRTPLTHA	514	529		5	gpi-anchored	endosome, PM, secreted	-17	yes	outside struct
LTLIVEGKPQIKM	Q13740|CD166_HUMAN	signaling receptor binding	382	KRES	KRESLTLI	408	420	Extracellular	9	single-pass type i membrane protein	PM, secreted	no Propeptide	yes	outside struct
LTQDIAGDPSYEISKQ	O60245|PCDH7_HUMAN		834	LHIP	LHIPLTQD	861	876	Extracellular	7	single-pass type i membrane protein	PM	no Propeptide	yes	outside struct
LTQTWAGSHSMRY	P04439|HLAA_HUMAN	CD8 receptor binding; signaling receptor binding; T cell receptor binding	-4	GALA	GALALTQT	19	31	SS	1	single-pass type i membrane protein	ER, PM	no Propeptide	yes	outside struct
LTSDTLYMVRM	P40189|IL6RB_HUMAN	ciliary neurotrophic factor receptor activity; ciliary neurotrophic factor receptor binding; cytokine binding; cytokine receptor activity; interleukin-11 receptor activity; interleukin-27 receptor activity	561	TLSS	TLSSLTSD	582	592	Extracellular	10	single-pass type i membrane protein	PM, secreted	no Propeptide	yes	unstructured
LTSPLPEEVDETSAEDEGVSQRK	O00299|CLIC1_HUMAN		no SS	LDNY	LDNYLTSP	144	166	Extracellular	0	single-pass membrane protein	PM, nucleus, cytoplasm	no Propeptide		alpha
LTTEDGTAYEPVPEGTRC	P78325|ADAM8_HUMAN		559	VCHA	VCHALTTE	574	591	Extracellular	4	single-pass type i membrane protein	membrane	no Propeptide	yes	outside struct
LTTFTAQDPDRY	P19022|CADH2_HUMAN		492	AGTM	AGTMLTTF	516	527	Extracellular	7	single-pass type i membrane protein	PM	357	yes
LTVTDLDAPNSPAWRA	P22223|CADH3_HUMAN		326	EVQR	EVQRLTVT	349	364	Extracellular	2	single-pass type i membrane protein	PM	242		outside struct
LVAPDNGSSRT	Q8IUW5|RELL1_HUMAN		4	VSSP	VSSPLVAP	26	36	Extracellular, Near SS	2	single-pass type i membrane protein	PM	no Propeptide	yes
LVAVINSAQDAPSEAPTEVGVKV	Q12860|CNTN1_HUMAN		778	GPYS	GPYSLVAV	797	819		9	gpi-anchored	PM		yes	unstructured
LVCLPCDESKC	Q9NZV1|CRIM1_HUMAN	insulin-like growth factor-activated receptor activity	2	GTRA	GTRALVCL	35	45	Extracellular, Near SS	5	single-pass type i membrane protein	PM, secreted	no Propeptide	yes
LVDADGPLARL	O14672|ADA10_HUMAN	signaling receptor binding	629	MRCR	MRCRLVDA	647	657	Extracellular	4	single-pass type i membrane protein	golgi, vesicle, PM, cytoplasm	434	yes	beta
LVDGGGACAGRV	P30203|CD6_HUMAN	scavenger receptor activity	147	RALR	RALRLVDG	163	174	Extracellular	8	single-pass type i membrane protein	PM, secreted	no Propeptide	yes	beta
LVDYTLQTSLSMVNHRL	P26006|ITA3_HUMAN		724	ILTL	ILTLLVDY	755	771	Extracellular	14	single-pass type i membrane protein	PM	no Propeptide	yes
LVEDINKDKN	Q9ULF5|S39AA_HUMAN		360	FDKL	FDKLLVED	384	393	Extracellular	4	multi-pass membrane protein	membrane	no Propeptide	yes
LVEEVLPRH	Q9NZ53|PDXL2_HUMAN		385	QLLA	QLLALVEE	416	424	Extracellular	3	single-pass type i membrane protein	membrane	no Propeptide	yes
LVENPGGYVAYSKA	P02786|TFR1_HUMAN	transferrin receptor activity; virus receptor activity	no SS	RLVY	RLVYLVEN	212	225	Extracellular	4	single-pass type ii membrane protein	melanosome, PM, secreted	no Propeptide	yes	beta
LVETRPAGDGTFQKW	P04439|HLAA_HUMAN	CD8 receptor binding; signaling receptor binding; T cell receptor binding	231	QDTE	QDTELVET	254	268	Extracellular	1	single-pass type i membrane protein	ER, PM	no Propeptide	yes	beta
LVETRPAGDGTFQKW	P10321|HLAC_HUMAN		231	QDTE	QDTELVET	254	268	Extracellular	1	single-pass type i membrane protein	ER, PM	no Propeptide	yes	beta
LVETRPAGDGTFQKW	P13747|HLAE_HUMAN	natural killer cell lectin-like receptor binding; signaling receptor binding; T cell receptor binding	231	QDTE	QDTELVET	251	265	Extracellular	1	single-pass type i membrane protein	golgi, PM, secreted	no Propeptide	yes	beta
LVFFAEDVGSNKG	P05067|A4_HUMAN	acetylcholine receptor activator activity; acetylcholine receptor binding; ephrin receptor binding; G protein-coupled receptor binding; growth factor receptor binding; insulin receptor binding; low-density lipoprotein particle receptor binding; RAGE receptor binding; signaling receptor activator activity; signaling receptor binding	672	HHQK	HHQKLVFF	688	700	Extracellular	10	single-pass type i membrane protein	golgi, endosome, vesicle, PM, secreted, nucleus, cytoplasm	no Propeptide		beta
LVGGPVCGNLFVERG	P78325|ADAM8_HUMAN		390	DLSH	DLSHLVGG	405	419	Extracellular	4	single-pass type i membrane protein	membrane	no Propeptide	yes	outside struct
LVIPMNHETDVNFQGKN	O15031|PLXB2_HUMAN	semaphorin receptor activity	657	GPSP	GPSPLVIP	675	691	Extracellular	13	single-pass type i membrane protein	PM	no Propeptide	yes	outside struct
LVNYVSDVRV	P43121|MUC18_HUMAN		317	PQEL	PQELLVNY	339	348	Extracellular	8	single-pass type i membrane protein	membrane	no Propeptide	yes
LVPAAGEHYAPEDSSNSYYVVAVVRR	P08582|TRFM_HUMAN		416	KTYG	KTYGLVPA	434	459		3	gpi-anchored	PM	-276	yes
LVPHLGDRE	P19438|TNR1A_HUMAN	tumor necrosis factor-activated receptor activity	2	GVIG	GVIGLVPH	30	38	Extracellular, Near SS	3	single-pass type i membrane protein	golgi, PM, secreted	no Propeptide	yes	outside struct
LVPLDNHIPERA	P31431|SDC4_HUMAN	thrombospondin receptor activity	65	VVHP	VVHPLVPL	82	93	Extracellular	3	single-pass type i membrane protein	secreted	no Propeptide		outside struct
LVSALPGMEAPLSHLESRY	Q9NQ40|S52A3_HUMAN		no SS	VPRA	VPRALVSA	195	213	Extracellular	2	multi-pass membrane protein	PM, nucleus, cytoplasm	no Propeptide
LVSPVVYSQNSAHC	O14786|NRP1_HUMAN	coreceptor activity; cytokine binding; semaphorin receptor activity; vascular endothelial growth factor-activated receptor activity	688	KVAR	KVARLVSP	708	721	Extracellular	7	single-pass type i membrane protein	PM, mitochondria, secreted, cytoplasm	no Propeptide	yes	beta
LVSVVSESLTPERT	Q04721|NOTC2_HUMAN	signaling receptor activity	1639	LSYP	LSYPLVSV	1663	1676	Extracellular	7	single-pass type i membrane protein	PM, nucleus, cytoplasm	no Propeptide	yes	beta
LVTFGHSLSKT	Q16553|LY6E_HUMAN	acetylcholine receptor inhibitor activity	41	GIGN	GIGNLVTF	60	70		1	gpi-anchored	PM	-42
LWDTWADEAEKA	Q14242|SELPL_HUMAN	signaling receptor binding; virus receptor activity	4	NSLQ	NSLQLWDT	20	31	Extracellular, Near SS, Propeptide	4	single-pass type i membrane protein	membrane	0	yes	outside struct
LYDAEIHLTRS	P17301|ITA2_HUMAN	collagen receptor activity; virus receptor activity	905	KIPL	KIPLLYDA	933	943	Extracellular	10	single-pass type i membrane protein	membrane	no Propeptide	yes	outside struct
LYENSPEFTPYLETNLGQPTIQSFEQVGTKV	P13726|TF_HUMAN	cytokine receptor activity	94	AGEP	AGEPLYEN	125	155	Extracellular	2	single-pass type i membrane protein	secreted	no Propeptide	yes	unstructured
LYESIPKPCTKE	P51679|CCR4_HUMAN	C-C chemokine receptor activity; chemokine receptor activity	no SS	SNYY	SNYYLYES	21	32	Extracellular	2	multi-pass membrane protein	PM	no Propeptide	yes
LYLFDETPVCIETETAPLRM	Q9NZU0|FLRT3_HUMAN	fibroblast growth factor receptor binding	460	ETSN	ETSNLYLF	487	506	Extracellular	3	single-pass membrane protein	ER, PM, secreted	no Propeptide		outside struct
LYQVIFEGEIGKG	O14786|NRP1_HUMAN	coreceptor activity; cytokine binding; semaphorin receptor activity; vascular endothelial growth factor-activated receptor activity	756	KSLK	KSLKLYQV	776	788	Extracellular	7	single-pass type i membrane protein	PM, mitochondria, secreted, cytoplasm	no Propeptide	yes	unstructured
LYTDPPQESYTTITVLVPPRN	Q9BY67|CADM1_HUMAN	signaling receptor binding	83	YFCQ	YFCQLYTD	126	146	Extracellular	6	single-pass type i membrane protein	PM	no Propeptide	yes	beta
MAAQPQFVHPEHRS	O94985|CSTN1_HUMAN		798	HANH	HANHMAAQ	825	838	Extracellular	3	single-pass type i membrane protein	golgi, ER, PM, nucleus	no Propeptide
MAPEEIIMDR	P05121|PAI1_HUMAN	signaling receptor binding	348	VSAR	VSARMAPE	370	379		3	secreted	secreted	no Propeptide		unstructured
MCFSCLNQKS	Q16553|LY6E_HUMAN	acetylcholine receptor inhibitor activity	3	ASSL	ASSLMCFS	22	31	Near SS	1	gpi-anchored	PM	-80
MCYSNCPDGQSTAKT	P05362|ICAM1_HUMAN	signaling receptor activity; transmembrane signaling receptor activity; virus receptor activity	65	DSQP	DSQPMCYS	91	105	Extracellular	8	single-pass type i membrane protein	membrane	no Propeptide	yes	unstructured
MDAGIICDVCTCELQKE	P16144|ITB4_HUMAN	G protein-coupled receptor binding	420	DGLK	DGLKMDAG	446	462	Extracellular	5	single-pass type i membrane protein	PM	no Propeptide	yes	outside struct
MDALIIPVTMEVPCDSRG	Q12791|KCMA1_HUMAN		no SS	HEPK	HEPKMDAL	66	83	Extracellular	0	multi-pass membrane protein	PM	no Propeptide		outside struct
MDMERPGDGKC	Q9ULW2|FZD10_HUMAN	G protein-coupled receptor activity; Wnt-activated receptor activity	5	AISS	AISSMDME	24	34	Extracellular	3	multi-pass membrane protein	PM	no Propeptide
MEADPGQYRC	P35613|BASI_HUMAN	signaling receptor activity; virus receptor activity	272	ENLN	ENLNMEAD	292	301	Extracellular	3	single-pass type i membrane protein	melanosome, endosome, ER, PM	no Propeptide	yes	turn
MEDTGSYRA	Q96DU3|SLAF6_HUMAN		81	SNLK	SNLKMEDT	101	109	Extracellular	7	single-pass type i membrane protein	PM	no Propeptide	yes	alpha
MEPVLIAVQPLFGPRA	Q04912|RON_HUMAN	macrophage colony-stimulating factor receptor activity; transmembrane receptor protein tyrosine kinase activity	659	GFSF	GFSFMEPV	682	697	Extracellular	8	single-pass type i membrane protein	membrane	no Propeptide	yes	unstructured
MFIVNTNVPRA	P14174|MIF_HUMAN	cytokine activity; cytokine receptor binding	no SS	MP	MPMFIV	3	13		0	secreted	secreted, cytoplasm	no Propeptide		beta
MGITLIDLSW	Q8TDW7|FAT3_HUMAN		37	SQSR	SQSRMGIT	68	77	Extracellular	26	single-pass type i membrane protein	membrane	no Propeptide	yes
MGLSLNEEEIRA	O00560|SDCB1_HUMAN	interleukin-5 receptor binding	no SS	LSQY	LSQYMGLS	57	68		0	secreted	melanosome, ER, PM, secreted, nucleus, cytoplasm	no Propeptide		outside struct
MGYFELQLSALRN	Q9Y219|JAG2_HUMAN		5	AARP	AARPMGYF	27	39	Extracellular	5	single-pass type i membrane protein	membrane	no Propeptide	yes	outside struct
MHGDSEYNIMFGPDICGPGTKK	P27797|CALR_HUMAN	androgen receptor binding	106	DQTD	DQTDMHGD	122	143		1	secreted	ER, secreted, nucleus, cytoplasm	no Propeptide	yes	unstructured
MHPTTGVITTTSSQLDRE	Q02487|DSC2_HUMAN		271	TLFS	TLFSMHPT	297	314	Extracellular	5	single-pass type i membrane protein	PM	162	yes	beta
MHSDCIFKK	P41586|PACR_HUMAN	G protein-coupled peptide receptor activity; signaling receptor activity; vasoactive intestinal polypeptide receptor activity	2	MAPA	MAPAMHSD	21	29	Extracellular, Near SS	5	multi-pass membrane protein	PM	no Propeptide		outside struct
MIEEDDSGLPVVTSGCLGLEGSDFQCRD	O00238|BMR1B_HUMAN	transforming growth factor beta receptor activity, type I; transmembrane receptor protein serine/threonine kinase activity	44	YCFT	YCFTMIEE	56	83	Extracellular	0	single-pass type i membrane protein	PM	no Propeptide		outside struct
MKETLYDEVLAKQ	Q86UP2|KTN1_HUMAN		no SS	FWLF	FWLFMKET	29	41	Transmembrane	8	single-pass type ii membrane protein	ER, vesicle	no Propeptide
MLCAADPQWKT	P00749|UROK_HUMAN		340	VTTK	VTTKMLCA	359	369		2	secreted	secreted	no Propeptide	yes	beta
MLEHAESAQDFASRA	Q96GC9|VMP1_HUMAN		no SS	EFEE	EFEEMLEH	230	244	Extracellular	0	multi-pass membrane protein	golgi, ER, PM	no Propeptide
MLQEMQRK	P32455|GBP1_HUMAN	cytokine binding	no SS	ASAK	ASAKMLQE	505	512		0	secreted	golgi, PM, secreted, cytoplasm	-85		alpha
MMTGTIETTGNISAEKG	Q495A1|TIGIT_HUMAN	signaling receptor binding	2	LASG	LASGMMTG	22	38	Extracellular, Near SS	2	single-pass type i membrane protein	PM	no Propeptide	yes	outside struct
MPNPNPNHPSSSGSFSDADLADGVSGGEGKG	P14209|CD99_HUMAN		55	PPKP	PPKPMPNP	76	106	Extracellular	0	single-pass type i membrane protein	membrane	no Propeptide
MPQFSTFHSENRD	O75051|PLXA2_HUMAN	semaphorin receptor activity	2	PAAG	PAAGMPQF	35	47	Extracellular, Near SS	7	single-pass type i membrane protein	PM	no Propeptide	yes	outside struct
MQPVITEQVRD	P26951|IL3RA_HUMAN	cytokine binding; cytokine receptor activity; interleukin-3 receptor activity	229	IQKR	IQKRMQPV	246	256	Extracellular	6	single-pass type i membrane protein	membrane	no Propeptide	yes	unstructured
MSDDIDDIKWEKT	P06729|CD2_HUMAN	receptor tyrosine kinase binding; signaling receptor activity; signaling receptor binding	27	PSFQ	PSFQMSDD	50	62	Extracellular	3	single-pass type i membrane protein	PM	no Propeptide	yes	unstructured
MSSTVQGSNIFERT	P31431|SDC4_HUMAN	thrombospondin receptor activity	114	NKVS	NKVSMSST	131	144	Extracellular	3	single-pass type i membrane protein	secreted	no Propeptide		outside struct
MSSVEKETKT	Q15262|PTPRK_HUMAN	transmembrane receptor protein tyrosine phosphatase activity	689	YFQA	YFQAMSSV	714	723	Extracellular	12	single-pass type i membrane protein	PM	no Propeptide	yes	outside struct
MTELEPSKF	Q9ULF5|S39AA_HUMAN		19	QHRG	QHRGMTEL	43	51	Extracellular	4	multi-pass membrane protein	membrane	no Propeptide	yes
MTEPIDEYCVQQLKE	P08238|HS90B_HUMAN	sulfonylurea receptor binding	no SS	EVVY	EVVYMTEP	513	527		2	secreted	melanosome, PM, secreted, nucleus, cytoplasm	no Propeptide		unstructured
MTGTIETTGNISAEKG	Q495A1|TIGIT_HUMAN	signaling receptor binding	3	ASGM	ASGMMTGT	23	38	Extracellular, Near SS	2	single-pass type i membrane protein	PM	no Propeptide	yes	outside struct
MTSDNSMHVKC	P08575|PTPRC_HUMAN	signaling receptor binding; transmembrane receptor protein tyrosine phosphatase activity	471	MTVS	MTVSMTSD	495	505	Extracellular	17	single-pass type i membrane protein	PM	no Propeptide	yes	beta
MTTSTDHLKR	P56199|ITA1_HUMAN	signaling receptor binding	1020	SGKK	SGKKMTTS	1047	1056	Extracellular	26	single-pass type i membrane protein	membrane	no Propeptide	yes	outside struct
MVAPVTGNDVGIRR	O00560|SDCB1_HUMAN	interleukin-5 receptor binding	no SS	SINY	SINYMVAP	92	105		0	secreted	melanosome, ER, PM, secreted, nucleus, cytoplasm	no Propeptide		outside struct
MVEENQVNVEVTRI	Q14126|DSG2_HUMAN		258	VLEG	VLEGMVEE	280	293	Extracellular	5	single-pass type i membrane protein	PM	231	yes	beta
MVPSEAISLSETVKK	Q6YHK3|CD109_HUMAN		1305	LSGF	LSGFMVPS	1325	1339		10	gpi-anchored	PM	-96	yes
MVSCLVDHRG	Q92896|GSLG1_HUMAN	signaling receptor binding	172	GKGY	GKGYMVSC	200	209	Extracellular	5	single-pass type i membrane protein	golgi, cytoplasm	no Propeptide	yes
MYGCDVGPDGRL	P01889|HLAB_HUMAN	signaling receptor binding	99	TLQS	TLQSMYGC	122	133	Extracellular	1	single-pass type i membrane protein	ER, PM	no Propeptide	yes	beta
MYGCDVGSDGRF	P04439|HLAA_HUMAN	CD8 receptor binding; signaling receptor binding; T cell receptor binding	99	TIQI	TIQIMYGC	122	133	Extracellular	1	single-pass type i membrane protein	ER, PM	no Propeptide	yes	beta
NAADSSVPSAPRR	O43291|SPIT2_HUMAN		78	ATSR	ATSRNAAD	104	116	Extracellular	2	single-pass type i membrane protein	membrane	no Propeptide		outside struct
NADPLKVYPPLKG	P04233|HG2A_HUMAN	CD4 receptor binding; cytokine binding; cytokine receptor activity	no SS	HLLQ	HLLQNADP	148	160	Extracellular	5	single-pass type ii membrane protein	golgi, endosome, ER, lysosome, PM	no Propeptide	yes	alpha
NAFDGPITITIVNRD	P16070|CD44_HUMAN	transmembrane signaling receptor activity	118	TDLP	TDLPNAFD	137	151	Extracellular	9	single-pass type i membrane protein	PM	no Propeptide	yes	unstructured
NAGTGFAVAEPQIAMFCGKL	Q06481|APLP2_HUMAN		10	ALAA	ALAANAGT	40	59	Extracellular	0	single-pass type i membrane protein	PM, nucleus	no Propeptide	yes	outside struct
NAQSSTTVTVLVEPTVSLIKG	Q9NQS3|NECT3_HUMAN		101	FPLG	FPLGNAQS	157	177	Extracellular	6	single-pass membrane protein	PM	no Propeptide	yes
NDDGGQFVVTTNPVNNDGILKT	P12830|CADH1_HUMAN		396	YTIL	YTILNDDG	417	438	Extracellular	13	single-pass type i membrane protein	golgi, endosome, PM, cytoplasm	263	yes	unstructured
NEDFQESNRM	P00450|CERU_HUMAN		232	VDKD	VDKDNEDF	250	259		6	secreted	secreted	no Propeptide	yes	unstructured
NEEMGGITQTPYKV	P07766|CD3E_HUMAN	signaling receptor complex adaptor activity; T cell receptor binding; transmembrane signaling receptor activity	4	GQDG	GQDGNEEM	25	38	Extracellular, Near SS	0	single-pass type i membrane protein	PM	no Propeptide		outside struct
NEGSVTGSCYCGKR	Q9H2A7|CXL16_HUMAN	low-density lipoprotein particle receptor activity; scavenger receptor activity	2	PGNG	PGNGNEGS	30	43	Extracellular, Near SS	1	single-pass type i membrane protein	PM, secreted	no Propeptide	yes
NFDAERDALNIETAIKT	A6NMY6|AXA2L_HUMAN		no SS	KAYT	KAYTNFDA	32	48		0	secreted	melanosome, golgi, PM, secreted, cytoplasm	no Propeptide
NFDAERDALNIETAIKT	P07355|ANXA2_HUMAN		no SS	KAYT	KAYTNFDA	32	48		0	secreted	melanosome, golgi, PM, secreted, cytoplasm	no Propeptide		unstructured
NFEDVAFDEKK	P07237|PDIA1_HUMAN		360	LVGK	LVGKNFED	376	386		0	secreted	melanosome, ER, PM, secreted	no Propeptide		turn
NFEGEVTKENLLDFIKH	P07237|PDIA1_HUMAN		199	EGRN	EGRNNFEG	215	231		0	secreted	melanosome, ER, PM, secreted	no Propeptide		beta
NFGSPHDSGTECTPGESKN	O14672|ADA10_HUMAN	signaling receptor binding	370	EVGH	EVGHNFGS	388	406	Extracellular	4	single-pass type i membrane protein	golgi, vesicle, PM, cytoplasm	175	yes	alpha
NFGVVLTDSSRH	Q4KMG0|CDON_HUMAN		682	AANN	AANNNFGV	706	717	Extracellular	9	single-pass membrane protein	PM	no Propeptide	yes	outside struct
NFLEDGESDGFLRC	Q9BXS4|TMM59_HUMAN		186	QAHR	QAHRNFLE	220	233	Extracellular	1	single-pass type i membrane protein	golgi, endosome, lysosome, PM	no Propeptide
NFLGSEPIISRN	Q92854|SEM4D_HUMAN	semaphorin receptor binding; signaling receptor activity; signaling receptor binding; transmembrane signaling receptor activity	160	GTSY	GTSYNFLG	180	191	Extracellular	9	single-pass type i membrane protein	PM	no Propeptide	yes	beta
NHPSSSGSFSDADLADGVSGGEGKG	P14209|CD99_HUMAN		61	NPNP	NPNPNHPS	82	106	Extracellular	0	single-pass type i membrane protein	membrane	no Propeptide
NIDAAKDIIRY	P20701|ITAL_HUMAN	ICAM-3 receptor activity	248	TDSG	TDSGNIDA	272	282	Extracellular	12	single-pass type i membrane protein	PM	no Propeptide	yes	unstructured
NIEESAYFDSTWKG	Q13433|S39A6_HUMAN		384	LSSQ	LSSQNIEE	411	424	Extracellular	5	multi-pass membrane protein	PM	no Propeptide	yes
NILPDIENEDFIKDCVRI	P48060|GLIP1_HUMAN		3	SHTA	SHTANILP	23	40	Near SS	0	single-pass membrane protein	membrane	no Propeptide		outside struct
NIQLEDEGIYECEAENIRG	Q12860|CNTN1_HUMAN		280	LKIF	LKIFNIQL	299	317		9	gpi-anchored	PM		yes	unstructured
NIQLHGPPRV	P35613|BASI_HUMAN	signaling receptor activity; virus receptor activity	194	MGTA	MGTANIQL	214	223	Extracellular	3	single-pass type i membrane protein	melanosome, endosome, ER, PM	no Propeptide	yes	beta
NISNKDLCASRS	Q9NZS2|KLRF1_HUMAN	MHC class I receptor activity; transmembrane signaling receptor activity	no SS	GTRR	GTRRNISN	96	107	Extracellular	4	single-pass type ii membrane protein	membrane	no Propeptide	yes
NIVEEVTHPCNPNPCPANELCEVNRK	O95980|RECK_HUMAN	coreceptor activity involved in canonical Wnt signaling pathway	464	STLG	STLGNIVE	485	510		5	gpi-anchored	PM	-458	yes
NKDAGKWNDDACHKL	P14151|LYAM1_HUMAN		109	YIKR	YIKRNKDA	136	150	Extracellular	6	single-pass type i membrane protein	PM	98	yes	beta
NKEDCVEIYIKR	P14151|LYAM1_HUMAN		97	NNKK	NNKKNKED	124	135	Extracellular	6	single-pass type i membrane protein	PM	86	yes	alpha
NKGDGPYSLVAVINSAQDAPSEAPTEVGVKV	Q12860|CNTN1_HUMAN		770	KAFN	KAFNNKGD	789	819		9	gpi-anchored	PM		yes	unstructured
NLDKYTETFKM	O00398|P2Y10_HUMAN	G protein-coupled purinergic nucleotide receptor activity; G protein-coupled receptor activity	no SS	MA	MANLDK	3	13	Extracellular	3	multi-pass membrane protein	PM	no Propeptide	yes
NLDSMLHGTGMKS	P36894|BMR1A_HUMAN	BMP receptor activity; transforming growth factor beta receptor activity, type I	3	VQGQ	VQGQNLDS	25	37	Extracellular, Near SS	1	single-pass type i membrane protein	PM	no Propeptide		outside struct
NLDTENAMTFQENARG	P11215|ITAM_HUMAN	cargo receptor activity	3	CHGF	CHGFNLDT	18	33	Extracellular, Near SS	19	single-pass type i membrane protein	PM	no Propeptide	yes	outside struct
NLDTVKGSSLHVGSDLLKF	O15031|PLXB2_HUMAN	semaphorin receptor activity	673	FQGK	FQGKNLDT	691	709	Extracellular	13	single-pass type i membrane protein	PM	no Propeptide	yes	outside struct
NLEPVSWSSLNPKF	P98172|EFNB1_HUMAN	ephrin receptor binding	5	PLAK	PLAKNLEP	31	44	Extracellular	1	single-pass type i membrane protein	PM, nucleus	no Propeptide	yes
NLFKEDCHQKI	P60033|CD81_HUMAN	transferrin receptor binding; virus receptor activity	no SS	NIIS	NIISNLFK	184	194	Extracellular	0	multi-pass membrane protein	PM	no Propeptide		alpha
NLLSDPEQGVEVTGQYERE	Q14624|ITIH4_HUMAN		731	QGPV	QGPVNLLS	758	776		8	secreted	secreted	70
NLNEKDYELLCLDGTRK	P02787|TRFE_HUMAN	transferrin receptor binding	554	PWAK	PWAKNLNE	572	588		4	secreted	secreted	no Propeptide	yes	turn
NLNMEADPGQYRC	P35613|BASI_HUMAN	signaling receptor activity; virus receptor activity	269	LHIE	LHIENLNM	289	301	Extracellular	3	single-pass type i membrane protein	melanosome, endosome, ER, PM	no Propeptide	yes	unstructured
NLSQDDSQPWTSDETVVAGGTVVLKC	Q8N126|CADM3_HUMAN		2	PGGA	PGGANLSQ	25	50	Extracellular, Near SS	1	single-pass type i membrane protein	PM	no Propeptide	yes	outside struct
NMEADPGQYRC	P35613|BASI_HUMAN	signaling receptor activity; virus receptor activity	271	IENL	IENLNMEA	291	301	Extracellular	3	single-pass type i membrane protein	melanosome, endosome, ER, PM	no Propeptide	yes	unstructured
NMEVTHVSQLTWARH	P15151|PVR_HUMAN	signaling receptor activity; virus receptor activity	36	LQVP	LQVPNMEV	55	69	Extracellular	8	single-pass type i membrane protein	PM, secreted	no Propeptide	yes	unstructured
NNAIISLRK	Q9ULF5|S39AA_HUMAN		294	PHVK	PHVKNNAI	318	326	Extracellular	4	multi-pass membrane protein	membrane	no Propeptide	yes
NNFGVVLTDSSRH	Q4KMG0|CDON_HUMAN		681	EAAN	EAANNNFG	705	717	Extracellular	9	single-pass membrane protein	PM	no Propeptide	yes	outside struct
NNKGDGPYSLVAVINSAQDAPSEAPTEVGVKV	Q12860|CNTN1_HUMAN		769	VKAF	VKAFNNKG	788	819		9	gpi-anchored	PM		yes	unstructured
NPGGYVAYSKA	P02786|TFR1_HUMAN	transferrin receptor activity; virus receptor activity	no SS	YLVE	YLVENPGG	215	225	Extracellular	4	single-pass type ii membrane protein	melanosome, PM, secreted	no Propeptide	yes	unstructured
NPGYNPYVECQDSVRT	Q86X29|LSR_HUMAN		no SS	LAAG	LAAGNPGY	157	172	Extracellular	0	single-pass membrane protein	PM	no Propeptide
NPNPNHPSSSGSFSDADLADGVSGGEGKG	P14209|CD99_HUMAN		57	KPMP	KPMPNPNP	78	106	Extracellular	0	single-pass type i membrane protein	membrane	no Propeptide
NQFNLHELKM	P51654|GPC3_HUMAN		420	NGMK	NGMKNQFN	443	452		5	gpi-anchored	PM	-112
NQGSFLTKG	P01730|CD4_HUMAN	coreceptor activity; interleukin-16 receptor activity; signaling receptor activity; transmembrane signaling receptor activity; virus receptor activity	40	KILG	KILGNQGS	64	72	Extracellular	2	single-pass type i membrane protein	ER, PM	no Propeptide	yes	unstructured
NQIDSGDLMECLIQNKH	Q92896|GSLG1_HUMAN	signaling receptor binding	682	DVAD	DVADNQID	710	726	Extracellular	5	single-pass type i membrane protein	golgi, cytoplasm	no Propeptide	yes
NQSPVDQGATGASQGLLDRK	P18827|SDC1_HUMAN		210	PDRR	PDRRNQSP	231	250	Extracellular	6	single-pass type i membrane protein	secreted	no Propeptide		outside struct
NRIPESGGDNSVFDIFELTGAARK	P07996|TSP1_HUMAN		2	VCGT	VCGTNRIP	19	42	Near SS	11	secreted	ER, secreted	no Propeptide	yes	outside struct
NSAQDAPSEAPTEVGVKV	Q12860|CNTN1_HUMAN		783	VAVI	VAVINSAQ	802	819		9	gpi-anchored	PM		yes	unstructured
NSELNIEWKQ	P08581|MET_HUMAN	hepatocyte growth factor-activated receptor activity; semaphorin receptor activity; transmembrane receptor protein tyrosine kinase activity	881	LLKL	LLKLNSEL	904	913	Extracellular	11	single-pass type i membrane protein	secreted	no Propeptide	yes	unstructured
NSLSSEVILENGKL	P05556|ITB1_HUMAN	coreceptor activity; virus receptor activity	357	IDAY	IDAYNSLS	376	389	Extracellular	12	single-pass type i membrane protein	melanosome, endosome, PM	no Propeptide	yes	alpha
NSQVESGSLEDDWDFLPPKKI	P27797|CALR_HUMAN	androgen receptor binding	172	VKID	VKIDNSQV	188	208		1	secreted	ER, secreted, nucleus, cytoplasm	no Propeptide	yes	unstructured
NSVLQQTPAYIKV	A6NJW9|CD8B2_HUMAN	coreceptor activity	2	VLHG	VLHGNSVL	19	31	Extracellular, Near SS	1	single-pass type i membrane protein	PM	no Propeptide
NSVLQQTPAYIKV	P10966|CD8B_HUMAN	coreceptor activity	-1	VLHG	VLHGNSVL	19	31	SS	1	single-pass type i membrane protein	PM, secreted	no Propeptide
NTAVVAVEPDRRN	P18827|SDC1_HUMAN		198	TSGE	TSGENTAV	219	231	Extracellular	6	single-pass type i membrane protein	secreted	no Propeptide		outside struct
NTEGSYDCVCSPGYEPVSGAKT	P48960|AGRE5_HUMAN	G protein-coupled receptor activity; transmembrane signaling receptor activity	65	SDCW	SDCWNTEG	84	105	Extracellular	9	multi-pass membrane protein	PM, secreted	no Propeptide	yes
NTEGSYDCVCSPGYEPVSGAKT	Q9UHX3|AGRE2_HUMAN	G protein-coupled receptor activity	65	SDCW	SDCWNTEG	87	108	Extracellular	8	multi-pass membrane protein	PM	no Propeptide	yes	beta
NTGKEVTVECKI	P54709|AT1B3_HUMAN		no SS	FAPN	FAPNNTGK	241	252	Extracellular	2	single-pass type ii membrane protein	melanosome, PM	no Propeptide	yes
NTMETIDWKV	P04233|HG2A_HUMAN	CD4 receptor binding; cytokine binding; cytokine receptor activity	no SS	RHLK	RHLKNTME	171	180	Extracellular	5	single-pass type ii membrane protein	golgi, endosome, ER, lysosome, PM	no Propeptide	yes	alpha
NTNVNCPIECFMPLDVQADRE	P02751|FINC_HUMAN	signaling receptor binding	2423	HQRT	HQRTNTNV	2453	2473		8	secreted	secreted	no Propeptide	yes	outside struct
NTQASSPPVGIPKY	Q4KMG0|CDON_HUMAN		659	ASSK	ASSKNTQA	683	696	Extracellular	9	single-pass membrane protein	PM	no Propeptide	yes	outside struct
NTVAAYNLTWKS	P13726|TF_HUMAN	cytokine receptor activity	6	SGTT	SGTTNTVA	37	48	Extracellular	2	single-pass type i membrane protein	secreted	no Propeptide	yes	outside struct
NVAPSDVGGGGGRN	Q12860|CNTN1_HUMAN		688	GAAP	GAAPNVAP	707	720		9	gpi-anchored	PM		yes	unstructured
NVEDQDEGPECNPPIQTVRM	Q02487|DSC2_HUMAN		435	TVTV	TVTVNVED	461	480	Extracellular	5	single-pass type i membrane protein	PM	326	yes	beta
NVEEETKY	Q9P0K1|ADA22_HUMAN		209	RYPR	RYPRNVEE	233	240	Extracellular	4	single-pass type i membrane protein	PM	11	yes	outside struct
NVGEGGAYEAELRV	P08648|ITA5_HUMAN	epidermal growth factor receptor binding; platelet-derived growth factor receptor binding; vascular endothelial growth factor receptor 2 binding; virus receptor activity	642	FHAQ	FHAQNVGE	682	695	Extracellular	14	single-pass type i membrane protein	PM	no Propeptide	yes	outside struct
NVILTKPEVSEGTEVTVKC	P05362|ICAM1_HUMAN	signaling receptor activity; transmembrane signaling receptor activity; virus receptor activity	288	FPAP	FPAPNVIL	314	332	Extracellular	8	single-pass type i membrane protein	membrane	no Propeptide	yes	beta
NVISLTEDVDEFRN	P16144|ITB4_HUMAN	G protein-coupled receptor binding	179	FSFK	FSFKNVIS	205	218	Extracellular	5	single-pass type i membrane protein	PM	no Propeptide	yes	outside struct
NVKEGIHFKS	Q14126|DSG2_HUMAN		359	VKVK	VKVKNVKE	381	390	Extracellular	5	single-pass type i membrane protein	PM	332	yes	unstructured
NVLEDFEGENPQVPKL	P52797|EFNA3_HUMAN	ephrin receptor binding; transmembrane-ephrin receptor activity	172	NVKI	NVKINVLE	193	208		3	gpi-anchored	PM	-22
NVLSLTNKGEVFNELVGKQ	P05556|ITB1_HUMAN	coreceptor activity; virus receptor activity	202	FSYK	FSYKNVLS	221	239	Extracellular	12	single-pass type i membrane protein	melanosome, endosome, PM	no Propeptide	yes	beta
NVNTAPQFQPPSYQATVPEN	Q9HCU4|CELR2_HUMAN	G protein-coupled receptor activity	144	RRKR	RRKRNVNT	174	193	Extracellular	17	multi-pass membrane protein	PM	no Propeptide	yes
NVQYVHSSEAEKH	Q86XX4|FRAS1_HUMAN		2245	LTSR	LTSRNVQY	2270	2282	Extracellular	17	single-pass type i membrane protein	PM	no Propeptide	yes
NWLEINPDTGAISTRA	P12830|CADH1_HUMAN		510	RDTA	RDTANWLE	531	546	Extracellular	13	single-pass type i membrane protein	golgi, endosome, PM, cytoplasm	377	yes	unstructured
NYDLVDGECVEPVDPCFRA	P07204|TRBM_HUMAN	signaling receptor activity; transmembrane signaling receptor activity	337	HCYP	HCYPNYDL	354	372	Extracellular	7	single-pass type i membrane protein	membrane	no Propeptide	yes	outside struct
NYMVAPVTGNDVGIRR	O00560|SDCB1_HUMAN	interleukin-5 receptor binding	no SS	PSSI	PSSINYMV	90	105		0	secreted	melanosome, ER, PM, secreted, nucleus, cytoplasm	no Propeptide		outside struct
NYVCETALQEVEGLKK	Q13740|CD166_HUMAN	signaling receptor binding	363	QDAG	QDAGNYVC	389	404	Extracellular	9	single-pass type i membrane protein	PM, secreted	no Propeptide	yes	outside struct
QACPAQCSCSGSTVDCHGLALRS	O94813|SLIT2_HUMAN		-3	KVAP	KVAPQACP	26	48	SS	12	secreted	secreted	no Propeptide	yes	outside struct
QAELTVQVKE	P15151|PVR_HUMAN	signaling receptor activity; virus receptor activity	303	LGAR	LGARQAEL	322	331	Extracellular	8	single-pass type i membrane protein	PM, secreted	no Propeptide	yes	beta
QAFDEDTGLPAHARY	Q14126|DSG2_HUMAN		392	IGNF	IGNFQAFD	414	428	Extracellular	5	single-pass type i membrane protein	PM	365	yes	unstructured
QATVPENQPAGTPVASLRA	Q9HCU4|CELR2_HUMAN	G protein-coupled receptor activity	157	PPSY	PPSYQATV	187	205	Extracellular	17	multi-pass membrane protein	PM	no Propeptide	yes
QAWFIENEEQEYVQTVKS	P04083|ANXA1_HUMAN	signaling receptor binding	no SS	EFLK	EFLKQAWF	10	27		0	secreted	endosome, vesicle, PM, secreted, nucleus, cytoplasm	no Propeptide		alpha
QCYNCPNPTADCKT	P13987|CD59_HUMAN		3	GHSL	GHSLQCYN	27	40	Near SS	4	gpi-anchored	PM, secreted	-76	yes	beta
QDPCSNCPAGTFCDNNRN	Q07011|TNR9_HUMAN	cytokine binding; signaling receptor activity	3	TRSL	TRSLQDPC	25	42	Extracellular, Near SS	2	single-pass type i membrane protein	membrane	no Propeptide	yes	outside struct
QDRPFEDTCHGNPSHYYDKA	P28908|TNR8_HUMAN	transmembrane signaling receptor activity	4	RAFP	RAFPQDRP	21	40	Extracellular, Near SS	4	single-pass type i membrane protein	PM, cytoplasm	no Propeptide	yes
QDSEDHSSDMFNYEEYCTANAVTGPCRA	O43291|SPIT2_HUMAN		91	APRR	APRRQDSE	117	144	Extracellular	2	single-pass type i membrane protein	membrane	no Propeptide		outside struct
QEAPHVQYERL	P26992|CNTFR_HUMAN	ciliary neurotrophic factor receptor activity; cytokine binding; cytokine receptor activity; signaling receptor binding	7	RHSP	RHSPQEAP	28	38		4	gpi-anchored	PM	-315	yes	outside struct
QEGGANTTSGPIRT	P16070|CD44_HUMAN	transmembrane signaling receptor activity	612	SHGS	SHGSQEGG	631	644	Extracellular	9	single-pass type i membrane protein	PM	no Propeptide	yes	outside struct
QFIGYPITLYLEKE	P08238|HS90B_HUMAN	sulfonylurea receptor binding	no SS	KKHS	KKHSQFIG	207	220		2	secreted	melanosome, PM, secreted, nucleus, cytoplasm	no Propeptide		unstructured
QFISDICPKK	P21926|CD9_HUMAN		no SS	GGVE	GGVEQFIS	161	170	Extracellular	2	multi-pass membrane protein	PM, secreted	no Propeptide		alpha
QFNLHELKM	P51654|GPC3_HUMAN		421	GMKN	GMKNQFNL	444	452		5	gpi-anchored	PM	-111
QFTDDDQVPTPLVAITITRL	Q16581|C3AR_HUMAN	complement component C3a receptor activity; complement receptor activity; G protein-coupled receptor activity	no SS	YNLG	YNLGQFTD	322	341	Extracellular	3	multi-pass membrane protein	PM	no Propeptide
QFVHPEHRS	O94985|CSTN1_HUMAN		803	AAQP	AAQPQFVH	830	838	Extracellular	3	single-pass type i membrane protein	golgi, ER, PM, nucleus	no Propeptide
QGPVNLLSDPEQGVEVTGQYERE	Q14624|ITIH4_HUMAN		727	PRHR	PRHRQGPV	754	776		8	secreted	secreted	66
QIDDNRKF	P23229|ITA6_HUMAN		925	ITEK	ITEKQIDD	947	954	Extracellular	9	single-pass type i membrane protein	PM	no Propeptide	yes
QIGDALPVSCTISASRN	Q13740|CD166_HUMAN	signaling receptor binding	319	EVTR	EVTRQIGD	345	361	Extracellular	9	single-pass type i membrane protein	PM, secreted	no Propeptide	yes	outside struct
QINNPEVEVDITKPDMTIRQ	P35052|GPC1_HUMAN		414	GLAN	GLANQINN	436	455		5	gpi-anchored	endosome, PM, secreted	-95	yes	alpha
QIQWSNAKG	P78410|BT3A2_HUMAN	signaling receptor binding	148	YPQP	YPQPQIQW	176	184	Extracellular	1	single-pass type i membrane protein	PM	no Propeptide		beta
QLAAGNPGYNPYVECQDSVRT	Q86X29|LSR_HUMAN		no SS	QLNA	QLNAQLAA	152	172	Extracellular	0	single-pass membrane protein	PM	no Propeptide
QLCTATQDTVCRC	P43489|TNR4_HUMAN	tumor necrosis factor-activated receptor activity; virus receptor activity	70	SERK	SERKQLCT	97	109	Extracellular	2	single-pass type i membrane protein	membrane	no Propeptide		beta
QLDPGGGQGPPPVTLA	P26006|ITA3_HUMAN		845	RRRR	RRRRQLDP	876	891	Extracellular	14	single-pass type i membrane protein	PM	no Propeptide	yes
QLDVLPETFTLGDKKN	P10586|PTPRF_HUMAN	transmembrane receptor protein tyrosine phosphatase activity	1162	YVAA	YVAAQLDV	1190	1205	Extracellular	5	single-pass type i membrane protein	membrane	no Propeptide	yes	unstructured
QLKPASDTEGDQNKK	O60245|PCDH7_HUMAN		442	DVPF	DVPFQLKP	469	483	Extracellular	7	single-pass type i membrane protein	PM	no Propeptide	yes	outside struct
QLLVEANDQGRN	Q9NYQ6|CELR1_HUMAN	G protein-coupled receptor activity	405	AAEY	AAEYQLLV	424	435	Extracellular	20	multi-pass membrane protein	PM	no Propeptide	yes
QLTVEASDQGRD	Q9HCU4|CELR2_HUMAN	G protein-coupled receptor activity	334	VESY	VESYQLTV	364	375	Extracellular	17	multi-pass membrane protein	PM	no Propeptide	yes
QLWDTWADEAEKA	Q14242|SELPL_HUMAN	signaling receptor binding; virus receptor activity	3	GNSL	GNSLQLWD	19	31	Extracellular, Near SS, Propeptide	4	single-pass type i membrane protein	membrane	0	yes	outside struct
QMSDDIDDIKWEKT	P06729|CD2_HUMAN	receptor tyrosine kinase binding; signaling receptor activity; signaling receptor binding	26	IPSF	IPSFQMSD	49	62	Extracellular	3	single-pass type i membrane protein	PM	no Propeptide	yes	unstructured
QMTEDAVDAERL	P01024|CO3_HUMAN	C5L2 anaphylatoxin chemotactic receptor binding; signaling receptor binding	968	TPVA	TPVAQMTE	989	1000		3	secreted	secreted	no Propeptide	yes	unstructured
QQDLAPQQRA	O14763|TR10B_HUMAN	signaling receptor activity; TRAIL receptor activity	4	ALIT	ALITQQDL	58	67	Extracellular, Near SS	0	single-pass type i membrane protein	membrane	no Propeptide		outside struct
QQENPPLPLGSKV	O43291|SPIT2_HUMAN		160	RCFR	RCFRQQEN	186	198	Extracellular	2	single-pass type i membrane protein	membrane	no Propeptide		outside struct
QQSGQQYNGERG	Q9UP38|FZD1_HUMAN	G protein-coupled receptor activity; signaling receptor binding; Wnt-activated receptor activity	28	PPQQ	PPQQQQSG	96	107	Extracellular	2	multi-pass membrane protein	PM	no Propeptide
QQWEHSPLGELCPPGSHRS	O00220|TR10A_HUMAN	death receptor activity; signaling receptor activity	99	SIGT	SIGTQQWE	121	139	Extracellular	1	single-pass type i membrane protein	PM, cytoplasm	no Propeptide		outside struct
QTAGTCGVSDDSLGSLLGPRT	P78325|ADAM8_HUMAN		147	EHLL	EHLLQTAG	162	182	Extracellular	4	single-pass type i membrane protein	membrane	no Propeptide	yes	outside struct
QTFVLPATPPQLVSPRV	P05362|ICAM1_HUMAN	signaling receptor activity; transmembrane signaling receptor activity; virus receptor activity	184	PYQL	PYQLQTFV	210	226	Extracellular	8	single-pass type i membrane protein	membrane	no Propeptide	yes	beta
QTLVPENEAAGTAVLRV	Q9NYQ7|CELR3_HUMAN	G protein-coupled receptor activity	300	QYNY	QYNYQTLV	331	347	Extracellular	15	multi-pass membrane protein	PM	no Propeptide	yes
QTQDTELVETRPAGDGTFQKW	P04439|HLAA_HUMAN	CD8 receptor binding; signaling receptor binding; T cell receptor binding	225	DGED	DGEDQTQD	248	268	Extracellular	1	single-pass type i membrane protein	ER, PM	no Propeptide	yes	beta
QTQDTELVETRPAGDGTFQKW	P10321|HLAC_HUMAN		225	DGED	DGEDQTQD	248	268	Extracellular	1	single-pass type i membrane protein	ER, PM	no Propeptide	yes	unstructured
QTQDTELVETRPAGDRT	P01889|HLAB_HUMAN	signaling receptor binding	225	DGED	DGEDQTQD	248	264	Extracellular	1	single-pass type i membrane protein	ER, PM	no Propeptide	yes	beta
QTVTIYSFPAPNVILTKPEVSEGTEVTVKC	P05362|ICAM1_HUMAN	signaling receptor activity; transmembrane signaling receptor activity; virus receptor activity	277	QETL	QETLQTVT	303	332	Extracellular	8	single-pass type i membrane protein	membrane	no Propeptide	yes	beta
QVAACPEEIGWRN	P05107|ITB2_HUMAN	ICAM-3 receptor activity	221	DAMM	DAMMQVAA	242	254	Extracellular	6	single-pass type i membrane protein	PM	no Propeptide	yes	alpha
QVAFTPYAPEPGSTCRL	P20333|TNR1B_HUMAN	tumor necrosis factor-activated receptor activity	5	ALPA	ALPAQVAF	26	42	Extracellular	6	single-pass type i membrane protein	PM, secreted	no Propeptide		outside struct
QVDKEDEDFQESNKM	P00450|CERU_HUMAN		588	TAPD	TAPDQVDK	606	620		6	secreted	secreted	no Propeptide	yes	unstructured
QVHLALGDQRL	P05362|ICAM1_HUMAN	signaling receptor activity; transmembrane signaling receptor activity; virus receptor activity	223	VSEA	VSEAQVHL	249	259	Extracellular	8	single-pass type i membrane protein	membrane	no Propeptide	yes	beta
QVLDPVPKPVIKI	P09326|CD48_HUMAN	signaling receptor activity	101	KIKL	KIKLQVLD	126	138		5	gpi-anchored	PM	-95	yes	beta
QVSNSVSSKN	P09326|CD48_HUMAN	signaling receptor activity	172	CYTC	CYTCQVSN	197	206		5	gpi-anchored	PM	-24	yes	outside struct
QVTDINSKG	P25445|TNR6_HUMAN	signaling receptor activity; tumor necrosis factor-activated receptor activity	2	SVNA	SVNAQVTD	26	34	Extracellular, Near SS	3	single-pass type i membrane protein	PM, secreted	no Propeptide	yes	outside struct
QVVNVYADGKEVEDRQ	O00478|BT3A3_HUMAN	signaling receptor binding	46	SSLR	SSLRQVVN	74	89	Extracellular	1	single-pass type i membrane protein	PM	no Propeptide		unstructured
QVVNVYADGKEVEDRQ	O00481|BT3A1_HUMAN	signaling receptor binding	46	SSLR	SSLRQVVN	74	89	Extracellular	1	single-pass type i membrane protein	PM	no Propeptide		unstructured
QVVNVYADGKEVEDRQ	P78410|BT3A2_HUMAN	signaling receptor binding	46	SSLR	SSLRQVVN	74	89	Extracellular	1	single-pass type i membrane protein	PM	no Propeptide		beta
QYEQLAEQNRK	P13645|K1C10_HUMAN		no SS	NMRS	NMRSQYEQ	324	334		0	secreted	secreted	no Propeptide		unstructured
RAKPEGALQNNDGLYDPDCDESGLFKA	P16422|EPCAM_HUMAN		59	KLGR	KLGRRAKP	81	107	Extracellular	3	single-pass type i membrane protein	PM	no Propeptide	yes	outside struct
RISSDSPPSVQFMNRL	Q9H2A7|CXL16_HUMAN	low-density lipoprotein particle receptor activity; scavenger receptor activity	15	YCGK	YCGKRISS	43	58	Extracellular	1	single-pass type i membrane protein	PM, secreted	no Propeptide	yes
SAAEKEKEMDPFHYDYQTLRI	Q9H0Q3|FXYD6_HUMAN		2	MVLA	MVLASAAE	19	39	Extracellular, Near SS	0	single-pass type i membrane protein	membrane	no Propeptide
SAANIQPIFAVTSAALPVYQELSKL	P26010|ITB7_HUMAN	signaling receptor activity; virus receptor activity	320	AQAL	AQALSAAN	338	362	Extracellular	8	single-pass type i membrane protein	membrane	no Propeptide	yes	alpha
SAAPAAPLPERN	Q99808|S29A1_HUMAN		no SS	DAQA	DAQASAAP	63	74	Extracellular	1	multi-pass membrane protein	PM	no Propeptide	yes	unstructured
SADFPYNPGQGQAIRN	Q9UHC6|CNTP2_HUMAN		1214	LDSA	LDSASADF	1240	1255	Extracellular	12	single-pass type i membrane protein	PM	no Propeptide	yes	outside struct
SADQTVLCQSEWLKY	Q9NZS2|KLRF1_HUMAN	MHC class I receptor activity; transmembrane signaling receptor activity	no SS	CASR	CASRSADQ	107	121	Extracellular	4	single-pass type ii membrane protein	membrane	no Propeptide	yes
SAGIGNLVTFGHSLSKT	Q16553|LY6E_HUMAN	acetylcholine receptor inhibitor activity	35	TVSA	TVSASAGI	54	70		1	gpi-anchored	PM	-48
SAGLQASDLPASASLPAKA	P08195|4F2_HUMAN		no SS	DVGL	DVGLSAGL	575	593	Extracellular	4	single-pass type ii membrane protein	melanosome, lysosome, PM	no Propeptide	yes	unstructured
SAIHPGLCEDLRS	P16144|ITB4_HUMAN	G protein-coupled receptor binding	593	EINY	EINYSAIH	619	631	Extracellular	5	single-pass type i membrane protein	PM	no Propeptide	yes	outside struct
SALEDVEALHPRK	Q6NW40|RGMB_HUMAN	coreceptor activity	346	AAAH	AAAHSALE	390	402		2	gpi-anchored	PM	-24		outside struct
SANPANPAILSEASAPIPHDGNLYPRL	O00560|SDCB1_HUMAN	interleukin-5 receptor binding	no SS	QTAF	QTAFSANP	23	49		0	secreted	melanosome, ER, PM, secreted, nucleus, cytoplasm	no Propeptide		outside struct
SAPENFNTRF	Q9Y625|GPC6_HUMAN	coreceptor activity involved in Wnt signaling pathway, planar cell polarity pathway	333	RSAR	RSARSAPE	355	364		0	gpi-anchored	PM, secreted	-175
SAPGEDEECGRV	Q99523|SORT_HUMAN	nerve growth factor receptor activity; neurotensin receptor activity, non-G protein-coupled	46	RWRR	RWRRSAPG	78	89	Extracellular	6	single-pass type i membrane protein	golgi, endosome, ER, lysosome, PM, nucleus	1	yes	outside struct
SAPLAAGCPDRC	Q92743|HTRA1_HUMAN		9	RAGR	RAGRSAPL	30	41		0	secreted	PM, secreted, cytoplasm	no Propeptide		outside struct
SAQDAPSEAPTEVGVKV	Q12860|CNTN1_HUMAN		784	AVIN	AVINSAQD	803	819		9	gpi-anchored	PM		yes	unstructured
SASDLTWDNLKG	P02787|TRFE_HUMAN	transferrin receptor binding	436	VVKK	VVKKSASD	454	465		4	secreted	secreted	no Propeptide	yes	unstructured
SASFEPFSNKG	P27797|CALR_HUMAN	androgen receptor binding	62	FYAL	FYALSASF	78	88		1	secreted	ER, secreted, nucleus, cytoplasm	no Propeptide	yes	unstructured
SASSHSDDDVIIAKE	P55082|MFAP3_HUMAN		34	SFEL	SFELSASS	51	65	Extracellular	3	single-pass type i membrane protein	PM	no Propeptide	yes
SATQHTGTLFGNDVRT	Q9NYQ6|CELR1_HUMAN	G protein-coupled receptor activity	2121	RALR	RALRSATQ	2140	2155	Extracellular	20	multi-pass membrane protein	PM	no Propeptide	yes
SATTPEPCELDDEDFRC	P08571|CD14_HUMAN	opsonin receptor activity; peptidoglycan immune receptor activity	0	LVHV	LVHVSATT	18	34	SS	5	gpi-anchored	golgi, PM, secreted	-328	yes
SAYITPCTTSVSNDVCNR	P56159|GFRA1_HUMAN	glial cell-derived neurotrophic factor receptor activity; signaling receptor activity; signaling receptor binding	149	KKYR	KKYRSAYI	172	189		3	gpi-anchored	golgi, endosome, PM	-258	yes
SAYYPEDLFIDKK	P51654|GPC3_HUMAN		336	RQYR	RQYRSAYY	359	371		5	gpi-anchored	PM	-196
SCIANAEEVDVPIKL	P29323|EPHB2_HUMAN	axon guidance receptor activity; signaling receptor binding; transmembrane-ephrin receptor activity; transmembrane receptor protein tyrosine kinase activity	208	AARG	AARGSCIA	225	239	Extracellular	4	single-pass type i membrane protein	PM	no Propeptide	yes	unstructured
SCMCPEGKA	Q04721|NOTC2_HUMAN	signaling receptor activity	337	VASF	VASFSCMC	361	369	Extracellular	7	single-pass type i membrane protein	PM, nucleus, cytoplasm	no Propeptide	yes	outside struct
SDADLADGVSGGEGKG	P14209|CD99_HUMAN		70	SGSF	SGSFSDAD	91	106	Extracellular	0	single-pass type i membrane protein	membrane	no Propeptide
SDGGDGVVSQVKI	Q12860|CNTN1_HUMAN		961	VRAH	VRAHSDGG	980	992		9	gpi-anchored	PM		yes	outside struct
SDGHGKTLSHVVQDRV	Q58EX2|SDK2_HUMAN		1122	KYSR	KYSRSDGH	1141	1156	Extracellular	7	single-pass type i membrane protein	PM	no Propeptide	yes	unstructured
SDPANWLKI	P19022|CADH2_HUMAN		514	YTKL	YTKLSDPA	538	546	Extracellular	7	single-pass type i membrane protein	PM	379	yes
SDPLDTLGSEGALSPGGVASLLRL	P0C0L4|CO4A_HUMAN		965	RVTA	RVTASDPL	983	1006		5	secreted	projection, PM, secreted	304	yes	unstructured
SDPLDTLGSEGALSPGGVASLLRL	P0C0L5|CO4B_HUMAN		965	RVTA	RVTASDPL	983	1006		4	secreted	projection, PM, secreted	304		unstructured
SDQAIITLRV	P35613|BASI_HUMAN	signaling receptor activity; virus receptor activity	289	SSKG	SSKGSDQA	309	318	Extracellular	3	single-pass type i membrane protein	melanosome, endosome, ER, PM	no Propeptide	yes	beta
SDVNDNAPIPEPRT	P12830|CADH1_HUMAN		565	LLIL	LLILSDVN	586	599	Extracellular	13	single-pass type i membrane protein	golgi, endosome, PM, cytoplasm	432	yes	unstructured
SEAAHQGVITWNPPQRS	P08575|PTPRC_HUMAN	signaling receptor binding; transmembrane receptor protein tyrosine phosphatase activity	378	IFCR	IFCRSEAA	402	418	Extracellular	17	single-pass type i membrane protein	PM	no Propeptide	yes	unstructured
SEDLPLNISRE	P08238|HS90B_HUMAN	sulfonylurea receptor binding	no SS	GVVD	GVVDSEDL	383	393		2	secreted	melanosome, PM, secreted, nucleus, cytoplasm	no Propeptide		beta
SEEACMLRCFRQ	O43291|SPIT2_HUMAN		149	NSYR	NSYRSEEA	175	186	Extracellular	2	single-pass type i membrane protein	membrane	no Propeptide		outside struct
SEEVELEPCLAPSLEQQEQELTVALGQPVRL	P22455|FGFR4_HUMAN	fibroblast growth factor-activated receptor activity; transmembrane receptor protein tyrosine kinase activity	5	SLEA	SLEASEEV	25	55	Extracellular	5	single-pass type i membrane protein	endosome, ER, PM, secreted, cytoplasm	no Propeptide	yes	outside struct
SEGPGSPPPYKM	Q13308|PTK7_HUMAN	coreceptor activity involved in Wnt signaling pathway, planar cell polarity pathway	661	VPEE	VPEESEGP	690	701	Extracellular	10	single-pass type i membrane protein	PM	no Propeptide	yes	outside struct
SELHIENLNMEADPGQYRC	P35613|BASI_HUMAN	signaling receptor activity; virus receptor activity	263	SQGR	SQGRSELH	283	301	Extracellular	3	single-pass type i membrane protein	melanosome, endosome, ER, PM	no Propeptide	yes	beta
SEPPVPVGLEVKL	Q9NY26|S39A1_HUMAN	signaling receptor binding	no SS	EAVA	EAVASEPP	19	31	Extracellular	0	multi-pass membrane protein	ER, PM	no Propeptide
SESQLELNWNNRF	P31785|IL2RG_HUMAN	cytokine binding; cytokine receptor activity; interleukin-15 receptor activity	145	LHKL	LHKLSESQ	166	178	Extracellular	6	single-pass type i membrane protein	PM	no Propeptide	yes	beta
SESVPPVTDWAWYKI	P35613|BASI_HUMAN	signaling receptor activity; virus receptor activity	224	LVCK	LVCKSESV	244	258	Extracellular	3	single-pass type i membrane protein	melanosome, endosome, ER, PM	no Propeptide	yes	unstructured
SEVGNSQAVCPGTLNGLSVTGDAENQYQTLYKL	P21860|ERBB3_HUMAN	ErbB-3 class receptor binding; neuregulin receptor activity; transmembrane receptor protein tyrosine kinase activity; transmembrane signaling receptor activity	2	LARG	LARGSEVG	20	52	Extracellular, Near SS	10	single-pass type i membrane protein	PM, secreted	no Propeptide	yes	outside struct
SEVLAERLPLTPVSLKV	Q99650|OSMR_HUMAN	ciliary neurotrophic factor receptor binding; cytokine binding; cytokine receptor activity; leukemia inhibitory factor receptor activity	-3	RTYQ	RTYQSEVL	23	39	SS	5	single-pass type i membrane protein	membrane	no Propeptide	yes
SFADIGKKH	Q9Y6M7|S4A7_HUMAN		no SS	PLVR	PLVRSFAD	233	241	Extracellular	7	multi-pass membrane protein	PM	no Propeptide	yes
SFDREQQSTYTFQLKA	Q08174|PCDH1_HUMAN		616	LSSL	LSSLSFDR	672	687	Extracellular	6	single-pass type i membrane protein	PM	no Propeptide	yes	outside struct
SFDTEDLSDDVIPLADVRS	O75096|LRP4_HUMAN	receptor tyrosine kinase binding	737	IRRI	IRRISFDT	756	774	Extracellular	7	single-pass type i membrane protein	PM	no Propeptide	yes
SFEAQGALANIAVDKA	P01903|DRA_HUMAN	MHC class II receptor activity; T cell receptor binding	54	GRFA	GRFASFEA	78	93	Extracellular	2	single-pass type i membrane protein	endosome, ER, lysosome, PM	no Propeptide	yes	unstructured
SFEGNNNYDTPELRT	O14786|NRP1_HUMAN	coreceptor activity; cytokine binding; semaphorin receptor activity; vascular endothelial growth factor-activated receptor activity	519	RKAK	RKAKSFEG	539	553	Extracellular	7	single-pass type i membrane protein	PM, mitochondria, secreted, cytoplasm	no Propeptide	yes	unstructured
SFNEEVRK	P18084|ITB5_HUMAN	signaling receptor activity; virus receptor activity	207	DRVD	DRVDSFNE	229	236	Extracellular	8	single-pass type i membrane protein	membrane	no Propeptide	yes
SFPAPNVILTKPEVSEGTEVTVKC	P05362|ICAM1_HUMAN	signaling receptor activity; transmembrane signaling receptor activity; virus receptor activity	283	VTIY	VTIYSFPA	309	332	Extracellular	8	single-pass type i membrane protein	membrane	no Propeptide	yes	unstructured
SFPDQFSTGEPPALDEVPEVRA	O75976|CBPD_HUMAN		189	DLNR	DLNRSFPD	219	240	Extracellular	15	single-pass type i membrane protein	PM	no Propeptide	yes	outside struct
SFSDADLADGVSGGEGKG	P14209|CD99_HUMAN		68	SSSG	SSSGSFSD	89	106	Extracellular	0	single-pass type i membrane protein	membrane	no Propeptide
SFSPAEIPVHEVECSYSTSNKM	P20701|ITAL_HUMAN	ICAM-3 receptor activity	599	VTLM	VTLMSFSP	623	644	Extracellular	12	single-pass type i membrane protein	PM	no Propeptide	yes	unstructured
SFTFDSHQLEEAAEAAQGQGLRA	Q7RTT9|S29A4_HUMAN		no SS	GVVM	GVVMSFTF	25	47	Extracellular	1	multi-pass membrane protein	PM	no Propeptide	yes
SFTIECRV	P13598|ICAM2_HUMAN		106	AVGK	AVGKSFTI	129	136	Extracellular	6	single-pass type i membrane protein	membrane	no Propeptide	yes	beta
SFVVTSVVAFPTDSKT	Q9Y5Y6|ST14_HUMAN		no SS	RSLK	RSLKSFVV	190	205	Extracellular	4	single-pass type ii membrane protein	membrane	no Propeptide	yes	outside struct
SGATTGAPGSKT	Q7Z5P9|MUC19_HUMAN		7717	AEIK	AEIKSGAT	7737	7748		0	secreted	secreted	no Propeptide
SGEIALCKT	P19022|CADH2_HUMAN		2	SVEA	SVEASGEI	26	34	Near SS, Propeptide	7	single-pass type i membrane protein	PM	0	yes
SGGFSYGSSSSGD	Q7Z5P9|MUC19_HUMAN		17	AASR	AASRSGGF	37	49		0	secreted	secreted	no Propeptide
SGGSSGDPDGFFNSKV	P98172|EFNB1_HUMAN	ephrin receptor binding	197	GPGA	GPGASGGS	223	238	Extracellular	1	single-pass type i membrane protein	PM, nucleus	no Propeptide	yes
SGPGASGGSSGDPDGFFNSKV	P98172|EFNB1_HUMAN	ephrin receptor binding	192	QEEK	QEEKSGPG	218	238	Extracellular	1	single-pass type i membrane protein	PM, nucleus	no Propeptide	yes
SGSAPQSPGASIRT	Q92859|NEO1_HUMAN	co-receptor binding; signaling receptor activity	4	AAAR	AAARSGSA	36	49	Extracellular, Near SS	8	single-pass type i membrane protein	PM	no Propeptide	yes	outside struct
SGSFSDADLADGVSGGEGKG	P14209|CD99_HUMAN		66	HPSS	HPSSSGSF	87	106	Extracellular	0	single-pass type i membrane protein	membrane	no Propeptide
SGTTNTVAAYNLTWKS	P13726|TF_HUMAN	cytokine receptor activity	2	VAGA	VAGASGTT	33	48	Extracellular, Near SS	2	single-pass type i membrane protein	secreted	no Propeptide	yes	outside struct
SHAIQGTLSYPLVSVVSESLTPERT	Q04721|NOTC2_HUMAN	signaling receptor activity	1628	ALLA	ALLASHAI	1652	1676	Extracellular	7	single-pass type i membrane protein	PM, nucleus, cytoplasm	no Propeptide	yes	alpha
SHFNPLSLEELGSNTGIQVFNQIVKS	P07093|GDN_HUMAN	signaling receptor binding	2	PSIC	PSICSHFN	20	45	Near SS	2	secreted	secreted	no Propeptide	yes	outside struct
SHGSQEGGANTTSGPIRT	P16070|CD44_HUMAN	transmembrane signaling receptor activity	608	SDGH	SDGHSHGS	627	644	Extracellular	9	single-pass type i membrane protein	PM	no Propeptide	yes	outside struct
SHLSSQNIEESAYFDSTWKG	Q13433|S39A6_HUMAN		378	GPLF	GPLFSHLS	405	424	Extracellular	5	multi-pass membrane protein	PM	no Propeptide	yes
SHPSYHTDGFN	Q9H3Z4|DNJC5_HUMAN		no SS	LTAD	LTADSHPS	188	198		0	secreted	melanosome, vesicle, PM, cytoplasm	no Propeptide		outside struct
SHSDDDVIIAKE	P55082|MFAP3_HUMAN		37	LSAS	LSASSHSD	54	65	Extracellular	3	single-pass type i membrane protein	PM	no Propeptide	yes
SHTPDFFGSALRG	P08648|ITA5_HUMAN	epidermal growth factor receptor binding; platelet-derived growth factor receptor binding; vascular endothelial growth factor receptor 2 binding; virus receptor activity	410	LWAA	LWAASHTP	450	462	Extracellular	14	single-pass type i membrane protein	PM	no Propeptide	yes	unstructured
SIEVPIPRD	Q12860|CNTN1_HUMAN		942	THKH	THKHSIEV	961	969		9	gpi-anchored	PM		yes	outside struct
SIFSGTGADPVVSAKS	O00451|GFRA2_HUMAN	glial cell-derived neurotrophic factor receptor activity; signaling receptor activity	123	FRLA	FRLASIFS	143	158		3	gpi-anchored	PM	-302	yes	unstructured
SIGSAVDQGNESIVAKT	Q9H0H5|RGAP1_HUMAN		no SS	KKTR	KKTRSIGS	203	219		0	secreted	golgi, vesicle, PM, nucleus, cytoplasm	no Propeptide		outside struct
SIGTQQWEHSPLGELCPPGSHRS	O00220|TR10A_HUMAN	death receptor activity; signaling receptor activity	95	LHDQ	LHDQSIGT	117	139	Extracellular	1	single-pass type i membrane protein	PM, cytoplasm	no Propeptide		outside struct
SILDGEGSEAFSISTDLQGRD	Q86UP0|CAD24_HUMAN		279	LMAY	LMAYSILD	297	317	Extracellular	3	single-pass type i membrane protein	PM	253
SILNDNDNFVLDPYSGVIKS	Q9HC56|PCDH9_HUMAN		588	AVTL	AVTLSILN	610	629	Extracellular	14	single-pass type i membrane protein	PM	no Propeptide	yes	outside struct
SINQTEPPKV	P29317|EPHA2_HUMAN	transmembrane-ephrin receptor activity; transmembrane receptor protein tyrosine kinase activity; virus receptor activity	411	TASV	TASVSINQ	433	442	Extracellular	2	single-pass type i membrane protein	PM	no Propeptide	yes	unstructured
SINYMVAPVTGNDVGIRR	O00560|SDCB1_HUMAN	interleukin-5 receptor binding	no SS	ARPS	ARPSSINY	88	105		0	secreted	melanosome, ER, PM, secreted, nucleus, cytoplasm	no Propeptide		outside struct
SIPEHDEADEISDENRE	Q13740|CD166_HUMAN	signaling receptor binding	478	VSAI	VSAISIPE	504	520	Extracellular	9	single-pass type i membrane protein	PM, secreted	no Propeptide	yes	outside struct
SIQNQEAFDLDV	Q6YHK3|CD109_HUMAN		1254	RRRR	RRRRSIQN	1274	1285		10	gpi-anchored	PM	-147	yes
SIQPEEGTIHTAAPLDRE	Q86UP0|CAD24_HUMAN		405	ERCF	ERCFSIQP	423	440	Extracellular	3	single-pass type i membrane protein	PM	379
SIQVQVSDVNDNAPRF	Q9P2E7|PCD10_HUMAN		431	STSK	STSKSIQV	448	463	Extracellular	2	single-pass type i membrane protein	PM	no Propeptide		beta
SISESAFSARF	O75487|GPC4_HUMAN	coreceptor activity involved in Wnt signaling pathway, planar cell polarity pathway	338	RISR	RISRSISE	355	365		4	gpi-anchored	PM, secreted	-175	yes
SITVTGSGSCRH	Q14118|DAG1_HUMAN	virus receptor activity	676	FKAT	FKATSITV	704	715	Extracellular	14	single-pass type i membrane protein	PM, secreted, nucleus, cytoplasm	no Propeptide	yes	outside struct
SIVAGDPLDQFFLAKE	Q8TDW7|FAT3_HUMAN		271	IESV	IESVSIVA	302	317	Extracellular	26	single-pass type i membrane protein	membrane	no Propeptide	yes
SIVLEPIYWNSSNSKF	P52799|EFNB2_HUMAN	ephrin receptor binding; virus receptor activity	1	AISK	AISKSIVL	27	42	Near SS	2	single-pass type i membrane protein	PM	no Propeptide	yes	outside struct
SIVVLEDLSPLEARV	Q99788|CML1_HUMAN	chemokine receptor activity; complement receptor activity; G protein-coupled receptor activity; signaling receptor activity	no SS	DYLD	DYLDSIVV	24	38	Extracellular	2	multi-pass membrane protein	PM	no Propeptide	yes
SIVVSPILIPENQRQ	P55290|CAD13_HUMAN		118	RQKR	RQKRSIVV	139	153		8	gpi-anchored	PM	1	yes	outside struct
SIYSEAGDFGNIFVTGRI	Q96C24|SYTL4_HUMAN		no SS	GSMM	GSMMSIYS	343	360		0	secreted	vesicle, PM	no Propeptide		unstructured
SIYYITGESKE	P08238|HS90B_HUMAN	sulfonylurea receptor binding	no SS	ETQK	ETQKSIYY	482	492		2	secreted	melanosome, PM, secreted, nucleus, cytoplasm	no Propeptide		beta
SKGTAEKLKPEDITQIQPQQLVLRL	P05556|ITB1_HUMAN	coreceptor activity; virus receptor activity	80	VTNR	VTNRSKGT	99	123	Extracellular	12	single-pass type i membrane protein	melanosome, endosome, PM	no Propeptide	yes	unstructured
SLAAGPEAGENQKQ	Q9H2A7|CXL16_HUMAN	low-density lipoprotein particle receptor activity; scavenger receptor activity	150	TAGH	TAGHSLAA	178	191	Extracellular	1	single-pass type i membrane protein	PM, secreted	no Propeptide	yes
SLADIPYQEIAGEHLRI	Q9Y625|GPC6_HUMAN	coreceptor activity involved in Wnt signaling pathway, planar cell polarity pathway	21	AKGF	AKGFSLAD	43	59		0	gpi-anchored	PM, secreted	-487
SLAGGSPGAAEAPGSAQVAGLCGRL	P51693|APLP1_HUMAN	alpha-2A adrenergic receptor binding; alpha-2B adrenergic receptor binding; alpha-2C adrenergic receptor binding	2	PAIG	PAIGSLAG	39	63	Extracellular, Near SS	6	single-pass type i membrane protein	golgi, PM, cytoplasm	no Propeptide	yes	outside struct
SLAPAEVPKGDRT	AGR	endothelin receptor activity; type 1 angiotensin receptor binding	40	SLAR	SLARSLAP	65	77	Extracellular	1	multi-pass membrane protein	PM	no Propeptide		outside struct
SLAPLAGAGLELQLERR	Q9ULI3|HEG1_HUMAN		15	RRAL	RRALSLAP	43	59	Extracellular	9	single-pass type i membrane protein	PM, secreted	no Propeptide	yes
SLAQQISDVVKQ	Q9Y6N7|ROBO1_HUMAN	axon guidance receptor activity	861	EDQV	EDQVSLAQ	885	896	Extracellular	5	single-pass type i membrane protein	golgi, ER, PM, nucleus	no Propeptide	yes	outside struct
SLDEQQTMFYGSVKT	P32241|VIPR1_HUMAN	G protein-coupled peptide receptor activity; vasoactive intestinal polypeptide receptor activity	101	DKAA	DKAASLDE	130	144	Extracellular	4	multi-pass membrane protein	PM	no Propeptide	yes
SLDPVTGAVTTAEELDRE	Q9HCU4|CELR2_HUMAN	G protein-coupled receptor activity	203	NQFF	NQFFSLDP	233	250	Extracellular	17	multi-pass membrane protein	PM	no Propeptide	yes
SLDVQTQGDGNRF	Q9P2E7|PCD10_HUMAN		151	NSYF	NSYFSLDV	168	180	Extracellular	2	single-pass type i membrane protein	PM	no Propeptide		beta
SLEDEPRL	Q86SQ4|AGRG6_HUMAN	G protein-coupled receptor activity	433	KVKR	KVKRSLED	469	476	Extracellular	25	multi-pass membrane protein	PM	no Propeptide	yes
SLEDPQTHSNRI	P08238|HS90B_HUMAN	sulfonylurea receptor binding	no SS	SSGF	SSGFSLED	669	680		2	secreted	melanosome, PM, secreted, nucleus, cytoplasm	no Propeptide		outside struct
SLEGDHSTPPSAYGSVKA	A6NMY6|AXA2L_HUMAN		no SS	LCKL	LCKLSLEG	12	29		0	secreted	melanosome, golgi, PM, secreted, cytoplasm	no Propeptide
SLEGDHSTPPSAYGSVKA	P07355|ANXA2_HUMAN		no SS	LCKL	LCKLSLEG	12	29		0	secreted	melanosome, golgi, PM, secreted, cytoplasm	no Propeptide		alpha
SLEPAYPPVFYLNKD	Q14126|DSG2_HUMAN		180	YRIV	YRIVSLEP	202	216	Extracellular	5	single-pass type i membrane protein	PM	153	yes	beta
SLEPEPAAKG	Q08174|PCDH1_HUMAN		488	ELVY	ELVYSLEP	544	553	Extracellular	6	single-pass type i membrane protein	PM	no Propeptide	yes	outside struct
SLESGSEYLKI	O60245|PCDH7_HUMAN		40	EVTF	EVTFSLES	67	77	Extracellular	7	single-pass type i membrane protein	PM	no Propeptide	yes	outside struct
SLEVSESPGSIQVARG	Q5DX21|IGS11_HUMAN	ionotropic glutamate receptor binding	1	GVAA	GVAASLEV	22	37	Near SS	1	single-pass type i membrane protein	PM	no Propeptide
SLFTCEPITVPRC	O60353|FZD6_HUMAN	G protein-coupled receptor activity; Wnt-activated receptor activity	3	LRGH	LRGHSLFT	20	32	Extracellular, Near SS	2	multi-pass membrane protein	ER, vesicle, PM	no Propeptide
SLGCGTAVERPKG	P30203|CD6_HUMAN	scavenger receptor activity	289	VLCQ	VLCQSLGC	305	317	Extracellular	8	single-pass type i membrane protein	PM, secreted	no Propeptide	yes	alpha
SLGLDHDLPGNSCPCPGPAPAKT	Q13444|ADA15_HUMAN		337	ELGH	ELGHSLGL	353	375	Extracellular	5	single-pass type i membrane protein	golgi, endosome, vesicle, PM	147	yes
SLHIPLTQDIAGDPSYEISKQ	O60245|PCDH7_HUMAN		829	QIAR	QIARSLHI	856	876	Extracellular	7	single-pass type i membrane protein	PM	no Propeptide	yes	outside struct
SLIINTFYSNKE	P08238|HS90B_HUMAN	sulfonylurea receptor binding	no SS	AQLM	AQLMSLII	26	37		2	secreted	melanosome, PM, secreted, nucleus, cytoplasm	no Propeptide		unstructured
SLKEEECPAGSHRS	Q9UBN6|TR10D_HUMAN	transmembrane signaling receptor activity	23	QQRR	QQRRSLKE	77	90	Extracellular	2	single-pass type i membrane protein	membrane	no Propeptide
SLLDYEGTKE	Q9HC56|PCDH9_HUMAN		403	LETS	LETSSLLD	425	434	Extracellular	14	single-pass type i membrane protein	PM	no Propeptide	yes	outside struct
SLLEAGPGPEGRE	Q96JQ0|PCD16_HUMAN		2703	RLRY	RLRYSLLE	2744	2756	Extracellular	14	single-pass type i membrane protein	PM	no Propeptide	yes
SLLETERA	Q9P273|TEN3_HUMAN		no SS	REQR	REQRSLLE	461	468	Extracellular	17	single-pass membrane protein	PM	no Propeptide	yes
SLNLSELRE	Q14005|IL16_HUMAN	CD4 receptor binding; cytokine activity	no SS	DTGF	DTGFSLNL	1048	1056		0	secreted	secreted, nucleus, cytoplasm	no Propeptide		outside struct
SLPEVLPILNSDEPKT	P23229|ITA6_HUMAN		616	RRVN	RRVNSLPE	638	653	Extracellular	9	single-pass type i membrane protein	PM	no Propeptide	yes
SLPGEQEQEVAGSKV	Q04721|NOTC2_HUMAN	signaling receptor activity	1585	MTRR	MTRRSLPG	1609	1623	Extracellular	7	single-pass type i membrane protein	PM, nucleus, cytoplasm	no Propeptide	yes	unstructured
SLPSEASEQYLTKA	Q92823|NRCAM_HUMAN		707	SIGK	SIGKSLPS	730	743	Extracellular	18	single-pass type i membrane protein	PM, secreted	no Propeptide	yes	unstructured
SLSDVPQAEISGEHLRI	P35052|GPC1_HUMAN		23	AKGF	AKGFSLSD	45	61		5	gpi-anchored	endosome, PM, secreted	-486	yes	unstructured
SLTNDWEDHLAVKH	P08238|HS90B_HUMAN	sulfonylurea receptor binding	no SS	EFYK	EFYKSLTN	307	320		2	secreted	melanosome, PM, secreted, nucleus, cytoplasm	no Propeptide		alpha
SLTSSSQTPGATKS	Q9NZ53|PDXL2_HUMAN		176	VRDF	VRDFSLTS	207	220	Extracellular	3	single-pass type i membrane protein	membrane	no Propeptide	yes
SLVAVINSAQDAPSEAPTEVGVKV	Q12860|CNTN1_HUMAN		777	DGPY	DGPYSLVA	796	819		9	gpi-anchored	PM		yes	unstructured
SLYTYPQGTWQKV	Q15762|CD226_HUMAN		92	YYSC	YYSCSLYT	109	121	Extracellular	8	single-pass type i membrane protein	PM	no Propeptide	yes	beta
SMHPTTGVITTTSSQLDRE	Q02487|DSC2_HUMAN		270	PTLF	PTLFSMHP	296	314	Extracellular	5	single-pass type i membrane protein	PM	161	yes	beta
SMPPSFGYSMKG	P06756|ITAV_HUMAN	coreceptor activity; virus receptor activity	400	WAAR	WAARSMPP	429	440	Extracellular	13	single-pass type i membrane protein	PM	no Propeptide	yes	unstructured
SNALEPDFKA	Q14118|DAG1_HUMAN	virus receptor activity	665	RPAF	RPAFSNAL	693	702	Extracellular	14	single-pass type i membrane protein	PM, secreted, nucleus, cytoplasm	no Propeptide	yes	outside struct
SNDGLVTVVKPIDFETNRM	P19022|CADH2_HUMAN		415	TDPN	TDPNSNDG	439	457	Extracellular	7	single-pass type i membrane protein	PM	280	yes
SNELHQVPSNCDCLNGGTCVSNKY	P00749|UROK_HUMAN		2	DSKG	DSKGSNEL	21	44	Near SS	2	secreted	secreted	no Propeptide	yes	outside struct
SNQPPGGGGGSGGDCPGGKG	Q8IYR6|TEFF1_HUMAN	signaling receptor binding	2	GSRA	GSRASNQP	40	59	Extracellular, Near SS	0	single-pass type i membrane protein	PM	no Propeptide	yes
SNTAAENTGSNERN	P78324|SHPS1_HUMAN		329	KEQG	KEQGSNTA	358	371	Extracellular	4	single-pass type i membrane protein	membrane	no Propeptide	yes	outside struct
SQAAVIVTVLDENDNSPKF	Q9HC56|PCDH9_HUMAN		532	PPLQ	PPLQSQAA	554	572	Extracellular	14	single-pass type i membrane protein	PM	no Propeptide	yes	outside struct
SQDASDGLQRL	Q9UNN8|EPCR_HUMAN	signaling receptor activity	2	WAFC	WAFCSQDA	18	28	Extracellular, Near SS	4	single-pass type i membrane protein	membrane	no Propeptide	yes	outside struct
SQDDRDGLQQLYGKA	Q9NPA2|MMP25_HUMAN		248	KYRL	KYRLSQDD	268	282		0	gpi-anchored	PM, secreted	161
SQGLLDRKE	P18827|SDC1_HUMAN		222	ATGA	ATGASQGL	243	251	Extracellular	6	single-pass type i membrane protein	secreted	no Propeptide		outside struct
SQHQETPVYLGATAGM	P49961|ENTP1_HUMAN		no SS	VIPR	VIPRSQHQ	119	134	Extracellular	6	multi-pass membrane protein	membrane	no Propeptide	yes
SQNLETQESTVPQSSRA	Q29980|MICB_HUMAN	natural killer cell lectin-like receptor binding	121	ELFL	ELFLSQNL	142	158	Extracellular	4	single-pass type i membrane protein	ER, PM	no Propeptide	yes	beta
SQPQAVPPYASENQTCRD	P36941|TNR3_HUMAN		-1	LLAA	LLAASQPQ	28	45	SS	2	single-pass type i membrane protein	membrane	no Propeptide	yes
SSASSGPQILKC	P08648|ITA5_HUMAN	epidermal growth factor receptor binding; platelet-derived growth factor receptor binding; vascular endothelial growth factor receptor 2 binding; virus receptor activity	860	APSR	APSRSSAS	900	911	Extracellular	14	single-pass type i membrane protein	PM	no Propeptide	yes	outside struct
SSEHINEGETAMLVCKS	P35613|BASI_HUMAN	signaling receptor activity; virus receptor activity	208	KAVK	KAVKSSEH	228	244	Extracellular	3	single-pass type i membrane protein	melanosome, endosome, ER, PM	no Propeptide	yes	beta
SSGDPDGFFNSKV	P98172|EFNB1_HUMAN	ephrin receptor binding	200	ASGG	ASGGSSGD	226	238	Extracellular	1	single-pass type i membrane protein	PM, nucleus	no Propeptide	yes
SSGSFSDADLADGVSGGEGKG	P14209|CD99_HUMAN		65	NHPS	NHPSSSGS	86	106	Extracellular	0	single-pass type i membrane protein	membrane	no Propeptide
SSHITTKS	P56159|GFRA1_HUMAN	glial cell-derived neurotrophic factor receptor activity; signaling receptor activity; signaling receptor binding	405	GLGA	GLGASSHI	428	435		3	gpi-anchored	golgi, endosome, PM	-2	yes
SSHSDDDVIIAKE	P55082|MFAP3_HUMAN		36	ELSA	ELSASSHS	53	65	Extracellular	3	single-pass type i membrane protein	PM	no Propeptide	yes
SSKGQIIGNFQAFDEDTGLPAHARY	Q14126|DSG2_HUMAN		382	SMDR	SMDRSSKG	404	428	Extracellular	5	single-pass type i membrane protein	PM	355	yes	unstructured
SSKQWEDPSQASKV	P06127|CD5_HUMAN	scavenger receptor activity; signaling receptor activity	44	SWGR	SWGRSSKQ	67	80	Extracellular	2	single-pass type i membrane protein	PM	no Propeptide	yes	unstructured
SSLGAPAISAASFLQDLIHRY	Q15043|S39AE_HUMAN		2	EAHA	EAHASSLG	31	51	Extracellular, Near SS	3	multi-pass membrane protein	endosome, lysosome, PM	no Propeptide	yes
SSPECACGRS	O75096|LRP4_HUMAN	receptor tyrosine kinase binding	2	HGLA	HGLASSPE	21	30	Extracellular, Near SS	7	single-pass type i membrane protein	PM	no Propeptide	yes
SSPPQSATPSPCPRR	Q9BTN0|LRFN3_HUMAN		2	LAPA	LAPASSPP	17	31	Extracellular, Near SS	5	single-pass type i membrane protein	PM	no Propeptide
SSQELEGSCRK	P05107|ITB2_HUMAN	ICAM-3 receptor activity	468	TQGR	TQGRSSQE	489	499	Extracellular	6	single-pass type i membrane protein	PM	no Propeptide	yes	unstructured
SSSGSFSDADLADGVSGGEGKG	P14209|CD99_HUMAN		64	PNHP	PNHPSSSG	85	106	Extracellular	0	single-pass type i membrane protein	membrane	no Propeptide
SSSLCMDEKQ	Q8TD46|MO2R1_HUMAN	immunoglobulin receptor activity; signaling receptor activity	-3	LVAA	LVAASSSL	24	33	SS	8	single-pass type i membrane protein	PM, secreted	no Propeptide	yes
SSTVQGSNIFERT	P31431|SDC4_HUMAN	thrombospondin receptor activity	115	KVSM	KVSMSSTV	132	144	Extracellular	3	single-pass type i membrane protein	secreted	no Propeptide		outside struct
SSVSDYVNYDIIVRH	P21453|S1PR1_HUMAN	G protein-coupled receptor activity; G protein-coupled receptor binding; sphingosine-1-phosphate receptor activity	no SS	KAHR	KAHRSSVS	14	28	Extracellular	2	multi-pass membrane protein	endosome, PM	no Propeptide	yes	outside struct
SSYFIDAATVDDSGEYRC	P08637|FCG3A_HUMAN	transmembrane signaling receptor activity	57	SSQA	SSQASSYF	72	89	Extracellular	5	single-pass type i membrane protein	PM, secreted	no Propeptide	yes	beta
STAFQVKV	Q12860|CNTN1_HUMAN		758	TMSP	TMSPSTAF	777	784		9	gpi-anchored	PM		yes	unstructured
STATVTVNVEDQDEGPECNPPIQTVRM	Q02487|DSC2_HUMAN		428	RSAM	RSAMSTAT	454	480	Extracellular	5	single-pass type i membrane protein	PM	319	yes	beta
STEEFPPLQPILQQKK	P13612|ITA4_HUMAN	coreceptor activity	560	ISKR	ISKRSTEE	592	607	Extracellular	11	single-pass type i membrane protein	membrane	no Propeptide	yes	unstructured
STLPTGIQVKE	Q14517|FAT1_HUMAN		698	PQFR	PQFRSTLP	718	728	Extracellular	22	single-pass type i membrane protein	PM, nucleus	no Propeptide	yes
STMGYMMAKK	P08238|HS90B_HUMAN	sulfonylurea receptor binding	no SS	LRDN	LRDNSTMG	615	624		2	secreted	melanosome, PM, secreted, nucleus, cytoplasm	no Propeptide		outside struct
STQAEESQGPVLKM	Q14005|IL16_HUMAN	CD4 receptor binding; cytokine activity	no SS	LRLL	LRLLSTQA	946	959		0	secreted	secreted, nucleus, cytoplasm	no Propeptide		outside struct
STQVCTGTDMKL	P04626|ERBB2_HUMAN	ErbB-3 class receptor binding; transmembrane receptor protein tyrosine kinase activity; transmembrane signaling receptor activity	1	PGAA	PGAASTQV	22	33	Near SS	7	single-pass type i membrane protein	endosome, PM, nucleus, cytoplasm	no Propeptide	yes	outside struct
STQVDTVATKV	P08195|4F2_HUMAN		no SS	NSWF	NSWFSTQV	320	330	Extracellular	4	single-pass type ii membrane protein	melanosome, lysosome, PM	no Propeptide	yes	beta
STSCDQPKLLGIETPLPKK	P05362|ICAM1_HUMAN	signaling receptor activity; transmembrane signaling receptor activity; virus receptor activity	23	LVTC	LVTCSTSC	49	67	Extracellular	8	single-pass type i membrane protein	membrane	no Propeptide	yes	unstructured
STTAVQTPTSGEPLVSTSEPLSSKM	P16150|LEUK_HUMAN	transmembrane signaling receptor activity	2	DALG	DALGSTTA	20	44	Extracellular, Near SS	26	single-pass type i membrane protein	nucleus	no Propeptide
STVIHYEIPEERE	Q9UN70|PCDGK_HUMAN		0	LNKA	LNKASTVI	30	42	SS	6	single-pass type i membrane protein	PM	no Propeptide	yes
STVLDPNVLVTCNRPEQEIRF	P98172|EFNB1_HUMAN	ephrin receptor binding	64	AAAC	AAACSTVL	90	110	Extracellular	1	single-pass type i membrane protein	PM, nucleus	no Propeptide	yes
STVQGSNIFERT	P31431|SDC4_HUMAN	thrombospondin receptor activity	116	VSMS	VSMSSTVQ	133	144	Extracellular	3	single-pass type i membrane protein	secreted	no Propeptide		outside struct
SVEDDNDNAPQFSEKR	Q9HCU4|CELR2_HUMAN	G protein-coupled receptor activity	358	AVFL	AVFLSVED	388	403	Extracellular	17	multi-pass membrane protein	PM	no Propeptide	yes
SVEELSAAHTLVMKI	Q14126|DSG2_HUMAN		145	VFVG	VFVGSVEE	167	181	Extracellular	5	single-pass type i membrane protein	PM	118	yes	beta
SVEGQLEFRA	P08238|HS90B_HUMAN	sulfonylurea receptor binding	no SS	VKHF	VKHFSVEG	322	331		2	secreted	melanosome, PM, secreted, nucleus, cytoplasm	no Propeptide		beta
SVEVYDGTWYRC	Q13308|PTK7_HUMAN	coreceptor activity involved in Wnt signaling pathway, planar cell polarity pathway	441	LRIN	LRINSVEV	470	481	Extracellular	10	single-pass type i membrane protein	PM	no Propeptide	yes	outside struct
SVGYVDDTQFVRF	P01889|HLAB_HUMAN	signaling receptor binding	25	PRFI	PRFISVGY	48	60	Extracellular	1	single-pass type i membrane protein	ER, PM	no Propeptide	yes	unstructured
SVGYVDDTQFVRF	P10321|HLAC_HUMAN		25	PRFI	PRFISVGY	48	60	Extracellular	1	single-pass type i membrane protein	ER, PM	no Propeptide	yes	unstructured
SVGYVDDTQFVRF	P13747|HLAE_HUMAN	natural killer cell lectin-like receptor binding; signaling receptor binding; T cell receptor binding	25	PRFI	PRFISVGY	45	57	Extracellular	1	single-pass type i membrane protein	golgi, PM, secreted	no Propeptide	yes	unstructured
SVIDYELIDQDARD	P07355|ANXA2_HUMAN		no SS	AEDG	AEDGSVID	184	197		0	secreted	melanosome, golgi, PM, secreted, cytoplasm	no Propeptide		unstructured
SVIPGEAEDKVSSEPSGVTCGAGGAEDSRC	Q96J42|TXD15_HUMAN		64	MVML	MVMLSVIP	95	124	Extracellular	4	single-pass type i membrane protein	membrane	no Propeptide	yes
SVIPSDGPSVACVKK	P02787|TRFE_HUMAN	transferrin receptor binding	29	DHMK	DHMKSVIP	47	61		4	secreted	secreted	no Propeptide	yes	unstructured
SVLNSNAIKN	O94907|DKK1_HUMAN	co-receptor binding; low-density lipoprotein particle receptor binding; receptor antagonist activity	5	ATLN	ATLNSVLN	35	44		2	secreted	secreted	no Propeptide		outside struct
SVLQQTPAYIKV	A6NJW9|CD8B2_HUMAN	coreceptor activity	3	LHGN	LHGNSVLQ	20	31	Extracellular, Near SS	1	single-pass type i membrane protein	PM	no Propeptide
SVLQQTPAYIKV	P10966|CD8B_HUMAN	coreceptor activity	0	LHGN	LHGNSVLQ	20	31	SS	1	single-pass type i membrane protein	PM, secreted	no Propeptide
SVNAQVTDINSKG	P25445|TNR6_HUMAN	signaling receptor activity; tumor necrosis factor-activated receptor activity	-2	LSSK	LSSKSVNA	22	34	SS	3	single-pass type i membrane protein	PM, secreted	no Propeptide	yes	outside struct
SVNDPGNMSFVKE	P28472|GBRB3_HUMAN	GABA-A receptor activity; neurotransmitter receptor activity	3	CCAQ	CCAQSVND	27	39	Extracellular, Near SS	3	multi-pass membrane protein	vesicle, PM	no Propeptide	yes	outside struct
SVNNDMIVTDNNGAVKF	P37173|TGFR2_HUMAN	activin-activated receptor activity; transforming growth factor beta-activated receptor activity; transforming growth factor beta receptor activity, type II; transmembrane receptor protein serine/threonine kinase activity; type III transforming growth factor beta receptor binding; type I transforming growth factor beta receptor binding	10	HVQK	HVQKSVNN	31	47	Extracellular	3	single-pass type i membrane protein	PM	no Propeptide	yes	outside struct
SVNYPVGAPDHISVKQ	Q14242|SELPL_HUMAN	signaling receptor binding; virus receptor activity	288	ASNL	ASNLSVNY	304	319	Extracellular	4	single-pass type i membrane protein	membrane	263	yes	outside struct
SVPPVTDWAWYKI	P35613|BASI_HUMAN	signaling receptor activity; virus receptor activity	226	CKSE	CKSESVPP	246	258	Extracellular	3	single-pass type i membrane protein	melanosome, endosome, ER, PM	no Propeptide	yes	unstructured
SVPVSVVSDSYDIYNACEKI	P43490|NAMPT_HUMAN	cytokine activity	no SS	TQFS	TQFSSVPV	271	290		0	secreted	secreted, nucleus, cytoplasm	no Propeptide		beta
SVQQDFTSGLKT	Q96EV8|DTBP1_HUMAN		no SS	ERLL	ERLLSVQQ	11	22		0	secreted	golgi, endosome, melanosome, ER, vesicle, PM, nucleus, cytoplasm	no Propeptide
SVQQGPNLLQVRQ	Q96BF3|TMIG2_HUMAN	coreceptor activity	3	ASSL	ASSLSVQQ	24	36	Extracellular, Near SS	3	single-pass type i membrane protein	PM	no Propeptide	yes
SVQYDDVPEYKD	Q13740|CD166_HUMAN	signaling receptor binding	51	STKK	STKKSVQY	77	88	Extracellular	9	single-pass type i membrane protein	PM, secreted	no Propeptide	yes	unstructured
SVSLHEAGFIQYLDS	Q9P273|TEN3_HUMAN		no SS	RQAR	RQARSVSL	474	488	Extracellular	17	single-pass membrane protein	PM	no Propeptide	yes
SVTGSCYCGKR	Q9H2A7|CXL16_HUMAN	low-density lipoprotein particle receptor activity; scavenger receptor activity	5	GNEG	GNEGSVTG	33	43	Extracellular	1	single-pass type i membrane protein	PM, secreted	no Propeptide	yes
SVTVHSSEPEVRI	Q9Y624|JAM1_HUMAN	virus receptor activity	2	LALG	LALGSVTV	28	40	Extracellular, Near SS	1	single-pass type i membrane protein	PM	no Propeptide	yes	outside struct
SVVALGANIICNKI	P56706|WNT7B_HUMAN	cytokine activity; receptor ligand activity	5	GALS	GALSSVVA	28	41		3	secreted	secreted	no Propeptide
SVVEVYFPENNIPGERV	O60245|PCDH7_HUMAN		511	MFGQ	MFGQSVVE	538	554	Extracellular	7	single-pass type i membrane protein	PM	no Propeptide	yes	outside struct
SVYEADLAENSAPGTPILQLRA	O60245|PCDH7_HUMAN		284	RFEK	RFEKSVYE	311	332	Extracellular	7	single-pass type i membrane protein	PM	no Propeptide	yes	beta
SWTAADMAAQITKR	P04439|HLAA_HUMAN	CD8 receptor binding; signaling receptor binding; T cell receptor binding	133	EDLR	EDLRSWTA	156	169	Extracellular	1	single-pass type i membrane protein	ER, PM	no Propeptide	yes	unstructured
SWTAADTAAQITQRK	P01889|HLAB_HUMAN	signaling receptor binding	133	EDLR	EDLRSWTA	156	170	Extracellular	1	single-pass type i membrane protein	ER, PM	no Propeptide	yes	unstructured
SWTAADTAAQITQRK	P10321|HLAC_HUMAN		133	EDLR	EDLRSWTA	156	170	Extracellular	1	single-pass type i membrane protein	ER, PM	no Propeptide	yes	unstructured
SYDIYNACEKI	P43490|NAMPT_HUMAN	cytokine activity	no SS	VVSD	VVSDSYDI	280	290		0	secreted	secreted, nucleus, cytoplasm	no Propeptide		unstructured
SYDSPDYTDESCTFKI	P48551|INAR2_HUMAN	cytokine receptor activity; type I interferon receptor activity	3	VFGI	VFGISYDS	28	43	Extracellular, Near SS	5	single-pass type i membrane protein	PM, secreted	no Propeptide	yes	outside struct
SYFIDAATVDDSGEYRC	P08637|FCG3A_HUMAN	transmembrane signaling receptor activity	58	SQAS	SQASSYFI	73	89	Extracellular	5	single-pass type i membrane protein	PM, secreted	no Propeptide	yes	beta
SYIYDLIRRT	Q9HC56|PCDH9_HUMAN		760	AGNA	AGNASYIY	782	791	Extracellular	14	single-pass type i membrane protein	PM	no Propeptide	yes	outside struct
SYLSDSGSTGEHTKS	P08195|4F2_HUMAN		no SS	LLTS	LLTSSYLS	403	417	Extracellular	4	single-pass type ii membrane protein	melanosome, lysosome, PM	no Propeptide	yes	unstructured
SYQKPMETDLVYIEKS	P56706|WNT7B_HUMAN	cytokine activity; receptor ligand activity	236	KQLR	KQLRSYQK	259	274		3	secreted	secreted	no Propeptide
SYSTTYEERN	Q15758|AAAT_HUMAN	signaling receptor activity; virus receptor activity	no SS	AAFR	AAFRSYST	203	212	Extracellular	2	multi-pass membrane protein	melanosome, PM	no Propeptide	yes	beta
TAADTAAQITQRK	P01889|HLAB_HUMAN	signaling receptor binding	135	LRSW	LRSWTAAD	158	170	Extracellular	1	single-pass type i membrane protein	ER, PM	no Propeptide	yes	beta
TAADTAAQITQRK	P10321|HLAC_HUMAN		135	LRSW	LRSWTAAD	158	170	Extracellular	1	single-pass type i membrane protein	ER, PM	no Propeptide	yes	beta
TACGAPSGICLQVKS	P23229|ITA6_HUMAN		504	LRQK	LRQKTACG	526	540	Extracellular	9	single-pass type i membrane protein	PM	no Propeptide	yes
TAKGLDFEAKQ	P12830|CADH1_HUMAN		417	GILK	GILKTAKG	438	448	Extracellular	13	single-pass type i membrane protein	golgi, endosome, PM, cytoplasm	284	yes	unstructured
TALQKEITTRY	P16422|EPCAM_HUMAN		142	KSLR	KSLRTALQ	164	174	Extracellular	3	single-pass type i membrane protein	PM	no Propeptide	yes	alpha
TALTTSVLKN	P60033|CD81_HUMAN	transferrin receptor binding; virus receptor activity	no SS	SSTL	SSTLTALT	163	172	Extracellular	0	multi-pass membrane protein	PM	no Propeptide		alpha
TANIQLHGPPRV	P35613|BASI_HUMAN	signaling receptor activity; virus receptor activity	192	EPMG	EPMGTANI	212	223	Extracellular	3	single-pass type i membrane protein	melanosome, endosome, ER, PM	no Propeptide	yes	beta
TAQDPDRYMQQNIRY	P19022|CADH2_HUMAN		496	LTTF	LTTFTAQD	520	534	Extracellular	7	single-pass type i membrane protein	PM	361	yes
TATPPAPDSPQEPLVLRL	Q9BVT8|TMUB1_HUMAN		no SS	STGF	STGFTATP	90	107	Extracellular	0	multi-pass membrane protein	endosome, PM, nucleus, cytoplasm	no Propeptide
TAVVAVEPDRRN	P18827|SDC1_HUMAN		199	SGEN	SGENTAVV	220	231	Extracellular	6	single-pass type i membrane protein	secreted	no Propeptide		outside struct
TCVDHAVVPPGGEEPRM	P29317|EPHA2_HUMAN	transmembrane-ephrin receptor activity; transmembrane receptor protein tyrosine kinase activity; virus receptor activity	207	TVAG	TVAGTCVD	229	245	Extracellular	2	single-pass type i membrane protein	PM	no Propeptide	yes	unstructured
TCYCIAGQLECSET	Q7Z5P9|MUC19_HUMAN		1605	NCGR	NCGRTCYC	1625	1638		0	secreted	secreted	no Propeptide
TFAAAQEECVCENYKL	P16422|EPCAM_HUMAN		-3	AATA	AATATFAA	19	34	SS	3	single-pass type i membrane protein	PM	no Propeptide	yes	outside struct
TFETSGENTAVVAVEPDRRN	P18827|SDC1_HUMAN		191	EQDF	EQDFTFET	212	231	Extracellular	6	single-pass type i membrane protein	secreted	no Propeptide		outside struct
TFHETLDCCGSSTLT	P60033|CD81_HUMAN	transferrin receptor binding; virus receptor activity	no SS	AVVK	AVVKTFHE	149	163	Extracellular	0	multi-pass membrane protein	PM	no Propeptide		alpha
TFLDAVSWGRF	Q9BXB1|LGR4_HUMAN	G protein-coupled peptide receptor activity; G protein-coupled receptor activity; protein-hormone receptor activity; transmembrane signaling receptor activity	572	TGIL	TGILTFLD	595	605	Transmembrane	5	multi-pass membrane protein	PM	no Propeptide		outside struct
TFLTVYWTPERV	P05362|ICAM1_HUMAN	signaling receptor activity; transmembrane signaling receptor activity; virus receptor activity	79	STAK	STAKTFLT	105	116	Extracellular	8	single-pass type i membrane protein	membrane	no Propeptide	yes	unstructured
TFQGGDDGDGDFIVESTSGIVRT	Q9HCU4|CELR2_HUMAN	G protein-coupled receptor activity	823	RVFY	RVFYTFQG	853	875	Extracellular	17	multi-pass membrane protein	PM	no Propeptide	yes
TFQGGDDGDGDFYIEPTSGVIRT	Q9NYQ6|CELR1_HUMAN	G protein-coupled receptor activity	911	RLLY	RLLYTFQG	930	952	Extracellular	20	multi-pass membrane protein	PM	no Propeptide	yes
TFQKWAAVVVPSGEEQRY	P01889|HLAB_HUMAN	signaling receptor binding	241	AGDR	AGDRTFQK	264	281	Extracellular	1	single-pass type i membrane protein	ER, PM	no Propeptide	yes	unstructured
TFQKWAAVVVPSGEEQRY	P04439|HLAA_HUMAN	CD8 receptor binding; signaling receptor binding; T cell receptor binding	241	AGDG	AGDGTFQK	264	281	Extracellular	1	single-pass type i membrane protein	ER, PM	no Propeptide	yes	unstructured
TFQKWAAVVVPSGEEQRY	P13747|HLAE_HUMAN	natural killer cell lectin-like receptor binding; signaling receptor binding; T cell receptor binding	241	AGDG	AGDGTFQK	261	278	Extracellular	1	single-pass type i membrane protein	golgi, PM, secreted	no Propeptide	yes	unstructured
TFTAQDPDRY	P19022|CADH2_HUMAN		494	TMLT	TMLTTFTA	518	527	Extracellular	7	single-pass type i membrane protein	PM	359	yes
TFYGEVPENRV	P19022|CADH2_HUMAN		362	FTAM	FTAMTFYG	386	396	Extracellular	7	single-pass type i membrane protein	PM	227	yes
TGLSMDGGGSPKG	P54710|ATNG_HUMAN		no SS	M	MTGLS	2	14	Extracellular	0	single-pass type iii membrane protein	membrane	no Propeptide		outside struct
THALPGLSEQEGQKT	P35052|GPC1_HUMAN		493	RTPL	RTPLTHAL	515	529		5	gpi-anchored	endosome, PM, secreted	-16	yes	outside struct
THFDDEETWTFGSKD	Q9NPA2|MMP25_HUMAN		187	ISGD	ISGDTHFD	207	221		0	gpi-anchored	PM, secreted	100
THFGVLMDLPRS	Q86SQ4|AGRG6_HUMAN	G protein-coupled receptor activity	805	CNHF	CNHFTHFG	841	852	Extracellular	25	multi-pass membrane protein	PM	no Propeptide	yes
TILNDDGGQFVVTTNPVNNDGILKT	P12830|CADH1_HUMAN		393	EAVY	EAVYTILN	414	438	Extracellular	13	single-pass type i membrane protein	golgi, endosome, PM, cytoplasm	260	yes	unstructured
TIREELPENVPIGNIPKD	Q9HC56|PCDH9_HUMAN		7	ELIY	ELIYTIRE	29	46	Extracellular	14	single-pass type i membrane protein	PM	no Propeptide	yes	outside struct
TISPETGEIQVKT	Q08174|PCDH1_HUMAN		500	KGLF	KGLFTISP	556	568	Extracellular	6	single-pass type i membrane protein	PM	no Propeptide	yes	outside struct
TKDEPQRETLKA	P21926|CD9_HUMAN		no SS	NKLK	NKLKTKDE	134	145	Extracellular	2	multi-pass membrane protein	PM, secreted	no Propeptide		unstructured
TKGVDEVTIVNILTNRS	P07355|ANXA2_HUMAN		no SS	TAIK	TAIKTKGV	48	64		0	secreted	melanosome, golgi, PM, secreted, cytoplasm	no Propeptide		unstructured
TLATDPTDGSILACDPGLSRT	P20701|ITAL_HUMAN	ICAM-3 receptor activity	74	YLGM	YLGMTLAT	98	118	Extracellular	12	single-pass type i membrane protein	PM	no Propeptide	yes	unstructured
TLEIPGNSDPNMIPDGDFNSYVRV	P0C0L4|CO4A_HUMAN		939	HRGR	HRGRTLEI	957	980		5	secreted	projection, PM, secreted	278	yes	unstructured
TLEIPGNSDPNMIPDGDFNSYVRV	P0C0L5|CO4B_HUMAN		939	HRGR	HRGRTLEI	957	980		4	secreted	projection, PM, secreted	278		unstructured
TLEQQDGMDRY	P05107|ITB2_HUMAN	ICAM-3 receptor activity	654	WVAY	WVAYTLEQ	675	685	Extracellular	6	single-pass type i membrane protein	PM	no Propeptide	yes	beta
TLNSVLNSNAIKN	O94907|DKK1_HUMAN	co-receptor binding; low-density lipoprotein particle receptor binding; receptor antagonist activity	2	GVSA	GVSATLNS	32	44	Near SS	2	secreted	secreted	no Propeptide		outside struct
TLREPGAGAQEVTLKV	Q5VUB5|F1711_HUMAN		3	AVTK	AVTKTLRE	23	38	Extracellular, Near SS	3	single-pass type i membrane protein	PM	no Propeptide	yes
TLTFDHSLEAQWTKW	P07711|CATL1_HUMAN		2	IASA	IASATLTF	18	32	Near SS, Propeptide	1	secreted	vesicle, ER, lysosome, PM, secreted, nucleus	0	yes	outside struct
TLTLVDTGIGMTKA	P08238|HS90B_HUMAN	sulfonylurea receptor binding	no SS	PQER	PQERTLTL	83	96		2	secreted	melanosome, PM, secreted, nucleus, cytoplasm	no Propeptide		unstructured
TLTVEARD	Q14126|DSG2_HUMAN		214	HSSY	HSSYTLTV	236	243	Extracellular	5	single-pass type i membrane protein	PM	187	yes	beta
TMLTTFTAQDPDRY	P19022|CADH2_HUMAN		490	LHAG	LHAGTMLT	514	527	Extracellular	7	single-pass type i membrane protein	PM	355	yes
TNMKHMAGAAA	P04156|PRIO_HUMAN	signaling receptor activity; type 5 metabotropic glutamate receptor binding	86	SKPK	SKPKTNMK	107	117		2	gpi-anchored	golgi, PM	-124	yes	outside struct
TQQDLAPQQRA	O14763|TR10B_HUMAN	signaling receptor activity; TRAIL receptor activity	3	SALI	SALITQQD	57	67	Extracellular, Near SS	0	single-pass type i membrane protein	membrane	no Propeptide		outside struct
TSAGGEESLKCEDLKV	Q9BX74|TM2D1_HUMAN	G protein-coupled receptor activity	2	GAVA	GAVATSAG	38	53	Near SS	4	multi-pass membrane protein	membrane	no Propeptide	yes
TSCDQPKLLGIETPLPKK	P05362|ICAM1_HUMAN	signaling receptor activity; transmembrane signaling receptor activity; virus receptor activity	24	VTCS	VTCSTSCD	50	67	Extracellular	8	single-pass type i membrane protein	membrane	no Propeptide	yes	unstructured
TSFGVLLDLSRT	Q8IZP9|AGRG2_HUMAN	G protein-coupled receptor activity	571	CSHL	CSHLTSFG	607	618	Extracellular	21	multi-pass membrane protein	PM	no Propeptide	yes
TSGFDELQRI	O43278|SPIT1_HUMAN		339	CEKY	CEKYTSGF	373	382		3	secreted	secreted	no Propeptide		outside struct
TTFTAQDPDRY	P19022|CADH2_HUMAN		493	GTML	GTMLTTFT	517	527	Extracellular	7	single-pass type i membrane protein	PM	358	yes
TTNTVAAYNLTWKS	P13726|TF_HUMAN	cytokine receptor activity	4	GASG	GASGTTNT	35	48	Extracellular, Near SS	2	single-pass type i membrane protein	secreted	no Propeptide	yes	outside struct
TTPEPCELDDEDFRC	P08571|CD14_HUMAN	opsonin receptor activity; peptidoglycan immune receptor activity	2	HVSA	HVSATTPE	20	34	Near SS	5	gpi-anchored	golgi, PM, secreted	-326	yes
TTSAEKNTCQLY	O14672|ADA10_HUMAN	signaling receptor binding	196	RKKR	RKKRTTSA	214	225	Extracellular	4	single-pass type i membrane protein	golgi, vesicle, PM, cytoplasm	1	yes	outside struct
TVAAENQVPLAKG	P19022|CADH2_HUMAN		437	MFVL	MFVLTVAA	461	473	Extracellular	7	single-pass type i membrane protein	PM	302	yes
TVLDENDNSPKF	Q9HC56|PCDH9_HUMAN		539	AVIV	AVIVTVLD	561	572	Extracellular	14	single-pass type i membrane protein	PM	no Propeptide	yes	outside struct
TVNVEDQDEGPECNPPIQTVRM	Q02487|DSC2_HUMAN		433	TATV	TATVTVNV	459	480	Extracellular	5	single-pass type i membrane protein	PM	324	yes	beta
TVQGSNIFERT	P31431|SDC4_HUMAN	thrombospondin receptor activity	117	SMSS	SMSSTVQG	134	144	Extracellular	3	single-pass type i membrane protein	secreted	no Propeptide		outside struct
TYVELPSGKS	P18084|ITB5_HUMAN	signaling receptor activity; virus receptor activity	673	VMMF	VMMFTYVE	695	704	Extracellular	8	single-pass type i membrane protein	membrane	no Propeptide	yes
VAAAAATEARL	O75882|ATRN_HUMAN	signaling receptor activity	-25	M	MVAAA	2	12	SS	26	single-pass type i membrane protein	PM, secreted	-27	yes
VAACPEEIGWRN	P05107|ITB2_HUMAN	ICAM-3 receptor activity	222	AMMQ	AMMQVAAC	243	254	Extracellular	6	single-pass type i membrane protein	PM	no Propeptide	yes	alpha
VAAENQVPLAKG	P19022|CADH2_HUMAN		438	FVLT	FVLTVAAE	462	473	Extracellular	7	single-pass type i membrane protein	PM	303	yes
VAAYNLTWKS	P13726|TF_HUMAN	cytokine receptor activity	8	TTNT	TTNTVAAY	39	48	Extracellular	2	single-pass type i membrane protein	secreted	no Propeptide	yes	outside struct
VAEAGAPPADPSTLYRD	Q86UN3|R4RL2_HUMAN	signaling receptor activity	289	HLYG	HLYGVAEA	334	350		3	gpi-anchored	PM	-57
VAFTPYAPEPGSTCRL	P20333|TNR1B_HUMAN	tumor necrosis factor-activated receptor activity	6	LPAQ	LPAQVAFT	27	42	Extracellular	6	single-pass type i membrane protein	PM, secreted	no Propeptide		outside struct
VAHVEHEETLSSRR	P51654|GPC3_HUMAN		352	KVLK	KVLKVAHV	375	388		5	gpi-anchored	PM	-180
VAHVTLQGDPLRG	P78324|SHPS1_HUMAN		201	VICE	VICEVAHV	230	242	Extracellular	4	single-pass type i membrane protein	membrane	no Propeptide	yes	beta
VAHVTLQGDPLRG	Q9P1W8|SIRPG_HUMAN		201	VICE	VICEVAHV	228	240	Extracellular	4	single-pass type i membrane protein	membrane	no Propeptide	yes	beta
VASEPPVPVGLEVKL	Q9NY26|S39A1_HUMAN	signaling receptor binding	no SS	RPEA	RPEAVASE	17	31	Extracellular	0	multi-pass membrane protein	ER, PM	no Propeptide
VAVINSAQDAPSEAPTEVGVKV	Q12860|CNTN1_HUMAN		779	PYSL	PYSLVAVI	798	819		9	gpi-anchored	PM		yes	unstructured
VCGQTCTNPVKV	Q9NZV1|CRIM1_HUMAN	insulin-like growth factor-activated receptor activity	404	CVAT	CVATVCGQ	437	448	Extracellular	5	single-pass type i membrane protein	PM, secreted	no Propeptide	yes
VCSPGYEPVSGAKT	P48960|AGRE5_HUMAN	G protein-coupled receptor activity; transmembrane signaling receptor activity	73	SYDC	SYDCVCSP	92	105	Extracellular	9	multi-pass membrane protein	PM, secreted	no Propeptide	yes
VCSPGYEPVSGAKT	Q9UHX3|AGRE2_HUMAN	G protein-coupled receptor activity	73	SYDC	SYDCVCSP	95	108	Extracellular	8	multi-pass membrane protein	PM	no Propeptide	yes	beta
VDDAPGNSQQATPKD	P51654|GPC3_HUMAN		509	YDLD	YDLDVDDA	532	546		5	gpi-anchored	PM	-23
VDLGTLRG	P04439|HLAA_HUMAN	CD8 receptor binding; signaling receptor binding; T cell receptor binding	77	QTDR	QTDRVDLG	100	107	Extracellular	1	single-pass type i membrane protein	ER, PM	no Propeptide	yes	unstructured
VDNALQSGNSQESVTEQDSKD	P01834|IGKC_HUMAN	immunoglobulin receptor binding	no SS	VQWK	VQWKVDNA	43	63		0	secreted	PM, secreted	no Propeptide		unstructured
VDQGATGASQGLLDRK	P18827|SDC1_HUMAN		214	NQSP	NQSPVDQG	235	250	Extracellular	6	single-pass type i membrane protein	secreted	no Propeptide		outside struct
VDSKTVGQYEYYKV	P52799|EFNB2_HUMAN	ephrin receptor binding; virus receptor activity	39	ICPK	ICPKVDSK	65	78	Extracellular	2	single-pass type i membrane protein	PM	no Propeptide	yes	beta
VEMEDDDFTASLSKQ	P54289|CA2D1_HUMAN		935	LLEA	LLEAVEME	958	972	Extracellular	16	single-pass type i membrane protein	membrane	no Propeptide	yes
VEMLKPHSQIPVSCEELPEESRL	P20701|ITAL_HUMAN	ICAM-3 receptor activity	808	SFRK	SFRKVEML	832	854	Extracellular	12	single-pass type i membrane protein	PM	no Propeptide	yes	unstructured
VFAQDPDLGKN	Q9H158|PCDC1_HUMAN		450	SLGR	SLGRVFAQ	467	477	Extracellular	4	single-pass type i membrane protein	PM	no Propeptide
VFAQTDENRC	P05556|ITB1_HUMAN	coreceptor activity; virus receptor activity	-1	SVCC	SVCCVFAQ	18	27	SS	12	single-pass type i membrane protein	melanosome, endosome, PM	no Propeptide	yes	outside struct
VFDREEQERF	Q9HC56|PCDH9_HUMAN		507	TASR	TASRVFDR	529	538	Extracellular	14	single-pass type i membrane protein	PM	no Propeptide	yes	outside struct
VFDVNDKV	P52803|EFNA5_HUMAN	ephrin receptor binding; neurotrophin TRKA receptor binding; neurotrophin TRKB receptor binding; neurotrophin TRKC receptor binding; transmembrane receptor protein tyrosine kinase activator activity	155	VHDR	VHDRVFDV	174	181		1	gpi-anchored	PM	-30	yes	outside struct
VFEVHVRP	P13598|ICAM2_HUMAN		3	SDEK	SDEKVFEV	26	33	Extracellular, Near SS	6	single-pass type i membrane protein	membrane	no Propeptide	yes	outside struct
VFFAEDVGSNKG	P05067|A4_HUMAN	acetylcholine receptor activator activity; acetylcholine receptor binding; ephrin receptor binding; G protein-coupled receptor binding; growth factor receptor binding; insulin receptor binding; low-density lipoprotein particle receptor binding; RAGE receptor binding; signaling receptor activator activity; signaling receptor binding	673	HQKL	HQKLVFFA	689	700	Extracellular	10	single-pass type i membrane protein	golgi, endosome, vesicle, PM, secreted, nucleus, cytoplasm	no Propeptide		beta
VFHQTQGPSYSESKR	P15151|PVR_HUMAN	signaling receptor activity; virus receptor activity	58	GSMA	GSMAVFHQ	77	91	Extracellular	8	single-pass type i membrane protein	PM, secreted	no Propeptide	yes	unstructured
VFLDHNALPDTLKV	P05107|ITB2_HUMAN	ICAM-3 receptor activity	346	LSSR	LSSRVFLD	367	380	Extracellular	6	single-pass type i membrane protein	PM	no Propeptide	yes	beta
VFLEIDNRQ	Q04721|NOTC2_HUMAN	signaling receptor activity	1599	AGSK	AGSKVFLE	1623	1631	Extracellular	7	single-pass type i membrane protein	PM, nucleus, cytoplasm	no Propeptide	yes	beta
VFLEPQWYRV	P08637|FCG3A_HUMAN	transmembrane signaling receptor activity	13	PKAV	PKAVVFLE	28	37	Extracellular	5	single-pass type i membrane protein	PM, secreted	no Propeptide	yes	beta
VFLPEPMGTANIQLHGPPRV	P35613|BASI_HUMAN	signaling receptor activity; virus receptor activity	184	EYSC	EYSCVFLP	204	223	Extracellular	3	single-pass type i membrane protein	melanosome, endosome, ER, PM	no Propeptide	yes	beta
VFLSVEDDNDNAPQFSEKR	Q9HCU4|CELR2_HUMAN	G protein-coupled receptor activity	355	TTAA	TTAAVFLS	385	403	Extracellular	17	multi-pass membrane protein	PM	no Propeptide	yes
VFPDLTEKA	Q9NZ53|PDXL2_HUMAN		88	TADY	TADYVFPD	119	127	Extracellular	3	single-pass type i membrane protein	membrane	no Propeptide	yes
VFPSYTCTCLKG	Q08431|MFGM_HUMAN		27	VRGD	VRGDVFPS	49	60		5	secreted	vesicle, PM, secreted	no Propeptide	yes
VFTTVEDLGSKI	P35613|BASI_HUMAN	signaling receptor activity; virus receptor activity	122	EPGT	EPGTVFTT	142	153	Extracellular	3	single-pass type i membrane protein	melanosome, endosome, ER, PM	no Propeptide	yes	beta
VGPVDPSSGQQSRD	Q12913|PTPRJ_HUMAN	platelet-derived growth factor receptor binding	280	DESL	DESLVGPV	314	327	Extracellular	34	single-pass type i membrane protein	PM	no Propeptide	yes	outside struct
VGYVDDTQFVRF	P01889|HLAB_HUMAN	signaling receptor binding	26	RFIS	RFISVGYV	49	60	Extracellular	1	single-pass type i membrane protein	ER, PM	no Propeptide	yes	unstructured
VGYVDDTQFVRF	P04439|HLAA_HUMAN	CD8 receptor binding; signaling receptor binding; T cell receptor binding	26	RFIA	RFIAVGYV	49	60	Extracellular	1	single-pass type i membrane protein	ER, PM	no Propeptide	yes	unstructured
VGYVDDTQFVRF	P10321|HLAC_HUMAN		26	RFIS	RFISVGYV	49	60	Extracellular	1	single-pass type i membrane protein	ER, PM	no Propeptide	yes	unstructured
VGYVDDTQFVRF	P13747|HLAE_HUMAN	natural killer cell lectin-like receptor binding; signaling receptor binding; T cell receptor binding	26	RFIS	RFISVGYV	46	57	Extracellular	1	single-pass type i membrane protein	golgi, PM, secreted	no Propeptide	yes	unstructured
VHIQAVDADSGENARL	Q9NYQ6|CELR1_HUMAN	G protein-coupled receptor activity	566	GYPV	GYPVVHIQ	585	600	Extracellular	20	multi-pass membrane protein	PM	no Propeptide	yes
VHLSDSERK	P34741|SDC2_HUMAN		95	DKEK	DKEKVHLS	112	120	Extracellular	4	single-pass type i membrane protein	membrane	no Propeptide		outside struct
VHSSEPEVRI	Q9Y624|JAM1_HUMAN	virus receptor activity	5	GSVT	GSVTVHSS	31	40	Extracellular	1	single-pass type i membrane protein	PM	no Propeptide	yes	beta
VIDGCGSDAGPGMPGTAASGVCGPHGRC	Q9Y219|JAG2_HUMAN		563	GACR	GACRVIDG	585	612	Extracellular	5	single-pass type i membrane protein	membrane	no Propeptide	yes	outside struct
VIDPQDLLEGRY	P31431|SDC4_HUMAN	thrombospondin receptor activity	9	RETE	RETEVIDP	26	37	Extracellular	3	single-pass type i membrane protein	secreted	no Propeptide		outside struct
VIDVNENPYFAPNPKI	P19022|CADH2_HUMAN		464	VSVT	VSVTVIDV	488	503	Extracellular	7	single-pass type i membrane protein	PM	329	yes
VIHHEAESKE	Q03167|TGBR3_HUMAN	coreceptor activity; transforming growth factor beta-activated receptor activity; transforming growth factor beta receptor activity, type III; transforming growth factor beta receptor binding; type II transforming growth factor beta receptor binding	735	KPLA	KPLAVIHH	754	763	Extracellular	7	single-pass type i membrane protein	PM, secreted	no Propeptide	yes
VIHYEIPEERE	Q9UN70|PCDGK_HUMAN		2	KAST	KASTVIHY	32	42	Extracellular, Near SS	6	single-pass type i membrane protein	PM	no Propeptide	yes
VINSAQDAPSEAPTEVGVKV	Q12860|CNTN1_HUMAN		781	SLVA	SLVAVINS	800	819		9	gpi-anchored	PM		yes	unstructured
VIVTVLDENDNSPKF	Q9HC56|PCDH9_HUMAN		536	SQAA	SQAAVIVT	558	572	Extracellular	14	single-pass type i membrane protein	PM	no Propeptide	yes	outside struct
VKDLQYSTDYTFKA	P08575|PTPRC_HUMAN	signaling receptor binding; transmembrane receptor protein tyrosine phosphatase activity	517	CDFR	CDFRVKDL	541	554	Extracellular	17	single-pass type i membrane protein	PM	no Propeptide	yes	beta
VLAAPSSELDVNTDIYSKV	P30989|NTR1_HUMAN	G protein-coupled neurotensin receptor activity; G protein-coupled receptor activity	no SS	ASER	ASERVLAA	46	64	Extracellular	3	multi-pass membrane protein	PM	no Propeptide	yes	outside struct
VLACPANCVCSKT	Q16288|NTRK3_HUMAN	neurotrophin receptor activity; transmembrane receptor protein tyrosine kinase activity	-1	YVGS	YVGSVLAC	29	41	SS	13	single-pass type i membrane protein	membrane	no Propeptide	yes	outside struct
VLDPVPKPVIKI	P09326|CD48_HUMAN	signaling receptor activity	102	IKLQ	IKLQVLDP	127	138		5	gpi-anchored	PM	-94	yes	beta
VLEPGRPASAGNALKG	Q9BZR6|RTN4R_HUMAN	neuregulin receptor activity; signaling receptor activity	321	DKAS	DKASVLEP	346	361		2	gpi-anchored	PM	-102	yes	outside struct
VLEPGTVFTTVEDLGSKI	P35613|BASI_HUMAN	signaling receptor activity; virus receptor activity	116	AVVL	AVVLVLEP	136	153	Extracellular	3	single-pass type i membrane protein	melanosome, endosome, ER, PM	no Propeptide	yes	beta
VLEVSDHQVLN	P49682|CXCR3_HUMAN	C-C chemokine receptor activity; chemokine receptor activity; C-X-C chemokine receptor activity; signaling receptor activity	no SS	M	MVLEV	2	12	Extracellular	2	multi-pass membrane protein	PM	no Propeptide	yes
VLISGPNDASTVSLGNTAFTVSEDAGTVKI	Q86XX4|FRAS1_HUMAN		2761	ATAK	ATAKVLIS	2786	2815	Extracellular	17	single-pass type i membrane protein	PM	no Propeptide	yes
VLITDVNDNSPRF	O60245|PCDH7_HUMAN		269	AILR	AILRVLIT	296	308	Extracellular	7	single-pass type i membrane protein	PM	no Propeptide	yes	outside struct
VLKVAHVEHEETLSSRR	P51654|GPC3_HUMAN		349	IDKK	IDKKVLKV	372	388		5	gpi-anchored	PM	-183
VLPEVEPGLTARE	P18827|SDC1_HUMAN		85	GEAV	GEAVVLPE	106	118	Extracellular	6	single-pass type i membrane protein	secreted	no Propeptide		outside struct
VLQQTPAYIKV	A6NJW9|CD8B2_HUMAN	coreceptor activity	4	HGNS	HGNSVLQQ	21	31	Extracellular, Near SS	1	single-pass type i membrane protein	PM	no Propeptide
VLQQTPAYIKV	P10966|CD8B_HUMAN	coreceptor activity	1	HGNS	HGNSVLQQ	21	31	Near SS	1	single-pass type i membrane protein	PM, secreted	no Propeptide
VLTVAAENQVPLAKG	P19022|CADH2_HUMAN		435	NRMF	NRMFVLTV	459	473	Extracellular	7	single-pass type i membrane protein	PM	300	yes
VMGDGLANQINNPEVEVDITKPDMTIRQ	P35052|GPC1_HUMAN		406	YLPE	YLPEVMGD	428	455		5	gpi-anchored	endosome, PM, secreted	-103	yes	unstructured
VMPYISTTPAKL	P05556|ITB1_HUMAN	coreceptor activity; virus receptor activity	173	VEKT	VEKTVMPY	192	203	Extracellular	12	single-pass type i membrane protein	melanosome, endosome, PM	no Propeptide	yes	unstructured
VNAQVTDINSKG	P25445|TNR6_HUMAN	signaling receptor activity; tumor necrosis factor-activated receptor activity	-1	SSKS	SSKSVNAQ	23	34	SS	3	single-pass type i membrane protein	PM, secreted	no Propeptide	yes	outside struct
VNGSQEEAKPQVRD	Q9NZ53|PDXL2_HUMAN		161	ELLP	ELLPVNGS	192	205	Extracellular	3	single-pass type i membrane protein	membrane	no Propeptide	yes
VNPIIYSFRS	O95977|S1PR4_HUMAN	G protein-coupled receptor activity; sphingosine-1-phosphate receptor activity	no SS	LNSA	LNSAVNPI	302	311	Transmembrane	2	multi-pass membrane protein	PM	no Propeptide	yes	outside struct
VNSLPEVLPILNSDEPKT	P23229|ITA6_HUMAN		614	SRRR	SRRRVNSL	636	653	Extracellular	9	single-pass type i membrane protein	PM	no Propeptide	yes
VNVEDQDEGPECNPPIQTVRM	Q02487|DSC2_HUMAN		434	ATVT	ATVTVNVE	460	480	Extracellular	5	single-pass type i membrane protein	PM	325	yes	beta
VNYPVGAPDHISVKQ	Q14242|SELPL_HUMAN	signaling receptor binding; virus receptor activity	289	SNLS	SNLSVNYP	305	319	Extracellular	4	single-pass type i membrane protein	membrane	264	yes	outside struct
VPGEAEQPAPELVEVEVGSTALLKC	P43121|MUC18_HUMAN		2	RVAG	RVAGVPGE	24	48	Extracellular, Near SS	8	single-pass type i membrane protein	membrane	no Propeptide	yes
VQAWPGYTLETANTQCHEKM	Q6NW40|RGMB_HUMAN	coreceptor activity	299	RTSL	RTSLVQAW	343	362		2	gpi-anchored	PM	-71		outside struct
VQLTGEPVPMARC	P15151|PVR_HUMAN	signaling receptor activity; virus receptor activity	135	EVQK	EVQKVQLT	154	166	Extracellular	8	single-pass type i membrane protein	PM, secreted	no Propeptide	yes	unstructured
VQNQEKAEELYQKR	Q02297|NRG1_HUMAN	cytokine activity; ErbB-3 class receptor binding; receptor tyrosine kinase binding; signaling receptor binding; transmembrane receptor protein tyrosine kinase activator activity	no SS	VPMK	VPMKVQNQ	229	242	Extracellular	3	single-pass type i membrane protein	PM, secreted, nucleus	210		unstructured
VQTDKAGDISCNADINPLKI	P17301|ITA2_HUMAN	collagen receptor activity; virus receptor activity	981	YLTG	YLTGVQTD	1009	1028	Extracellular	10	single-pass type i membrane protein	membrane	no Propeptide	yes	outside struct
VSCGKFSDCWNTEGSYDCVCSPGYEPVSGAKT	P48960|AGRE5_HUMAN	G protein-coupled receptor activity; transmembrane signaling receptor activity	55	TPSK	TPSKVSCG	74	105	Extracellular	9	multi-pass membrane protein	PM, secreted	no Propeptide	yes
VSCGKFSDCWNTEGSYDCVCSPGYEPVSGAKT	Q9UHX3|AGRE2_HUMAN	G protein-coupled receptor activity	55	TLSK	TLSKVSCG	77	108	Extracellular	8	multi-pass membrane protein	PM	no Propeptide	yes	unstructured
VSEEDKGFGPIFEEQPINTIYPEESLEGKV	Q12860|CNTN1_HUMAN		13	YGHG	YGHGVSEE	32	61		9	gpi-anchored	PM		yes	outside struct
VSEGNHDIALIKL	P03952|KLKB1_HUMAN		459	QNYK	QNYKVSEG	477	489		5	secreted	secreted	no Propeptide		unstructured
VSGGDRLDCVKA	P56159|GFRA1_HUMAN	glial cell-derived neurotrophic factor receptor activity; signaling receptor activity; signaling receptor binding	-2	LSAE	LSAEVSGG	21	32	SS	3	gpi-anchored	golgi, endosome, PM	-409	yes
VSGSAAAEAKE	O75882|ATRN_HUMAN	signaling receptor activity	63	AAAA	AAAAVSGS	90	100	Extracellular	26	single-pass type i membrane protein	PM, secreted	7	yes
VSINQTEPPKV	P29317|EPHA2_HUMAN	transmembrane-ephrin receptor activity; transmembrane receptor protein tyrosine kinase activity; virus receptor activity	410	RTAS	RTASVSIN	432	442	Extracellular	2	single-pass type i membrane protein	PM	no Propeptide	yes	unstructured
VSPYPTFNPSSDVAALHKA	P04083|ANXA1_HUMAN	signaling receptor binding	no SS	PGSA	PGSAVSPY	36	54		0	secreted	endosome, vesicle, PM, secreted, nucleus, cytoplasm	no Propeptide		unstructured
VSVTGEGQGPRS	Q01113|IL9R_HUMAN	interleukin-9 receptor activity	1	VCLG	VCLGVSVT	40	51	Near SS	2	single-pass type i membrane protein	PM, secreted	no Propeptide
VTASDPLDTLGSEGALSPGGVASLLRL	P0C0L4|CO4A_HUMAN		962	SYVR	SYVRVTAS	980	1006		5	secreted	projection, PM, secreted	301	yes	unstructured
VTASDPLDTLGSEGALSPGGVASLLRL	P0C0L5|CO4B_HUMAN		962	SYVR	SYVRVTAS	980	1006		4	secreted	projection, PM, secreted	301		unstructured
VTGEGQGPRS	Q01113|IL9R_HUMAN	interleukin-9 receptor activity	3	LGVS	LGVSVTGE	42	51	Extracellular, Near SS	2	single-pass type i membrane protein	PM, secreted	no Propeptide
VTLQGDPLRG	P78324|SHPS1_HUMAN		204	EVAH	EVAHVTLQ	233	242	Extracellular	4	single-pass type i membrane protein	membrane	no Propeptide	yes	unstructured
VTLQGDPLRG	Q9P1W8|SIRPG_HUMAN		204	EVAH	EVAHVTLQ	231	240	Extracellular	4	single-pass type i membrane protein	membrane	no Propeptide	yes	turn
VTVLVEPTVSLIKG	Q9NQS3|NECT3_HUMAN		108	SSTT	SSTTVTVL	164	177	Extracellular	6	single-pass membrane protein	PM	no Propeptide	yes
VTVNVEDQDEGPECNPPIQTVRM	Q02487|DSC2_HUMAN		432	STAT	STATVTVN	458	480	Extracellular	5	single-pass type i membrane protein	PM	323	yes	beta
VTVTNPDTGRY	Q12860|CNTN1_HUMAN		738	EWKK	EWKKVTVT	757	767		9	gpi-anchored	PM		yes	unstructured
VVAVEPDRRN	P18827|SDC1_HUMAN		201	ENTA	ENTAVVAV	222	231	Extracellular	6	single-pass type i membrane protein	secreted	no Propeptide		outside struct
VVDKPVPEESEGPGSPPPYKM	Q13308|PTK7_HUMAN	coreceptor activity involved in Wnt signaling pathway, planar cell polarity pathway	652	APLY	APLYVVDK	681	701	Extracellular	10	single-pass type i membrane protein	PM	no Propeptide	yes	outside struct
VVHPLVPLDNHIPERA	P31431|SDC4_HUMAN	thrombospondin receptor activity	61	IGPE	IGPEVVHP	78	93	Extracellular	3	single-pass type i membrane protein	secreted	no Propeptide		outside struct
VVLPEVEPGLTARE	P18827|SDC1_HUMAN		84	EGEA	EGEAVVLP	105	118	Extracellular	6	single-pass type i membrane protein	secreted	no Propeptide		outside struct
VVPSGEEQRY	P01889|HLAB_HUMAN	signaling receptor binding	249	WAAV	WAAVVVPS	272	281	Extracellular	1	single-pass type i membrane protein	ER, PM	no Propeptide	yes	beta
VVPSGEEQRY	P04439|HLAA_HUMAN	CD8 receptor binding; signaling receptor binding; T cell receptor binding	249	WAAV	WAAVVVPS	272	281	Extracellular	1	single-pass type i membrane protein	ER, PM	no Propeptide	yes	beta
VVPSGEEQRY	P13747|HLAE_HUMAN	natural killer cell lectin-like receptor binding; signaling receptor binding; T cell receptor binding	249	WAAV	WAAVVVPS	269	278	Extracellular	1	single-pass type i membrane protein	golgi, PM, secreted	no Propeptide	yes	beta
VVPSGQEQRY	P10321|HLAC_HUMAN		249	WAAV	WAAVVVPS	272	281	Extracellular	1	single-pass type i membrane protein	ER, PM	no Propeptide	yes	beta
VVSHFNDCPDSHTQFCFHGTCRF	P01135|TGFA_HUMAN	epidermal growth factor receptor binding	18	VAAA	VAAAVVSH	40	62	Extracellular	1	single-pass type i membrane protein	PM, secreted	1		outside struct
VVTGEDGSESEATVNVKI	P13591|NCAM1_HUMAN	virus receptor activity	79	IYKC	IYKCVVTG	97	114	Extracellular	6	single-pass type i membrane protein	PM, secreted	no Propeptide	yes	unstructured
VVTTNPVNNDGILKT	P12830|CADH1_HUMAN		403	GGQF	GGQFVVTT	424	438	Extracellular	13	single-pass type i membrane protein	golgi, endosome, PM, cytoplasm	270	yes	unstructured
VVVPSGEEQRY	P01889|HLAB_HUMAN	signaling receptor binding	248	KWAA	KWAAVVVP	271	281	Extracellular	1	single-pass type i membrane protein	ER, PM	no Propeptide	yes	beta
VVVPSGEEQRY	P04439|HLAA_HUMAN	CD8 receptor binding; signaling receptor binding; T cell receptor binding	248	KWAA	KWAAVVVP	271	281	Extracellular	1	single-pass type i membrane protein	ER, PM	no Propeptide	yes	beta
VVVPSGEEQRY	P13747|HLAE_HUMAN	natural killer cell lectin-like receptor binding; signaling receptor binding; T cell receptor binding	248	KWAA	KWAAVVVP	268	278	Extracellular	1	single-pass type i membrane protein	golgi, PM, secreted	no Propeptide	yes	beta
VVVPSGQEQRY	P10321|HLAC_HUMAN		248	KWAA	KWAAVVVP	271	281	Extracellular	1	single-pass type i membrane protein	ER, PM	no Propeptide	yes	beta
VVWFDLVDYEEVLGKL	Q12797|ASPH_HUMAN		no SS	TSVA	TSVAVVWF	72	87	Transmembrane	2	single-pass type ii membrane protein	ER	no Propeptide	yes	outside struct
VWRPEAVASEPPVPVGLEVKL	Q9NY26|S39A1_HUMAN	signaling receptor binding	no SS	PELL	PELLVWRP	11	31	Extracellular	0	multi-pass membrane protein	ER, PM	no Propeptide
VYELSNVQEDSQPMCYSNCPDGQSTAKT	P05362|ICAM1_HUMAN	signaling receptor activity; transmembrane signaling receptor activity; virus receptor activity	52	NNRK	NNRKVYEL	78	105	Extracellular	8	single-pass type i membrane protein	membrane	no Propeptide	yes	unstructured
VYKSADSSTVKK	Q14005|IL16_HUMAN	CD4 receptor binding; cytokine activity	no SS	GTPK	GTPKVYKS	770	781		0	secreted	secreted, nucleus, cytoplasm	no Propeptide		outside struct
VYLGEEELLHDPMGQDRA	Q96J42|TXD15_HUMAN		26	QVGA	QVGAVYLG	57	74	Extracellular	4	single-pass type i membrane protein	membrane	no Propeptide	yes
VYLQHPAGIEPTPTLTLTGHDEFGRF	P08648|ITA5_HUMAN	epidermal growth factor receptor binding; platelet-derived growth factor receptor binding; vascular endothelial growth factor receptor 2 binding; virus receptor activity	327	GRVY	GRVYVYLQ	367	392	Extracellular	14	single-pass type i membrane protein	PM	no Propeptide	yes	beta
VYSLEPEPAAKG	Q08174|PCDH1_HUMAN		486	NAEL	NAELVYSL	542	553	Extracellular	6	single-pass type i membrane protein	PM	no Propeptide	yes	outside struct
VYTILNDDGGQFVVTTNPVNNDGILKT	P12830|CADH1_HUMAN		391	AWEA	AWEAVYTI	412	438	Extracellular	13	single-pass type i membrane protein	golgi, endosome, PM, cytoplasm	258	yes	unstructured
WAAVVVPSGEEQRY	P01889|HLAB_HUMAN	signaling receptor binding	245	TFQK	TFQKWAAV	268	281	Extracellular	1	single-pass type i membrane protein	ER, PM	no Propeptide	yes	beta
WAAVVVPSGEEQRY	P04439|HLAA_HUMAN	CD8 receptor binding; signaling receptor binding; T cell receptor binding	245	TFQK	TFQKWAAV	268	281	Extracellular	1	single-pass type i membrane protein	ER, PM	no Propeptide	yes	beta
WAAVVVPSGEEQRY	P13747|HLAE_HUMAN	natural killer cell lectin-like receptor binding; signaling receptor binding; T cell receptor binding	245	TFQK	TFQKWAAV	265	278	Extracellular	1	single-pass type i membrane protein	golgi, PM, secreted	no Propeptide	yes	beta
WAAVVVPSGQEQRY	P10321|HLAC_HUMAN		245	TFQK	TFQKWAAV	268	281	Extracellular	1	single-pass type i membrane protein	ER, PM	no Propeptide	yes	beta
WAGSHSMRY	P01889|HLAB_HUMAN	signaling receptor binding	0	LTET	LTETWAGS	23	31	SS	1	single-pass type i membrane protein	ER, PM	no Propeptide	yes	outside struct
WAGSHSMRY	P04439|HLAA_HUMAN	CD8 receptor binding; signaling receptor binding; T cell receptor binding	0	LTQT	LTQTWAGS	23	31	SS	1	single-pass type i membrane protein	ER, PM	no Propeptide	yes	outside struct
WDTWADEAEKA	Q14242|SELPL_HUMAN	signaling receptor binding; virus receptor activity	5	SLQL	SLQLWDTW	21	31	Extracellular, Propeptide	4	single-pass type i membrane protein	membrane	0	yes	outside struct
WEHSPLGELCPPGSHRS	O00220|TR10A_HUMAN	death receptor activity; signaling receptor activity	101	GTQQ	GTQQWEHS	123	139	Extracellular	1	single-pass type i membrane protein	PM, cytoplasm	no Propeptide		outside struct
WESGINVDLAISTRQ	Q13433|S39A6_HUMAN		13	ISPN	ISPNWESG	40	54	Extracellular	5	multi-pass membrane protein	PM	no Propeptide	yes
WFIENEEQEYVQTVKS	P04083|ANXA1_HUMAN	signaling receptor binding	no SS	LKQA	LKQAWFIE	12	27		0	secreted	endosome, vesicle, PM, secreted, nucleus, cytoplasm	no Propeptide		unstructured
WGYYGCDEELVGPLYARS	P78357|CNTP1_HUMAN	signaling receptor activity	2	GAEG	GAEGWGYY	20	37	Extracellular, Near SS	17	single-pass type i membrane protein	PM	no Propeptide	yes
WIEQEGPEYWDRN	P01889|HLAB_HUMAN	signaling receptor binding	52	PRAP	PRAPWIEQ	75	87	Extracellular	1	single-pass type i membrane protein	ER, PM	no Propeptide	yes	unstructured
WITAPVALRE	Q14126|DSG2_HUMAN		29	QKRA	QKRAWITA	51	60	Extracellular	5	single-pass type i membrane protein	PM	2	yes	outside struct
WLEINPDTGAISTRA	P12830|CADH1_HUMAN		511	DTAN	DTANWLEI	532	546	Extracellular	13	single-pass type i membrane protein	golgi, endosome, PM, cytoplasm	378	yes	unstructured
WLLDGAPVQDTERR	Q13308|PTK7_HUMAN	coreceptor activity involved in Wnt signaling pathway, planar cell polarity pathway	36	VHVY	VHVYWLLD	65	78	Extracellular	10	single-pass type i membrane protein	PM	no Propeptide	yes	outside struct
WTAADMAAQITKR	P04439|HLAA_HUMAN	CD8 receptor binding; signaling receptor binding; T cell receptor binding	134	DLRS	DLRSWTAA	157	169	Extracellular	1	single-pass type i membrane protein	ER, PM	no Propeptide	yes	beta
WTAADTAAQITQRK	P01889|HLAB_HUMAN	signaling receptor binding	134	DLRS	DLRSWTAA	157	170	Extracellular	1	single-pass type i membrane protein	ER, PM	no Propeptide	yes	beta
WTAADTAAQITQRK	P10321|HLAC_HUMAN		134	DLRS	DLRSWTAA	157	170	Extracellular	1	single-pass type i membrane protein	ER, PM	no Propeptide	yes	beta
WTAVDTAAQISEQKS	P13747|HLAE_HUMAN	natural killer cell lectin-like receptor binding; signaling receptor binding; T cell receptor binding	134	DLRS	DLRSWTAV	154	168	Extracellular	1	single-pass type i membrane protein	golgi, PM, secreted	no Propeptide	yes	beta
WVGAPSGSSGGICEKS	O14672|ADA10_HUMAN	signaling receptor binding	314	LGLA	LGLAWVGA	332	347	Extracellular	4	single-pass type i membrane protein	golgi, vesicle, PM, cytoplasm	119	yes	unstructured
WVPETPVPGSDLQVCLPKG	P51654|GPC3_HUMAN		28	PGLK	PGLKWVPE	51	69		5	gpi-anchored	PM	-504
WYDPDFQARL	P06127|CD5_HUMAN	scavenger receptor activity; signaling receptor activity	5	GRLS	GRLSWYDP	28	37	Extracellular	2	single-pass type i membrane protein	PM	no Propeptide	yes	outside struct
WYTVNSAYGDTIIIPCRL	Q13740|CD166_HUMAN	signaling receptor binding	2	PGLG	PGLGWYTV	28	45	Extracellular, Near SS	9	single-pass type i membrane protein	PM, secreted	no Propeptide	yes	outside struct
YAASSYLSLTPEQWKS	A0M8Q6|IGLC7_HUMAN	immunoglobulin receptor binding	no SS	SNNK	SNNKYAAS	66	81		0	secreted	PM, secreted	no Propeptide
YAASSYLSLTPEQWKS	B9A064|IGLL5_HUMAN	immunoglobulin receptor binding	140	SNNK	SNNKYAAS	174	189		0	secreted	secreted	no Propeptide
YAASSYLSLTPEQWKS	P0CF74|IGLC6_HUMAN	immunoglobulin receptor binding	no SS	SNNK	SNNKYAAS	66	81		0	secreted	PM, secreted	no Propeptide
YAASSYLSLTPEQWKS	P0CG04|IGLC1_HUMAN	immunoglobulin receptor binding	no SS	SNNK	SNNKYAAS	66	81		0	secreted	PM, secreted	no Propeptide		unstructured
YAASSYLSLTPEQWKS	P0DOY2|IGLC2_HUMAN	immunoglobulin receptor binding	no SS	SNNK	SNNKYAAS	66	81		0	secreted	PM, secreted	no Propeptide		unstructured
YAASSYLSLTPEQWKS	P0DOY3|IGLC3_HUMAN	immunoglobulin receptor binding	no SS	SNNK	SNNKYAAS	66	81		0	secreted	PM, secreted	no Propeptide		unstructured
YALSGSVWKK	Q9NPA2|MMP25_HUMAN		88	RRRR	RRRRYALS	108	117		0	gpi-anchored	PM, secreted	1
YDGKDYIALNEDLRS	P01889|HLAB_HUMAN	signaling receptor binding	119	DQYA	DQYAYDGK	142	156	Extracellular	1	single-pass type i membrane protein	ER, PM	no Propeptide	yes	beta
YDGKDYIALNEDLRS	P04439|HLAA_HUMAN	CD8 receptor binding; signaling receptor binding; T cell receptor binding	119	RQDA	RQDAYDGK	142	156	Extracellular	1	single-pass type i membrane protein	ER, PM	no Propeptide	yes	beta
YDGKDYIALNEDLRS	P10321|HLAC_HUMAN		119	DQSA	DQSAYDGK	142	156	Extracellular	1	single-pass type i membrane protein	ER, PM	no Propeptide	yes	beta
YDLDVDDAPGNSQQATPKD	P51654|GPC3_HUMAN		505	AELA	AELAYDLD	528	546		5	gpi-anchored	PM	-27
YDSPDYTDESCTFKI	P48551|INAR2_HUMAN	cytokine receptor activity; type I interferon receptor activity	4	FGIS	FGISYDSP	29	43	Extracellular, Near SS	5	single-pass type i membrane protein	PM, secreted	no Propeptide	yes	outside struct
YEDGIYSVIQKK	O60449|LY75_HUMAN	signaling receptor activity	1375	QFMP	QFMPYEDG	1401	1412	Extracellular	14	single-pass type i membrane protein	membrane	no Propeptide	yes
YEKDIAAYRA	P09429|HMGB1_HUMAN	cytokine activity; RAGE receptor binding	no SS	LKEK	LKEKYEKD	155	164		0	secreted	golgi, endosome, ER, PM, secreted, nucleus, cytoplasm	no Propeptide		alpha
YEQLQEPQVTMKS	Q9HBG7|LY9_HUMAN		105	TLFV	TLFVYEQL	151	163	Extracellular	8	single-pass type i membrane protein	PM	no Propeptide	yes
YFGPDGENSWSKK	O43570|CAH12_HUMAN		11	SKWT	SKWTYFGP	34	46	Extracellular	3	single-pass type i membrane protein	PM	no Propeptide	yes	outside struct
YFLHTSTPLDYEATRE	O60245|PCDH7_HUMAN		458	NKKK	NKKKYFLH	485	500	Extracellular	7	single-pass type i membrane protein	PM	no Propeptide	yes	outside struct
YFLQTTTPLDYEKV	Q08174|PCDH1_HUMAN		400	SKKK	SKKKYFLQ	456	469	Extracellular	6	single-pass type i membrane protein	PM	no Propeptide	yes	beta
YFLYQQQGRL	P04233|HG2A_HUMAN	CD4 receptor binding; cytokine binding; cytokine receptor activity	no SS	ATTA	ATTAYFLY	69	78	Transmembrane	5	single-pass type ii membrane protein	golgi, endosome, ER, lysosome, PM	no Propeptide	yes	outside struct
YGLCVIFLSCTM	A0AVI2|FR1L5_HUMAN		no SS	NRQK	NRQKYGLC	505	516	Extracellular	0	single-pass membrane protein	PM	no Propeptide
YIDQEELNKT	P08238|HS90B_HUMAN	sulfonylurea receptor binding	no SS	IKEK	IKEKYIDQ	276	285		2	secreted	melanosome, PM, secreted, nucleus, cytoplasm	no Propeptide		unstructured
YIKETEKDCLNLDKN	P08575|PTPRC_HUMAN	signaling receptor binding; transmembrane receptor protein tyrosine phosphatase activity	402	FTLC	FTLCYIKE	426	440	Extracellular	17	single-pass type i membrane protein	PM	no Propeptide	yes	beta
YKPTPIPIKV	Q14126|DSG2_HUMAN		346	IRSK	IRSKYKPT	368	377	Extracellular	5	single-pass type i membrane protein	PM	319	yes	unstructured
YLDGTCVEWLRR	P04439|HLAA_HUMAN	CD8 receptor binding; signaling receptor binding; T cell receptor binding	160	QLRA	QLRAYLDG	183	194	Extracellular	1	single-pass type i membrane protein	ER, PM	no Propeptide	yes	alpha
YLEGECVEWLRR	P01889|HLAB_HUMAN	signaling receptor binding	160	QRRA	QRRAYLEG	183	194	Extracellular	1	single-pass type i membrane protein	ER, PM	no Propeptide	yes	alpha
YLENGKETLQRA	P10321|HLAC_HUMAN		172	WLRR	WLRRYLEN	195	206	Extracellular	1	single-pass type i membrane protein	ER, PM	no Propeptide	yes	alpha
YLENGKETLQRT	P04439|HLAA_HUMAN	CD8 receptor binding; signaling receptor binding; T cell receptor binding	172	WLRR	WLRRYLEN	195	206	Extracellular	1	single-pass type i membrane protein	ER, PM	no Propeptide	yes	alpha
YLLFDWSGTGRA	Q9BZM4|ULBP3_HUMAN	natural killer cell lectin-like receptor binding	-10	AILP	AILPYLLF	18	29	SS	1	gpi-anchored	PM	-200	yes	outside struct
YLSDSGSTGEHTKS	P08195|4F2_HUMAN		no SS	LTSS	LTSSYLSD	404	417	Extracellular	4	single-pass type ii membrane protein	melanosome, lysosome, PM	no Propeptide	yes	unstructured
YLYESIPKPCTKE	P51679|CCR4_HUMAN	C-C chemokine receptor activity; chemokine receptor activity	no SS	YSNY	YSNYYLYE	20	32	Extracellular	2	multi-pass membrane protein	PM	no Propeptide	yes
YMQQNIRY	P19022|CADH2_HUMAN		503	DPDR	DPDRYMQQ	527	534	Extracellular	7	single-pass type i membrane protein	PM	368	yes
YNPYVECQDSVRT	Q86X29|LSR_HUMAN		no SS	GNPG	GNPGYNPY	160	172	Extracellular	0	single-pass membrane protein	PM	no Propeptide
YNVGLPEAKI	P17301|ITA2_HUMAN	collagen receptor activity; virus receptor activity	2	CCLA	CCLAYNVG	30	39	Extracellular, Near SS	10	single-pass type i membrane protein	membrane	no Propeptide	yes	outside struct
YQDAGNYVCETALQEVEGLKK	Q13740|CD166_HUMAN	signaling receptor binding	358	SSLH	SSLHYQDA	384	404	Extracellular	9	single-pass type i membrane protein	PM, secreted	no Propeptide	yes	outside struct
YQGPVGDPDKYRL	Q9NPA2|MMP25_HUMAN		235	MRPF	MRPFYQGP	255	267		0	gpi-anchored	PM, secreted	148
YQTNPCIGYKL	P18084|ITB5_HUMAN	signaling receptor activity; virus receptor activity	175	TAPR	TAPRYQTN	197	207	Extracellular	8	single-pass type i membrane protein	membrane	no Propeptide	yes
YSHTANILPDIENEDFIKDCVRI	P48060|GLIP1_HUMAN		-2	FVSN	FVSNYSHT	18	40	SS	0	single-pass membrane protein	membrane	no Propeptide		outside struct
YTCHVQHEGLPKPLTLRW	P01889|HLAB_HUMAN	signaling receptor binding	258	EEQR	EEQRYTCH	281	298	Extracellular	1	single-pass type i membrane protein	ER, PM	no Propeptide	yes	beta
YTCHVQHEGLPKPLTLRW	P04439|HLAA_HUMAN	CD8 receptor binding; signaling receptor binding; T cell receptor binding	258	EEQR	EEQRYTCH	281	298	Extracellular	1	single-pass type i membrane protein	ER, PM	no Propeptide	yes	beta
YTDEGGKDGPEFTFTTPKF	P40189|IL6RB_HUMAN	ciliary neurotrophic factor receptor activity; ciliary neurotrophic factor receptor binding; cytokine binding; cytokine receptor activity; interleukin-11 receptor activity; interleukin-27 receptor activity	574	RMAA	RMAAYTDE	595	613	Extracellular	10	single-pass type i membrane protein	PM, secreted	no Propeptide	yes	beta
YTKLSDPANWLKI	P19022|CADH2_HUMAN		510	QNIR	QNIRYTKL	534	546	Extracellular	7	single-pass type i membrane protein	PM	375	yes
YTLQTSLSMVNHRL	P26006|ITA3_HUMAN		727	LLVD	LLVDYTLQ	758	771	Extracellular	14	single-pass type i membrane protein	PM	no Propeptide	yes
YTSGFDELQRI	O43278|SPIT1_HUMAN		338	ACEK	ACEKYTSG	372	382		3	secreted	secreted	no Propeptide		outside struct
YVDDTQFVRF	P01889|HLAB_HUMAN	signaling receptor binding	28	ISVG	ISVGYVDD	51	60	Extracellular	1	single-pass type i membrane protein	ER, PM	no Propeptide	yes	unstructured
YVDDTQFVRF	P04439|HLAA_HUMAN	CD8 receptor binding; signaling receptor binding; T cell receptor binding	28	IAVG	IAVGYVDD	51	60	Extracellular	1	single-pass type i membrane protein	ER, PM	no Propeptide	yes	unstructured
YVDDTQFVRF	P10321|HLAC_HUMAN		28	ISVG	ISVGYVDD	51	60	Extracellular	1	single-pass type i membrane protein	ER, PM	no Propeptide	yes	unstructured
YVDDTQFVRF	P13747|HLAE_HUMAN	natural killer cell lectin-like receptor binding; signaling receptor binding; T cell receptor binding	28	ISVG	ISVGYVDD	48	57	Extracellular	1	single-pass type i membrane protein	golgi, PM, secreted	no Propeptide	yes	unstructured
YVDEKAPEFSMQGLKA	P16422|EPCAM_HUMAN		229	TLIY	TLIYYVDE	251	266	Extracellular	3	single-pass type i membrane protein	PM	no Propeptide	yes	beta
YVGALHENRH	P23470|PTPRG_HUMAN	transmembrane receptor protein tyrosine phosphatase activity	16	LTEG	LTEGYVGA	34	43	Extracellular	8	single-pass type i membrane protein	membrane	no Propeptide	yes	outside struct
YVPMNEQIVIGRL	Q9UM44|HHLA2_HUMAN	signaling receptor binding	10	AFFI	AFFIYVPM	31	43	Extracellular	3	single-pass type i membrane protein	membrane	no Propeptide	yes
YVQKGEYRT	P16070|CD44_HUMAN	transmembrane signaling receptor activity	136	DGTR	DGTRYVQK	155	163	Extracellular	9	single-pass type i membrane protein	PM	no Propeptide	yes	beta
YWSGSNSGNQKM	Q6YHK3|CD109_HUMAN		381	NYTE	NYTEYWSG	401	412		10	gpi-anchored	PM	-1020	yes
YYPEDLFIDKKV	P51654|GPC3_HUMAN		338	YRSA	YRSAYYPE	361	372		5	gpi-anchored	PM	-194

## Sheet: A549 
Peptide_unmod	Accession	Molecular_function	Amino acid distance from signal sequence	Previous Amino Acids	P4-P4'	Peptide_start	Peptide_end	Cut_topo	Num_glycosites	Protein_type	Location	Propep_dist	CSPA y/n?	Secondary structure at cut site
LHDQSIGTQQ	O00220|TR10A_HUMAN	death receptor activity; signaling receptor activity	91	ATIK	ATIKLHDQ	113	122	Extracellular	1	single-pass type i membrane protein	PM, cytoplasm	no Propeptide
TTSAEKNTCQLY	O14672|ADA10_HUMAN	signaling receptor binding	196	RKKR	RKKRTTSA	214	225	Extracellular	4	single-pass type i membrane protein	vesicle, golgi, PM, cytoplasm	1	yes
ATSGDKLNNNKF	O14672|ADA10_HUMAN	signaling receptor binding	403	MYAR	MYARATSG	421	432	Extracellular	4	single-pass type i membrane protein	vesicle, golgi, PM, cytoplasm	208	yes
SFEGNNNYDTPELRT	O14786|NRP1_HUMAN	coreceptor activity; cytokine binding; semaphorin receptor activity; vascular endothelial growth factor-activated receptor activity	519	RKAK	RKAKSFEG	539	553	Extracellular	7	single-pass type i membrane protein	PM, mitochondria, secreted, cytoplasm	no Propeptide	yes
LVSPVVYSQNSAHC	O14786|NRP1_HUMAN	coreceptor activity; cytokine binding; semaphorin receptor activity; vascular endothelial growth factor-activated receptor activity	688	KVAR	KVARLVSP	708	721	Extracellular	7	single-pass type i membrane protein	PM, mitochondria, secreted, cytoplasm	no Propeptide	yes
DTTHNLPEFIVKF	O15031|PLXB2_HUMAN	semaphorin receptor activity	1147	RQKR	RQKRDTTH	1165	1177	Extracellular	13	single-pass type i membrane protein	PM	no Propeptide	yes
SAEREVIIDQLPDLMGLKA	O75581|LRP6_HUMAN	coreceptor activity; coreceptor activity involved in canonical Wnt signaling pathway; coreceptor activity involved in Wnt signaling pathway; low-density lipoprotein particle receptor activity; signaling receptor binding; Wnt-activated receptor activity	544	VHKR	VHKRSAER	562	580	Extracellular	10	single-pass type i membrane protein	ER, PM	no Propeptide
SFPDQFSTGEPPALDEVPEVRA	O75976|CBPD_HUMAN		189	DLNR	DLNRSFPD	219	240	Extracellular	15	single-pass type i membrane protein	PM	no Propeptide	yes
AALPFGLVRR	O95490|AGRL2_HUMAN	G protein-coupled receptor activity; latrotoxin receptor activity	5	GFSR	GFSRAALP	29	38	Extracellular	9	multi-pass membrane protein	membrane	no Propeptide	yes
FIAVGYVDDTQFVRF	P04439|HLAA_HUMAN	CD8 receptor binding; signaling receptor binding; T cell receptor binding	23	GEPR	GEPRFIAV	46	60	Extracellular	1	single-pass type i membrane protein	ER, PM	no Propeptide	yes
FDSDAASQRM	P04439|HLAA_HUMAN	CD8 receptor binding; signaling receptor binding; T cell receptor binding	37	QFVR	QFVRFDSD	60	69	Extracellular	1	single-pass type i membrane protein	ER, PM	no Propeptide	yes
LVFFAEDVGSNKG	P05067|A4_HUMAN	acetylcholine receptor activator activity; acetylcholine receptor binding; ephrin receptor binding; G protein-coupled receptor binding; growth factor receptor binding; insulin receptor binding; low-density lipoprotein particle receptor binding; RAGE receptor binding; signaling receptor activator activity; signaling receptor binding	672	HHQK	HHQKLVFF	688	700	Extracellular	10	single-pass type i membrane protein	vesicle, golgi, endosome, PM, secreted, nucleus, cytoplasm	no Propeptide
LKPEDITQIQPQQLVLRL	P05556|ITB1_HUMAN	coreceptor activity; virus receptor activity	87	TAEK	TAEKLKPE	106	123	Extracellular	12	single-pass type i membrane protein	melanosome, endosome, PM	no Propeptide	yes
DLALSEGDIHT	P06756|ITAV_HUMAN	coreceptor activity; virus receptor activity	862	ITKR	ITKRDLAL	891	901	Extracellular	13	single-pass type i membrane protein	PM	no Propeptide	yes
SSASSGPQILKC	P08648|ITA5_HUMAN	epidermal growth factor receptor binding; platelet-derived growth factor receptor binding; vascular endothelial growth factor receptor 2 binding; virus receptor activity	860	APSR	APSRSSAS	900	911	Extracellular	14	single-pass type i membrane protein	PM	no Propeptide	yes
DWVIPPISCPENEKGPFPKN	P12830|CADH1_HUMAN		134	RQKR	RQKRDWVI	155	174	Extracellular	13	single-pass type i membrane protein	endosome, golgi, PM, cytoplasm	1	yes
GQVPENEANVVITTLKV	P12830|CADH1_HUMAN		361	TTYK	TTYKGQVP	382	398	Extracellular	13	single-pass type i membrane protein	endosome, golgi, PM, cytoplasm	228	yes
TAKGLDFEAKQ	P12830|CADH1_HUMAN		417	GILK	GILKTAKG	438	448	Extracellular	13	single-pass type i membrane protein	endosome, golgi, PM, cytoplasm	284	yes
GLDFEAKQ	P12830|CADH1_HUMAN		420	KTAK	KTAKGLDF	441	448	Extracellular	13	single-pass type i membrane protein	endosome, golgi, PM, cytoplasm	287	yes
STEEFPPLQPILQQKK	P13612|ITA4_HUMAN	coreceptor activity	560	ISKR	ISKRSTEE	592	607	Extracellular	11	single-pass type i membrane protein	membrane	no Propeptide	yes
VQLTGEPVPMARC	P15151|PVR_HUMAN	signaling receptor activity; virus receptor activity	135	EVQK	EVQKVQLT	154	166	Extracellular	8	single-pass type i membrane protein	PM, secreted	no Propeptide	yes
ALSIGFETCRY	P16070|CD44_HUMAN	transmembrane signaling receptor activity	50	QMEK	QMEKALSI	69	79	Extracellular	9	single-pass type i membrane protein	PM	no Propeptide	yes
NVISLTEDVDEFRN	P16144|ITB4_HUMAN	G protein-coupled receptor binding	179	FSFK	FSFKNVIS	205	218	Extracellular	5	single-pass type i membrane protein	PM	no Propeptide	yes
MDAGIICDVCTCELQKE	P16144|ITB4_HUMAN	G protein-coupled receptor binding	420	DGLK	DGLKMDAG	446	462	Extracellular	5	single-pass type i membrane protein	PM	no Propeptide	yes
ANLVKNGCGGEIESPAS	P18084|ITB5_HUMAN	signaling receptor activity; virus receptor activity	46	CDLR	CDLRANLV	68	84	Extracellular	8	single-pass type i membrane protein	membrane	no Propeptide	yes
DISPFSYTAPRY	P18084|ITB5_HUMAN	signaling receptor activity; virus receptor activity	164	FVDK	FVDKDISP	186	197	Extracellular	8	single-pass type i membrane protein	membrane	no Propeptide	yes
YQTNPCIGYKL	P18084|ITB5_HUMAN	signaling receptor activity; virus receptor activity	175	TAPR	TAPRYQTN	197	207	Extracellular	8	single-pass type i membrane protein	membrane	no Propeptide	yes
IYGPFCECDNFSCARN	P18084|ITB5_HUMAN	signaling receptor activity; virus receptor activity	521	EFGK	EFGKIYGP	543	558	Extracellular	8	single-pass type i membrane protein	membrane	no Propeptide	yes
ISGGDPTGRF	P19022|CADH2_HUMAN		398	AVYR	AVYRISGG	422	431	Extracellular	7	single-pass type i membrane protein	PM	263	yes
FAIQTDPNSNDGLVTVVKPIDFETNRM	P19022|CADH2_HUMAN		407	PTGR	PTGRFAIQ	431	457	Extracellular	7	single-pass type i membrane protein	PM	272	yes
YMQQNIRY	P19022|CADH2_HUMAN		503	DPDR	DPDRYMQQ	527	534	Extracellular	7	single-pass type i membrane protein	PM	368	yes
IKFLEAGIYEVPIIITDSGNPPKS	P19022|CADH2_HUMAN		644	LNLK	LNLKIKFL	668	691	Extracellular	7	single-pass type i membrane protein	PM	509	yes
GLDFEAKN	P22223|CADH3_HUMAN		372	TTRK	TTRKGLDF	395	402	Extracellular	2	single-pass type i membrane protein	PM	288
TACGAPSGICLQVKS	P23229|ITA6_HUMAN		504	LRQK	LRQKTACG	526	540	Extracellular	9	single-pass type i membrane protein	PM	no Propeptide	yes
VNSLPEVLPILNSDEPKT	P23229|ITA6_HUMAN		614	SRRR	SRRRVNSL	636	653	Extracellular	9	single-pass type i membrane protein	PM	no Propeptide	yes
QIDDNRKF	P23229|ITA6_HUMAN		925	ITEK	ITEKQIDD	947	954	Extracellular	9	single-pass type i membrane protein	PM	no Propeptide	yes
ASGDPYWAYSGAYGPEH	P23470|PTPRG_HUMAN	transmembrane receptor protein tyrosine phosphatase activity	36	RRRK	RRRKASGD	54	70	Extracellular	8	single-pass type i membrane protein	membrane	no Propeptide	yes
QLDPGGGQGPPPVTLA	P26006|ITA3_HUMAN		845	RRRR	RRRRQLDP	876	891	Extracellular	14	single-pass type i membrane protein	PM	no Propeptide	yes
SESVPPVTDWAWYKI	P35613|BASI_HUMAN	signaling receptor activity; virus receptor activity	224	LVCK	LVCKSESV	244	258	Extracellular	3	single-pass type i membrane protein	melanosome, endosome, ER, PM	no Propeptide	yes
ETWVLLVCIGATS	P36021|MOT8_HUMAN		no SS	SEIK	SEIKETWV	355	367	Extracellular	0	multi-pass membrane protein	PM	no Propeptide
SVNNDMIVTDNNGAVKF	P37173|TGFR2_HUMAN	activin-activated receptor activity; transforming growth factor beta-activated receptor activity; transforming growth factor beta receptor activity, type II; transmembrane receptor protein serine/threonine kinase activity; type III transforming growth factor beta receptor binding; type I transforming growth factor beta receptor binding	10	HVQK	HVQKSVNN	31	47	Extracellular	3	single-pass type i membrane protein	PM	no Propeptide	yes
SQHQETPVYLGATAGM	P49961|ENTP1_HUMAN		no SS	VIPR	VIPRSQHQ	119	134	Extracellular	6	multi-pass membrane protein	membrane	no Propeptide	yes
DWVIPPINVPENSRG	P55283|CADH4_HUMAN		151	RRKR	RRKRDWVI	170	184	Extracellular	6	single-pass type i membrane protein	PM	1	yes
TETASTVTENKD	P78324|SHPS1_HUMAN		267	NVSR	NVSRTETA	296	307	Extracellular	4	single-pass type i membrane protein	membrane	no Propeptide	yes
SIEVPLNERI	P78552|I13R1_HUMAN	ciliary neurotrophic factor receptor binding; cytokine binding; cytokine receptor activity; leukemia inhibitory factor receptor activity	65	ETRR	ETRRSIEV	85	94	Extracellular	10	single-pass type i membrane protein	membrane	no Propeptide	yes
VNGSLGLELQQPY	P98161|PKD1_HUMAN	Wnt-activated receptor activity	1451	TSIK	TSIKVNGS	1473	1485	Extracellular	60	multi-pass membrane protein	golgi, ER, PM	no Propeptide
VQNQEKAEELYQKR	Q02297|NRG1_HUMAN	cytokine activity; ErbB-3 class receptor binding; receptor tyrosine kinase binding; signaling receptor binding; transmembrane receptor protein tyrosine kinase activator activity	no SS	VPMK	VPMKVQNQ	229	242	Extracellular	3	single-pass type i membrane protein	PM, secreted, nucleus	210
SLPGEQEQEVAGSKV	Q04721|NOTC2_HUMAN	signaling receptor activity	1585	MTRR	MTRRSLPG	1609	1623	Extracellular	7	single-pass type i membrane protein	PM, nucleus, cytoplasm	no Propeptide	yes
GAPEGGQPYPVLRV	Q04912|RON_HUMAN	macrophage colony-stimulating factor receptor activity; transmembrane receptor protein tyrosine kinase activity	287	RRRR	RRRRGAPE	310	323	Extracellular	8	single-pass type i membrane protein	membrane	no Propeptide	yes
MDALIIPVTMEVPCDSRG	Q12791|KCMA1_HUMAN		no SS	HEPK	HEPKMDAL	66	83	Extracellular	0	multi-pass membrane protein	PM	no Propeptide
FTLIVTDVNEAPQF	Q12864|CAD17_HUMAN		532	SFAK	SFAKFTLI	553	566	Extracellular	8	single-pass type i membrane protein	PM	no Propeptide	yes
ALCPDHDSDSSGKDPRN	Q13433|S39A6_HUMAN		117	NKRK	NKRKALCP	144	160	Extracellular	5	multi-pass membrane protein	PM	no Propeptide	yes
AVLPQTRY	Q13443|ADAM9_HUMAN		179	RRRR	RRRRAVLP	206	213	Extracellular	6	single-pass type i membrane protein	PM, secreted	no Propeptide	yes
DVVTETKT	Q13444|ADA15_HUMAN		191	RRRR	RRRRDVVT	207	214	Extracellular	5	single-pass type i membrane protein	vesicle, golgi, endosome, PM	1	yes
KSVQYDDVPEYKDRL	Q13740|CD166_HUMAN	signaling receptor binding	50	SSTK	SSTKKSVQ	76	90	Extracellular	9	single-pass type i membrane protein	PM, secreted	no Propeptide	yes
SVQYDDVPEYKDRL	Q13740|CD166_HUMAN	signaling receptor binding	51	STKK	STKKSVQY	77	90	Extracellular	9	single-pass type i membrane protein	PM, secreted	no Propeptide	yes
AWITAPVALRE	Q14126|DSG2_HUMAN		28	RQKR	RQKRAWIT	50	60	Extracellular	5	single-pass type i membrane protein	PM	1	yes
IVSLEPAYPPVFYLNKD	Q14126|DSG2_HUMAN		178	ISYR	ISYRIVSL	200	216	Extracellular	5	single-pass type i membrane protein	PM	151	yes
YKPTPIPIKV	Q14126|DSG2_HUMAN		346	IRSK	IRSKYKPT	368	377	Extracellular	5	single-pass type i membrane protein	PM	319	yes
LAKLPDFESRY	Q14126|DSG2_HUMAN		427	SEIK	SEIKLAKL	449	459	Extracellular	5	single-pass type i membrane protein	PM	400	yes
GISIPDHGFCQPISIPLCTDI	Q14332|FZD2_HUMAN	G protein-coupled receptor activity; Wnt-activated receptor activity	8	HGEK	HGEKGISI	30	50	Extracellular	2	multi-pass membrane protein	PM	no Propeptide
STLPTGIQVKE	Q14517|FAT1_HUMAN		698	PQFR	PQFRSTLP	718	728	Extracellular	22	single-pass type i membrane protein	PM, nucleus	no Propeptide	yes
AVDQGLPRR	Q14517|FAT1_HUMAN		3181	LSLK	LSLKAVDQ	3201	3209	Extracellular	22	single-pass type i membrane protein	PM, nucleus	no Propeptide	yes
EAGAMECYQVPVTYQNA	Q15262|PTPRK_HUMAN	transmembrane receptor protein tyrosine phosphatase activity	620	RTKR	RTKREAGA	645	661	Extracellular	12	single-pass type i membrane protein	PM	no Propeptide	yes
AATEEPEVIPDPAKQ	Q15262|PTPRK_HUMAN	transmembrane receptor protein tyrosine phosphatase activity	707	IATK	IATKAATE	732	746	Extracellular	12	single-pass type i membrane protein	PM	no Propeptide	yes
ALGFIHEAQVGERL	Q86SJ2|AMGO2_HUMAN		255	GSFR	GSFRALGF	293	306	Extracellular	8	single-pass type i membrane protein	PM, nucleus	no Propeptide	yes
SLEDEPRL	Q86SQ4|AGRG6_HUMAN	G protein-coupled receptor activity	433	KVKR	KVKRSLED	469	476	Extracellular	25	multi-pass membrane protein	PM	no Propeptide	yes
ELRPTDDSLYKL	Q8IWK6|AGRA3_HUMAN	G protein-coupled receptor activity	593	KQKR	KQKRELRP	625	636	Extracellular	13	multi-pass membrane protein	membrane	no Propeptide	yes
SLPSEASEQYLTKA	Q92823|NRCAM_HUMAN		707	SIGK	SIGKSLPS	730	743	Extracellular	18	single-pass type i membrane protein	PM, secreted	no Propeptide	yes
GVEVAAGASSGGETRQ	Q969Z4|TR19L_HUMAN		107	RARR	RARRGVEV	131	146	Extracellular	1	single-pass type i membrane protein	PM, cytoplasm	no Propeptide
FTQPLQPRS	Q96PD2|DCBD2_HUMAN		424	RAPK	RAPKFTQP	489	497	Extracellular	6	single-pass type i membrane protein	membrane	no Propeptide	yes
AAPLAGVASRA	Q96PQ0|SORC2_HUMAN	neuropeptide receptor activity	71	RWER	RWERAAPL	120	130	Extracellular	7	single-pass type i membrane protein	vesicle, endosome, PM	no Propeptide	yes
DLQEADLDLLRV	Q99075|HBEGF_HUMAN	epidermal growth factor receptor binding	45	RKVR	RKVRDLQE	63	74	Extracellular	6	single-pass type i membrane protein	PM, secreted	1
SAPGEDEECGRV	Q99523|SORT_HUMAN	nerve growth factor receptor activity; neurotensin receptor activity, non-G protein-coupled	46	RWRR	RWRRSAPG	78	89	Extracellular	6	single-pass type i membrane protein	endosome, golgi, lysosome, ER, PM, nucleus	1	yes
GLGGPAPPEPDSGPQRC	Q9H8M5|CNNM2_HUMAN		no SS	PGER	PGERGLGG	134	150	Extracellular	1	multi-pass membrane protein	PM	no Propeptide	yes
AVYDNQYLLETSSLLDYEGTKE	Q9HC56|PCDH9_HUMAN		391	FHLK	FHLKAVYD	413	434	Extracellular	14	single-pass type i membrane protein	PM	no Propeptide	yes
VFDREEQERF	Q9HC56|PCDH9_HUMAN		507	TASR	TASRVFDR	529	538	Extracellular	14	single-pass type i membrane protein	PM	no Propeptide	yes
NVNTAPQFQPPSYQATVPEN	Q9HCU4|CELR2_HUMAN	G protein-coupled receptor activity	144	RRKR	RRKRNVNT	174	193	Extracellular	17	multi-pass membrane protein	PM	no Propeptide	yes
AVDYSTPPRS	Q9NYQ6|CELR1_HUMAN	G protein-coupled receptor activity	306	LRVK	LRVKAVDY	325	334	Extracellular	20	multi-pass membrane protein	PM	no Propeptide	yes
SATQHTGTLFGNDVRT	Q9NYQ6|CELR1_HUMAN	G protein-coupled receptor activity	2121	RALR	RALRSATQ	2140	2155	Extracellular	20	multi-pass membrane protein	PM	no Propeptide	yes
SLLETERA	Q9P273|TEN3_HUMAN		no SS	REQR	REQRSLLE	461	468	Extracellular	17	single-pass membrane protein	PM	no Propeptide	yes
SVSLHEAGFIQYLDS	Q9P273|TEN3_HUMAN		no SS	RQAR	RQARSVSL	474	488	Extracellular	17	single-pass membrane protein	PM	no Propeptide	yes
SLKEEECPAGSHRS	Q9UBN6|TR10D_HUMAN	transmembrane signaling receptor activity	23	QQRR	QQRRSLKE	77	90	Extracellular	2	single-pass type i membrane protein	membrane	no Propeptide
ELAPEVIGSVVMLEIDNRL	Q9UM47|NOTC3_HUMAN	signaling receptor activity	1534	RARR	RARRELAP	1572	1590	Extracellular	3	single-pass type i membrane protein	PM, nucleus	no Propeptide
SFADIGKKH	Q9Y6M7|S4A7_HUMAN		no SS	PLVR	PLVRSFAD	233	241	Extracellular	7	multi-pass membrane protein	PM	no Propeptide	yes
GTQQWEHSPLGELCPPGSHRS	O00220|TR10A_HUMAN	death receptor activity; signaling receptor activity	97	DQSI	DQSIGTQQ	119	139	Extracellular	1	single-pass type i membrane protein	PM, cytoplasm	no Propeptide
LVIPMNHETDVNFQGKN	O15031|PLXB2_HUMAN	semaphorin receptor activity	657	GPSP	GPSPLVIP	675	691	Extracellular	13	single-pass type i membrane protein	PM	no Propeptide	yes
SFDTEDLSDDVIPLADVRS	O75096|LRP4_HUMAN	receptor tyrosine kinase binding	737	IRRI	IRRISFDT	756	774	Extracellular	7	single-pass type i membrane protein	PM	no Propeptide	yes
AAAAAAVSGSAAAEAKE	O75882|ATRN_HUMAN	signaling receptor activity	57	EAEA	EAEAAAAA	84	100	Extracellular	26	single-pass type i membrane protein	PM, secreted	1	yes
AAAAVSGSAAAEAKE	O75882|ATRN_HUMAN	signaling receptor activity	59	EAAA	EAAAAAAA	86	100	Extracellular	26	single-pass type i membrane protein	PM, secreted	3	yes
AAAVSGSAAAEAKE	O75882|ATRN_HUMAN	signaling receptor activity	60	AAAA	AAAAAAAV	87	100	Extracellular	26	single-pass type i membrane protein	PM, secreted	4	yes
AAVSGSAAAEAKE	O75882|ATRN_HUMAN	signaling receptor activity	61	AAAA	AAAAAAVS	88	100	Extracellular	26	single-pass type i membrane protein	PM, secreted	5	yes
AVSGSAAAEAKE	O75882|ATRN_HUMAN	signaling receptor activity	62	AAAA	AAAAAVSG	89	100	Extracellular	26	single-pass type i membrane protein	PM, secreted	6	yes
VSGSAAAEAKE	O75882|ATRN_HUMAN	signaling receptor activity	63	AAAA	AAAAVSGS	90	100	Extracellular	26	single-pass type i membrane protein	PM, secreted	7	yes
QMENTDCYLPDAFKI	O95490|AGRL2_HUMAN	G protein-coupled receptor activity; latrotoxin receptor activity	54	ADPF	ADPFQMEN	78	92	Extracellular	9	multi-pass membrane protein	membrane	no Propeptide	yes
AAAQEADGARS	O96005|CLPT1_HUMAN		no SS	M	MAAAQ	2	12	Extracellular	6	multi-pass membrane protein	membrane	no Propeptide	yes
YVDDTQFVRF	P01889|HLAB_HUMAN	signaling receptor binding	28	ISVG	ISVGYVDD	51	60	Extracellular	1	single-pass type i membrane protein	ER, PM	no Propeptide	yes
YVDDTQFVRF	P01893|HLAH_HUMAN		28	ISVG	ISVGYVDD	51	60	Extracellular	1	single-pass membrane protein	PM	no Propeptide
IAVGYVDDTQFVRF	P04439|HLAA_HUMAN	CD8 receptor binding; signaling receptor binding; T cell receptor binding	24	EPRF	EPRFIAVG	47	60	Extracellular	1	single-pass type i membrane protein	ER, PM	no Propeptide	yes
YVDDTQFVRF	P04439|HLAA_HUMAN	CD8 receptor binding; signaling receptor binding; T cell receptor binding	28	IAVG	IAVGYVDD	51	60	Extracellular	1	single-pass type i membrane protein	ER, PM	no Propeptide	yes
LHNQEVTAEDGTQRC	P04626|ERBB2_HUMAN	ErbB-3 class receptor binding; transmembrane receptor protein tyrosine kinase activity; transmembrane signaling receptor activity	296	LVCP	LVCPLHNQ	317	331	Extracellular	7	single-pass type i membrane protein	endosome, PM, nucleus, cytoplasm	no Propeptide	yes
VFFAEDVGSNKG	P05067|A4_HUMAN	acetylcholine receptor activator activity; acetylcholine receptor binding; ephrin receptor binding; G protein-coupled receptor binding; growth factor receptor binding; insulin receptor binding; low-density lipoprotein particle receptor binding; RAGE receptor binding; signaling receptor activator activity; signaling receptor binding	673	HQKL	HQKLVFFA	689	700	Extracellular	10	single-pass type i membrane protein	vesicle, golgi, endosome, PM, secreted, nucleus, cytoplasm	no Propeptide
AVTEEFQPVYKE	P05556|ITB1_HUMAN	coreceptor activity; virus receptor activity	317	QTIF	QTIFAVTE	336	347	Extracellular	12	single-pass type i membrane protein	melanosome, endosome, PM	no Propeptide	yes
GIVEGGQVLKC	P06756|ITAV_HUMAN	coreceptor activity; virus receptor activity	50	TTQP	TTQPGIVE	79	89	Extracellular	13	single-pass type i membrane protein	PM	no Propeptide	yes
ALSEGDIHTLGCGVAQCLKI	P06756|ITAV_HUMAN	coreceptor activity; virus receptor activity	864	KRDL	KRDLALSE	893	912	Extracellular	13	single-pass type i membrane protein	PM	no Propeptide	yes
NYDLVDGECVEPVDPCFRA	P07204|TRBM_HUMAN	signaling receptor activity; transmembrane signaling receptor activity	337	HCYP	HCYPNYDL	354	372	Extracellular	7	single-pass type i membrane protein	membrane	no Propeptide	yes
STQVDTVATKV	P08195|4F2_HUMAN		no SS	NSWF	NSWFSTQV	320	330	Extracellular	4	single-pass type ii membrane protein	melanosome, lysosome, PM	no Propeptide	yes
GLSAGLQASDLPASASLPAKA	P08195|4F2_HUMAN		no SS	FGDV	FGDVGLSA	573	593	Extracellular	4	single-pass type ii membrane protein	melanosome, lysosome, PM	no Propeptide	yes
SAGLQASDLPASASLPAKA	P08195|4F2_HUMAN		no SS	DVGL	DVGLSAGL	575	593	Extracellular	4	single-pass type ii membrane protein	melanosome, lysosome, PM	no Propeptide	yes
YVDDTQFVRF	P10321|HLAC_HUMAN		28	ISVG	ISVGYVDD	51	60	Extracellular	1	single-pass type i membrane protein	ER, PM	no Propeptide	yes
GFPSIDMGPQLKV	P10586|PTPRF_HUMAN	transmembrane receptor protein tyrosine phosphatase activity	105	QLPP	QLPPGFPS	133	145	Extracellular	5	single-pass type i membrane protein	membrane	no Propeptide	yes
AFTAVGDGPPSPTIQVKT	P10586|PTPRF_HUMAN	transmembrane receptor protein tyrosine phosphatase activity	462	LRVL	LRVLAFTA	490	507	Extracellular	5	single-pass type i membrane protein	membrane	no Propeptide	yes
FTAVGDGPPSPTIQVKT	P10586|PTPRF_HUMAN	transmembrane receptor protein tyrosine phosphatase activity	463	RVLA	RVLAFTAV	491	507	Extracellular	5	single-pass type i membrane protein	membrane	no Propeptide	yes
VYTILNDDGGQFVVTTNPVNNDGILKT	P12830|CADH1_HUMAN		391	AWEA	AWEAVYTI	412	438	Extracellular	13	single-pass type i membrane protein	endosome, golgi, PM, cytoplasm	258	yes
VVTTNPVNNDGILKT	P12830|CADH1_HUMAN		403	GGQF	GGQFVVTT	424	438	Extracellular	13	single-pass type i membrane protein	endosome, golgi, PM, cytoplasm	270	yes
NWLEINPDTGAISTRA	P12830|CADH1_HUMAN		510	RDTA	RDTANWLE	531	546	Extracellular	13	single-pass type i membrane protein	endosome, golgi, PM, cytoplasm	377	yes
LILSDVNDNAPIPEPRT	P12830|CADH1_HUMAN		562	GTLL	GTLLLILS	583	599	Extracellular	13	single-pass type i membrane protein	endosome, golgi, PM, cytoplasm	429	yes
ILSDVNDNAPIPEPRT	P12830|CADH1_HUMAN		563	TLLL	TLLLILSD	584	599	Extracellular	13	single-pass type i membrane protein	endosome, golgi, PM, cytoplasm	430	yes
SDVNDNAPIPEPRT	P12830|CADH1_HUMAN		565	LLIL	LLILSDVN	586	599	Extracellular	13	single-pass type i membrane protein	endosome, golgi, PM, cytoplasm	432	yes
YVDDTQFVRF	P13747|HLAE_HUMAN	natural killer cell lectin-like receptor binding; signaling receptor binding; T cell receptor binding	28	ISVG	ISVGYVDD	48	57	Extracellular	1	single-pass type i membrane protein	golgi, PM, secreted	no Propeptide	yes
NHPSSSGSFSDADLADGVSGGEGKG	P14209|CD99_HUMAN		61	NPNP	NPNPNHPS	82	106	Extracellular	0	single-pass type i membrane protein	membrane	no Propeptide
SSSGSFSDADLADGVSGGEGKG	P14209|CD99_HUMAN		64	PNHP	PNHPSSSG	85	106	Extracellular	0	single-pass type i membrane protein	membrane	no Propeptide
SFSDADLADGVSGGEGKG	P14209|CD99_HUMAN		68	SSSG	SSSGSFSD	89	106	Extracellular	0	single-pass type i membrane protein	membrane	no Propeptide
SDADLADGVSGGEGKG	P14209|CD99_HUMAN		70	SGSF	SGSFSDAD	91	106	Extracellular	0	single-pass type i membrane protein	membrane	no Propeptide
VFHQTQGPSYSESKR	P15151|PVR_HUMAN	signaling receptor activity; virus receptor activity	58	GSMA	GSMAVFHQ	77	91	Extracellular	8	single-pass type i membrane protein	PM, secreted	no Propeptide	yes
NAFDGPITITIVNRD	P16070|CD44_HUMAN	transmembrane signaling receptor activity	118	TDLP	TDLPNAFD	137	151	Extracellular	9	single-pass type i membrane protein	PM	no Propeptide	yes
LFLPSESKN	P16070|CD44_HUMAN	transmembrane signaling receptor activity	229	WFSW	WFSWLFLP	248	256	Extracellular	9	single-pass type i membrane protein	PM	no Propeptide	yes
GIICDVCTCELQKE	P16144|ITB4_HUMAN	G protein-coupled receptor binding	423	KMDA	KMDAGIIC	449	462	Extracellular	5	single-pass type i membrane protein	PM	no Propeptide	yes
SAIHPGLCEDLRS	P16144|ITB4_HUMAN	G protein-coupled receptor binding	593	EINY	EINYSAIH	619	631	Extracellular	5	single-pass type i membrane protein	PM	no Propeptide	yes
AAQEQPFIVSNQNKR	P17301|ITA2_HUMAN	collagen receptor activity; virus receptor activity	780	RQIP	RQIPAAQE	808	822	Extracellular	10	single-pass type i membrane protein	membrane	no Propeptide	yes
YVDDTQFVRF	P17693|HLAG_HUMAN	CD8 receptor binding; signaling receptor binding	28	IAMG	IAMGYVDD	51	60	Extracellular	1	single-pass type i membrane protein	endosome, ER, PM, secreted	no Propeptide
TYVELPSGKS	P18084|ITB5_HUMAN	signaling receptor activity; virus receptor activity	673	VMMF	VMMFTYVE	695	704	Extracellular	8	single-pass type i membrane protein	membrane	no Propeptide	yes
VVLPEVEPGLTARE	P18827|SDC1_HUMAN		84	EGEA	EGEAVVLP	105	118	Extracellular	6	single-pass type i membrane protein	secreted	no Propeptide
VVAVEPDRRN	P18827|SDC1_HUMAN		201	ENTA	ENTAVVAV	222	231	Extracellular	6	single-pass type i membrane protein	secreted	no Propeptide
ATGASQGLLDRK	P18827|SDC1_HUMAN		218	VDQG	VDQGATGA	239	250	Extracellular	6	single-pass type i membrane protein	secreted	no Propeptide
TFYGEVPENRV	P19022|CADH2_HUMAN		362	FTAM	FTAMTFYG	386	396	Extracellular	7	single-pass type i membrane protein	PM	227	yes
AIQTDPNSNDGLVTVVKPIDFETNRM	P19022|CADH2_HUMAN		408	TGRF	TGRFAIQT	432	457	Extracellular	7	single-pass type i membrane protein	PM	273	yes
FVLTVAAENQVPLAKG	P19022|CADH2_HUMAN		434	TNRM	TNRMFVLT	458	473	Extracellular	7	single-pass type i membrane protein	PM	299	yes
VLTVAAENQVPLAKG	P19022|CADH2_HUMAN		435	NRMF	NRMFVLTV	459	473	Extracellular	7	single-pass type i membrane protein	PM	300	yes
TVAAENQVPLAKG	P19022|CADH2_HUMAN		437	MFVL	MFVLTVAA	461	473	Extracellular	7	single-pass type i membrane protein	PM	302	yes
AENQVPLAKG	P19022|CADH2_HUMAN		440	LTVA	LTVAAENQ	464	473	Extracellular	7	single-pass type i membrane protein	PM	305	yes
GGVEQFISDICPKK	P21926|CD9_HUMAN		no SS	CGLA	CGLAGGVE	157	170	Extracellular	2	multi-pass membrane protein	PM, secreted	no Propeptide
GVEQFISDICPKK	P21926|CD9_HUMAN		no SS	GLAG	GLAGGVEQ	158	170	Extracellular	2	multi-pass membrane protein	PM, secreted	no Propeptide
SEEVELEPCLAPSLEQQEQELTVALGQPVRL	P22455|FGFR4_HUMAN	fibroblast growth factor-activated receptor activity; transmembrane receptor protein tyrosine kinase activity	5	SLEA	SLEASEEV	25	55	Extracellular	5	single-pass type i membrane protein	endosome, ER, PM, secreted, cytoplasm	no Propeptide	yes
YVGALHENRH	P23470|PTPRG_HUMAN	transmembrane receptor protein tyrosine phosphatase activity	16	LTEG	LTEGYVGA	34	43	Extracellular	8	single-pass type i membrane protein	membrane	no Propeptide	yes
TCVDHAVVPPGGEEPRM	P29317|EPHA2_HUMAN	transmembrane-ephrin receptor activity; transmembrane receptor protein tyrosine kinase activity; virus receptor activity	207	TVAG	TVAGTCVD	229	245	Extracellular	2	single-pass type i membrane protein	PM	no Propeptide	yes
SINQTEPPKV	P29317|EPHA2_HUMAN	transmembrane-ephrin receptor activity; transmembrane receptor protein tyrosine kinase activity; virus receptor activity	411	TASV	TASVSINQ	433	442	Extracellular	2	single-pass type i membrane protein	PM	no Propeptide	yes
SCIANAEEVDVPIKL	P29323|EPHB2_HUMAN	axon guidance receptor activity; signaling receptor binding; transmembrane-ephrin receptor activity; transmembrane receptor protein tyrosine kinase activity	208	AARG	AARGSCIA	225	239	Extracellular	4	single-pass type i membrane protein	PM	no Propeptide	yes
SSTVQGSNIFERT	P31431|SDC4_HUMAN	thrombospondin receptor activity	115	KVSM	KVSMSSTV	132	144	Extracellular	3	single-pass type i membrane protein	secreted	no Propeptide
AAPAPRPPELQSASAGPSVSLYLSEDEVRR	P34925|RYK_HUMAN	coreceptor activity involved in Wnt signaling pathway, planar cell polarity pathway; transmembrane signaling receptor activity; Wnt-activated receptor activity	22	PGAA	PGAAAAPA	46	75	Extracellular	5	single-pass type i membrane protein	nucleus, cytoplasm	no Propeptide	yes
EPGTVFTTVEDLGSKI	P35613|BASI_HUMAN	signaling receptor activity; virus receptor activity	118	VLVL	VLVLEPGT	138	153	Extracellular	3	single-pass type i membrane protein	melanosome, endosome, ER, PM	no Propeptide	yes
GYEPVSGAKT	P48960|AGRE5_HUMAN	G protein-coupled receptor activity; transmembrane signaling receptor activity	77	VCSP	VCSPGYEP	96	105	Extracellular	9	multi-pass membrane protein	PM, secreted	no Propeptide	yes
VEMEDDDFTASLSKQ	P54289|CA2D1_HUMAN		935	LLEA	LLEAVEME	958	972	Extracellular	16	single-pass type i membrane protein	membrane	no Propeptide	yes
LIDINDNAPELLPKE	P55283|CADH4_HUMAN		586	LQIY	LQIYLIDI	605	619	Extracellular	6	single-pass type i membrane protein	PM	436	yes
SNTAAENTGSNERN	P78324|SHPS1_HUMAN		329	KEQG	KEQGSNTA	358	371	Extracellular	4	single-pass type i membrane protein	membrane	no Propeptide	yes
SSGDPDGFFNSKV	P98172|EFNB1_HUMAN	ephrin receptor binding	200	ASGG	ASGGSSGD	226	238	Extracellular	1	single-pass type i membrane protein	PM, nucleus	no Propeptide	yes
GYSDEYEEDGFCQPYRG	Q01973|ROR1_HUMAN	coreceptor activity involved in Wnt signaling pathway, planar cell polarity pathway; transmembrane receptor protein tyrosine kinase activity; Wnt-activated receptor activity	131	TASP	TASPGYSD	159	175	Extracellular	4	single-pass type i membrane protein	membrane	no Propeptide	yes
SMHPTTGVITTTSSQLDRE	Q02487|DSC2_HUMAN		270	PTLF	PTLFSMHP	296	314	Extracellular	5	single-pass type i membrane protein	PM	161	yes
VYSLEPEPAAKG	Q08174|PCDH1_HUMAN		486	NAEL	NAELVYSL	542	553	Extracellular	6	single-pass type i membrane protein	PM	no Propeptide	yes
LIIPVTMEVPCDSRG	Q12791|KCMA1_HUMAN		no SS	KMDA	KMDALIIP	69	83	Extracellular	0	multi-pass membrane protein	PM	no Propeptide
IVTDVNEAPQFSQHVFQAKV	Q12864|CAD17_HUMAN		535	KFTL	KFTLIVTD	556	575	Extracellular	8	single-pass type i membrane protein	PM	no Propeptide	yes
AVILTTGEAGHPSADVLKY	Q12913|PTPRJ_HUMAN	platelet-derived growth factor receptor binding	817	IKAY	IKAYAVIL	851	869	Extracellular	34	single-pass type i membrane protein	PM	no Propeptide	yes
SHLSSQNIEESAYFDSTWKG	Q13433|S39A6_HUMAN		378	GPLF	GPLFSHLS	405	424	Extracellular	5	multi-pass membrane protein	PM	no Propeptide	yes
LFLETEQLKK	Q13740|CD166_HUMAN	signaling receptor binding	118	VSKA	VSKALFLE	144	153	Extracellular	9	single-pass type i membrane protein	PM, secreted	no Propeptide	yes
NYVCETALQEVEGLKK	Q13740|CD166_HUMAN	signaling receptor binding	363	QDAG	QDAGNYVC	389	404	Extracellular	9	single-pass type i membrane protein	PM, secreted	no Propeptide	yes
SIPEHDEADEISDENRE	Q13740|CD166_HUMAN	signaling receptor binding	478	VSAI	VSAISIPE	504	520	Extracellular	9	single-pass type i membrane protein	PM, secreted	no Propeptide	yes
SNALEPDFKA	Q14118|DAG1_HUMAN	virus receptor activity	665	RPAF	RPAFSNAL	693	702	Extracellular	14	single-pass type i membrane protein	PM, secreted, nucleus, cytoplasm	no Propeptide	yes
WITAPVALRE	Q14126|DSG2_HUMAN		29	QKRA	QKRAWITA	51	60	Extracellular	5	single-pass type i membrane protein	PM	2	yes
SLEPAYPPVFYLNKD	Q14126|DSG2_HUMAN		180	YRIV	YRIVSLEP	202	216	Extracellular	5	single-pass type i membrane protein	PM	153	yes
LISDNQGFSCPEKQ	Q14126|DSG2_HUMAN		549	EIQF	EIQFLISD	571	584	Extracellular	5	single-pass type i membrane protein	PM	522	yes
MSSVEKETKT	Q15262|PTPRK_HUMAN	transmembrane receptor protein tyrosine phosphatase activity	689	YFQA	YFQAMSSV	714	723	Extracellular	12	single-pass type i membrane protein	PM	no Propeptide	yes
ATEEPEVIPDPAKQ	Q15262|PTPRK_HUMAN	transmembrane receptor protein tyrosine phosphatase activity	708	ATKA	ATKAATEE	733	746	Extracellular	12	single-pass type i membrane protein	PM	no Propeptide	yes
SQNLETQESTVPQSSRA	Q29980|MICB_HUMAN	natural killer cell lectin-like receptor binding	121	ELFL	ELFLSQNL	142	158	Extracellular	4	single-pass type i membrane protein	ER, PM	no Propeptide	yes
GTAAAAAAAAAAAAAGEGARS	Q7RTP0|NIPA1_HUMAN		no SS	M	MGTAA	2	22	Extracellular	0	multi-pass membrane protein	endosome, PM	no Propeptide
AAAAAAAAAGEGARS	Q7RTP0|NIPA1_HUMAN		no SS	AAAA	AAAAAAAA	8	22	Extracellular	0	multi-pass membrane protein	endosome, PM	no Propeptide
THFGVLMDLPRS	Q86SQ4|AGRG6_HUMAN	G protein-coupled receptor activity	805	CNHF	CNHFTHFG	841	852	Extracellular	25	multi-pass membrane protein	PM	no Propeptide	yes
AAGNPGYNPYVECQDSVRT	Q86X29|LSR_HUMAN		no SS	NAQL	NAQLAAGN	154	172	Extracellular	0	single-pass membrane protein	PM	no Propeptide
VAPDNGSSRT	Q8IUW5|RELL1_HUMAN		5	SSPL	SSPLVAPD	27	36	Extracellular	2	single-pass type i membrane protein	PM	no Propeptide	yes
TSFGVLLDLSRT	Q8IZP9|AGRG2_HUMAN	G protein-coupled receptor activity	571	CSHL	CSHLTSFG	607	618	Extracellular	21	multi-pass membrane protein	PM	no Propeptide	yes
ATTVPDGCRN	Q8NFJ5|RAI3_HUMAN	G protein-coupled receptor activity	no SS	M	MATTV	2	11	Extracellular	1	multi-pass membrane protein	vesicle, golgi, PM	no Propeptide	yes
VDFLSAKK	Q8NGD1|OR4N2_HUMAN	G protein-coupled receptor activity; olfactory receptor activity	no SS	PRML	PRMLVDFL	83	90	Extracellular	1	multi-pass membrane protein	PM	no Propeptide
GSGLDLADALDDQDDGRR	Q8TCZ2|C99L2_HUMAN		44	AKPP	AKPPGSGL	68	85	Extracellular	0	single-pass type i membrane protein	PM	no Propeptide
DLADALDDQDDGRR	Q8TCZ2|C99L2_HUMAN		48	GSGL	GSGLDLAD	72	85	Extracellular	0	single-pass type i membrane protein	PM	no Propeptide
IAGGGGFSDKDLEDIVGGGEYKPDKG	Q8TCZ2|C99L2_HUMAN		115	RRKP	RRKPIAGG	139	164	Extracellular	0	single-pass type i membrane protein	PM	no Propeptide
GHSGEDLPMVAPGNVRV	Q92823|NRCAM_HUMAN		815	AVVM	AVVMGHSG	838	854	Extracellular	18	single-pass type i membrane protein	PM, secreted	no Propeptide	yes
VYLGEEELLHDPMGQDRA	Q96J42|TXD15_HUMAN		26	QVGA	QVGAVYLG	57	74	Extracellular	4	single-pass type i membrane protein	membrane	no Propeptide	yes
SAAPAAPLPERN	Q99808|S29A1_HUMAN		no SS	DAQA	DAQASAAP	63	74	Extracellular	1	multi-pass membrane protein	PM	no Propeptide	yes
SVTGSCYCGKR	Q9H2A7|CXL16_HUMAN	low-density lipoprotein particle receptor activity; scavenger receptor activity	5	GNEG	GNEGSVTG	33	43	Extracellular	1	single-pass type i membrane protein	PM, secreted	no Propeptide	yes
CAAVGENEETVIIGLRL	Q9H8M5|CNNM2_HUMAN		no SS	GAGG	GAGGCAAV	63	79	Extracellular	1	multi-pass membrane protein	PM	no Propeptide	yes
AVGENEETVIIGLRL	Q9H8M5|CNNM2_HUMAN		no SS	GGCA	GGCAAVGE	65	79	Extracellular	1	multi-pass membrane protein	PM	no Propeptide	yes
AVIVTVLDENDNSPKF	Q9HC56|PCDH9_HUMAN		535	QSQA	QSQAAVIV	557	572	Extracellular	14	single-pass type i membrane protein	PM	no Propeptide	yes
VIVTVLDENDNSPKF	Q9HC56|PCDH9_HUMAN		536	SQAA	SQAAVIVT	558	572	Extracellular	14	single-pass type i membrane protein	PM	no Propeptide	yes
VFLSVEDDNDNAPQFSEKR	Q9HCU4|CELR2_HUMAN	G protein-coupled receptor activity	355	TTAA	TTAAVFLS	385	403	Extracellular	17	multi-pass membrane protein	PM	no Propeptide	yes
SVQGEYQGRV	Q9NQS3|NECT3_HUMAN		56	QYGF	QYGFSVQG	112	121	Extracellular	6	single-pass membrane protein	PM	no Propeptide	yes
NAQSSTTVTVLVEPTVSLIKG	Q9NQS3|NECT3_HUMAN		101	FPLG	FPLGNAQS	157	177	Extracellular	6	single-pass membrane protein	PM	no Propeptide	yes
VHIQAVDADSGENARL	Q9NYQ6|CELR1_HUMAN	G protein-coupled receptor activity	566	GYPV	GYPVVHIQ	585	600	Extracellular	20	multi-pass membrane protein	PM	no Propeptide	yes
TFQGGDDGDGDFYIEPTSGVIRT	Q9NYQ6|CELR1_HUMAN	G protein-coupled receptor activity	911	RLLY	RLLYTFQG	930	952	Extracellular	20	multi-pass membrane protein	PM	no Propeptide	yes
LTGLCQGCGTRQ	Q9UHN6|CEIP2_HUMAN		no SS	MPAM	MPAMLTGL	1188	1199	Extracellular	4	single-pass type ii membrane protein	PM	no Propeptide	yes
GYEPVSGAKT	Q9UHX3|AGRE2_HUMAN	G protein-coupled receptor activity	77	VCSP	VCSPGYEP	99	108	Extracellular	8	multi-pass membrane protein	PM	no Propeptide	yes
SLAPLAGAGLELQLERR	Q9ULI3|HEG1_HUMAN		15	RRAL	RRALSLAP	43	59	Extracellular	9	single-pass type i membrane protein	PM, secreted	no Propeptide	yes
GILASPQSAPGNLDNSKS	Q9Y6M7|S4A7_HUMAN		no SS	DLTP	DLTPGILA	375	392	Extracellular	7	multi-pass membrane protein	PM	no Propeptide	yes
IGTQQWEHSPLGELCPPGSHRS	O00220|TR10A_HUMAN	death receptor activity; signaling receptor activity	96	HDQS	HDQSIGTQ	118	139	Extracellular	1	single-pass type i membrane protein	PM, cytoplasm	no Propeptide
WEHSPLGELCPPGSHRS	O00220|TR10A_HUMAN	death receptor activity; signaling receptor activity	101	GTQQ	GTQQWEHS	123	139	Extracellular	1	single-pass type i membrane protein	PM, cytoplasm	no Propeptide
FIYSQADENQKG	O14786|NRP1_HUMAN	coreceptor activity; cytokine binding; semaphorin receptor activity; vascular endothelial growth factor-activated receptor activity	672	GDGN	GDGNFIYS	692	703	Extracellular	7	single-pass type i membrane protein	PM, mitochondria, secreted, cytoplasm	no Propeptide	yes
YFGPDGENSWSKK	O43570|CAH12_HUMAN		11	SKWT	SKWTYFGP	34	46	Extracellular	3	single-pass type i membrane protein	PM	no Propeptide	yes
VMPYISTTPAKL	P05556|ITB1_HUMAN	coreceptor activity; virus receptor activity	173	VEKT	VEKTVMPY	192	203	Extracellular	12	single-pass type i membrane protein	melanosome, endosome, PM	no Propeptide	yes
CICGPDSALARH	P07204|TRBM_HUMAN	signaling receptor activity; transmembrane signaling receptor activity	447	GTFE	GTFECICG	464	475	Extracellular	7	single-pass type i membrane protein	membrane	no Propeptide	yes
AVGDGPPSPTIQVKT	P10586|PTPRF_HUMAN	transmembrane receptor protein tyrosine phosphatase activity	465	LAFT	LAFTAVGD	493	507	Extracellular	5	single-pass type i membrane protein	membrane	no Propeptide	yes
WLEINPDTGAISTRA	P12830|CADH1_HUMAN		511	DTAN	DTANWLEI	532	546	Extracellular	13	single-pass type i membrane protein	endosome, golgi, PM, cytoplasm	378	yes
SSGSFSDADLADGVSGGEGKG	P14209|CD99_HUMAN		65	NHPS	NHPSSSGS	86	106	Extracellular	0	single-pass type i membrane protein	membrane	no Propeptide
SGSFSDADLADGVSGGEGKG	P14209|CD99_HUMAN		66	HPSS	HPSSSGSF	87	106	Extracellular	0	single-pass type i membrane protein	membrane	no Propeptide
GSFSDADLADGVSGGEGKG	P14209|CD99_HUMAN		67	PSSS	PSSSGSFS	88	106	Extracellular	0	single-pass type i membrane protein	membrane	no Propeptide
FSDADLADGVSGGEGKG	P14209|CD99_HUMAN		69	SSGS	SSGSFSDA	90	106	Extracellular	0	single-pass type i membrane protein	membrane	no Propeptide
SHGSQEGGANTTSGPIRT	P16070|CD44_HUMAN	transmembrane signaling receptor activity	608	SDGH	SDGHSHGS	627	644	Extracellular	9	single-pass type i membrane protein	PM	no Propeptide	yes
AIHPGLCEDLRS	P16144|ITB4_HUMAN	G protein-coupled receptor binding	594	INYS	INYSAIHP	620	631	Extracellular	5	single-pass type i membrane protein	PM	no Propeptide	yes
SFNEEVRK	P18084|ITB5_HUMAN	signaling receptor activity; virus receptor activity	207	DRVD	DRVDSFNE	229	236	Extracellular	8	single-pass type i membrane protein	membrane	no Propeptide	yes
CSTDISTCRG	P18084|ITB5_HUMAN	signaling receptor activity; virus receptor activity	565	DNCN	DNCNCSTD	587	596	Extracellular	8	single-pass type i membrane protein	membrane	no Propeptide	yes
GEAVVLPEVEPGLTARE	P18827|SDC1_HUMAN		81	GPKE	GPKEGEAV	102	118	Extracellular	6	single-pass type i membrane protein	secreted	no Propeptide
AVVLPEVEPGLTARE	P18827|SDC1_HUMAN		83	KEGE	KEGEAVVL	104	118	Extracellular	6	single-pass type i membrane protein	secreted	no Propeptide
TAVVAVEPDRRN	P18827|SDC1_HUMAN		199	SGEN	SGENTAVV	220	231	Extracellular	6	single-pass type i membrane protein	secreted	no Propeptide
AVVAVEPDRRN	P18827|SDC1_HUMAN		200	GENT	GENTAVVA	221	231	Extracellular	6	single-pass type i membrane protein	secreted	no Propeptide
FYGEVPENRV	P19022|CADH2_HUMAN		363	TAMT	TAMTFYGE	387	396	Extracellular	7	single-pass type i membrane protein	PM	228	yes
SNDGLVTVVKPIDFETNRM	P19022|CADH2_HUMAN		415	TDPN	TDPNSNDG	439	457	Extracellular	7	single-pass type i membrane protein	PM	280	yes
VAAENQVPLAKG	P19022|CADH2_HUMAN		438	FVLT	FVLTVAAE	462	473	Extracellular	7	single-pass type i membrane protein	PM	303	yes
VIDVNENPYFAPNPKI	P19022|CADH2_HUMAN		464	VSVT	VSVTVIDV	488	503	Extracellular	7	single-pass type i membrane protein	PM	329	yes
TFTAQDPDRY	P19022|CADH2_HUMAN		494	TMLT	TMLTTFTA	518	527	Extracellular	7	single-pass type i membrane protein	PM	359	yes
GQITTIAVLDRE	P19022|CADH2_HUMAN		527	DPVN	DPVNGQIT	551	562	Extracellular	7	single-pass type i membrane protein	PM	392	yes
SLPEVLPILNSDEPKT	P23229|ITA6_HUMAN		616	RRVN	RRVNSLPE	638	653	Extracellular	9	single-pass type i membrane protein	PM	no Propeptide	yes
LDPGGGQGPPPVTLAAAKK	P26006|ITA3_HUMAN		846	RRRQ	RRRQLDPG	877	895	Extracellular	14	single-pass type i membrane protein	PM	no Propeptide	yes
AVVPPGGEEPRM	P29317|EPHA2_HUMAN	transmembrane-ephrin receptor activity; transmembrane receptor protein tyrosine kinase activity; virus receptor activity	212	CVDH	CVDHAVVP	234	245	Extracellular	2	single-pass type i membrane protein	PM	no Propeptide	yes
AVDGEWLVPIGQCLCQAGYEKV	P29317|EPHA2_HUMAN	transmembrane-ephrin receptor activity; transmembrane receptor protein tyrosine kinase activity; virus receptor activity	226	RMHC	RMHCAVDG	248	269	Extracellular	2	single-pass type i membrane protein	PM	no Propeptide	yes
VSINQTEPPKV	P29317|EPHA2_HUMAN	transmembrane-ephrin receptor activity; transmembrane receptor protein tyrosine kinase activity; virus receptor activity	410	RTAS	RTASVSIN	432	442	Extracellular	2	single-pass type i membrane protein	PM	no Propeptide	yes
LLVNYVSDVRV	P43121|MUC18_HUMAN		316	EPQE	EPQELLVN	338	348	Extracellular	8	single-pass type i membrane protein	membrane	no Propeptide	yes
VCSPGYEPVSGAKT	P48960|AGRE5_HUMAN	G protein-coupled receptor activity; transmembrane signaling receptor activity	73	SYDC	SYDCVCSP	92	105	Extracellular	9	multi-pass membrane protein	PM, secreted	no Propeptide	yes
NLFKEDCHQKI	P60033|CD81_HUMAN	transferrin receptor binding; virus receptor activity	no SS	NIIS	NIISNLFK	184	194	Extracellular	0	multi-pass membrane protein	PM	no Propeptide
LFKEDCHQKI	P60033|CD81_HUMAN	transferrin receptor binding; virus receptor activity	no SS	IISN	IISNLFKE	185	194	Extracellular	0	multi-pass membrane protein	PM	no Propeptide
ATDADEPFTGSSKI	Q12864|CAD17_HUMAN		453	LTIQ	LTIQATDA	474	487	Extracellular	8	single-pass type i membrane protein	PM	no Propeptide	yes
IFSVAPLDRE	Q12864|CAD17_HUMAN		598	VTGE	VTGEIFSV	619	628	Extracellular	8	single-pass type i membrane protein	PM	no Propeptide	yes
SEGPGSPPPYKM	Q13308|PTK7_HUMAN	coreceptor activity involved in Wnt signaling pathway, planar cell polarity pathway	661	VPEE	VPEESEGP	690	701	Extracellular	10	single-pass type i membrane protein	PM	no Propeptide	yes
LSSQNIEESAYFDSTWKG	Q13433|S39A6_HUMAN		380	LFSH	LFSHLSSQ	407	424	Extracellular	5	multi-pass membrane protein	PM	no Propeptide	yes
AYSAPSCGNKL	Q13443|ADAM9_HUMAN		384	KPDE	KPDEAYSA	411	421	Extracellular	6	single-pass type i membrane protein	PM, secreted	no Propeptide	yes
SLGLDHDLPGNSCPCPGPAPAKT	Q13444|ADA15_HUMAN		337	ELGH	ELGHSLGL	353	375	Extracellular	5	single-pass type i membrane protein	vesicle, golgi, endosome, PM	147	yes
AQPPLPDQCPALCECSEAART	Q13641|TPBG_HUMAN		24	SAVS	SAVSAQPP	54	74	Extracellular	3	single-pass type i membrane protein	PM	no Propeptide	yes
AISIPEHDEADEISDENRE	Q13740|CD166_HUMAN	signaling receptor binding	476	LNVS	LNVSAISI	502	520	Extracellular	9	single-pass type i membrane protein	PM, secreted	no Propeptide	yes
GLNECLHNNGGCSHICTDLKI	Q14114|LRP8_HUMAN	cargo receptor activity; low-density lipoprotein particle receptor activity; reelin receptor activity; transmembrane signaling receptor activity; very-low-density lipoprotein particle receptor activity	305	GCLQ	GCLQGLNE	336	356	Extracellular	6	single-pass type i membrane protein	PM, secreted	no Propeptide
GEVTDKPVKQ	Q14126|DSG2_HUMAN		224	RDGN	RDGNGEVT	246	255	Extracellular	5	single-pass type i membrane protein	PM	197	yes
GMVEENQVNVEVTRI	Q14126|DSG2_HUMAN		257	KVLE	KVLEGMVE	279	293	Extracellular	5	single-pass type i membrane protein	PM	230	yes
GSAPLLVDVRV	Q401N2|ZACN_HUMAN	neurotransmitter receptor activity; transmembrane signaling receptor activity	32	IPNN	IPNNGSAP	56	66	Extracellular	4	multi-pass membrane protein	PM	no Propeptide
NNFGVVLTDSSRH	Q4KMG0|CDON_HUMAN		681	EAAN	EAANNNFG	705	717	Extracellular	9	single-pass membrane protein	PM	no Propeptide	yes
GLDLADALDDQDDGRR	Q8TCZ2|C99L2_HUMAN		46	PPGS	PPGSGLDL	70	85	Extracellular	0	single-pass type i membrane protein	PM	no Propeptide
ALDDQDDGRRK	Q8TCZ2|C99L2_HUMAN		52	DLAD	DLADALDD	76	86	Extracellular	0	single-pass type i membrane protein	PM	no Propeptide
SLAAGPEAGENQKQ	Q9H2A7|CXL16_HUMAN	low-density lipoprotein particle receptor activity; scavenger receptor activity	150	TAGH	TAGHSLAA	178	191	Extracellular	1	single-pass type i membrane protein	PM, secreted	no Propeptide	yes
AAVGENEETVIIGLRL	Q9H8M5|CNNM2_HUMAN		no SS	AGGC	AGGCAAVG	64	79	Extracellular	1	multi-pass membrane protein	PM	no Propeptide	yes
SQAAVIVTVLDENDNSPKF	Q9HC56|PCDH9_HUMAN		532	PPLQ	PPLQSQAA	554	572	Extracellular	14	single-pass type i membrane protein	PM	no Propeptide	yes
AQSSTTVTVLVEPTVSLIKG	Q9NQS3|NECT3_HUMAN		102	PLGN	PLGNAQSS	158	177	Extracellular	6	single-pass membrane protein	PM	no Propeptide	yes
LYLFDETPVCIETETAPLRM	Q9NZU0|FLRT3_HUMAN	fibroblast growth factor receptor binding	460	ETSN	ETSNLYLF	487	506	Extracellular	3	single-pass membrane protein	ER, PM, secreted	no Propeptide
VCGQTCTNPVKV	Q9NZV1|CRIM1_HUMAN	insulin-like growth factor-activated receptor activity	404	CVAT	CVATVCGQ	437	448	Extracellular	5	single-pass type i membrane protein	PM, secreted	no Propeptide	yes
VCSPGYEPVSGAKT	Q9UHX3|AGRE2_HUMAN	G protein-coupled receptor activity	73	SYDC	SYDCVCSP	95	108	Extracellular	8	multi-pass membrane protein	PM	no Propeptide	yes
AVLDCEAMKT	Q7Z6M3|MILR1_HUMAN	transmembrane signaling receptor activity	4	TCRK	TCRKAVLD	22	31	Extracellular, Near SS	6	single-pass type i membrane protein	PM	no Propeptide	yes
AAGADAGPGPEPCATLVQGKF	O14514|AGRB1_HUMAN	G protein-coupled receptor activity	2	RARA	RARAAAGA	31	51	Extracellular, Near SS	7	multi-pass membrane protein	PM, secreted	no Propeptide
ITQQDLAPQQRA	O14763|TR10B_HUMAN	signaling receptor activity; TRAIL receptor activity	2	ESAL	ESALITQQ	56	67	Extracellular, Near SS	0	single-pass type i membrane protein	membrane	no Propeptide
TQQDLAPQQRA	O14763|TR10B_HUMAN	signaling receptor activity; TRAIL receptor activity	3	SALI	SALITQQD	57	67	Extracellular, Near SS	0	single-pass type i membrane protein	membrane	no Propeptide
HSLFTCEPITVPRC	O60353|FZD6_HUMAN	G protein-coupled receptor activity; Wnt-activated receptor activity	2	LLRG	LLRGHSLF	19	32	Extracellular, Near SS	2	multi-pass membrane protein	vesicle, ER, PM	no Propeptide
SSPECACGRS	O75096|LRP4_HUMAN	receptor tyrosine kinase binding	2	HGLA	HGLASSPE	21	30	Extracellular, Near SS	7	single-pass type i membrane protein	PM	no Propeptide	yes
GLCPAPCSCRI	O94898|LRIG2_HUMAN	signaling receptor binding	2	AAGA	AAGAGLCP	41	51	Extracellular, Near SS	12	single-pass type i membrane protein	PM, cytoplasm	no Propeptide
FNLDVDSPAEYSGPEGSYFGFAVDFFVPSASSRM	P06756|ITAV_HUMAN	coreceptor activity; virus receptor activity	2	LCRA	LCRAFNLD	31	64	Extracellular, Near SS	13	single-pass type i membrane protein	PM	no Propeptide	yes
LNICTSGSATSCEECLLIHPKC	P18084|ITB5_HUMAN	signaling receptor activity; virus receptor activity	3	RLAG	RLAGLNIC	25	46	Extracellular, Near SS	8	single-pass type i membrane protein	membrane	no Propeptide	yes
SEVGNSQAVCPGTLNGLSVTGDAENQYQTLYKL	P21860|ERBB3_HUMAN	ErbB-3 class receptor binding; neuregulin receptor activity; transmembrane receptor protein tyrosine kinase activity; transmembrane signaling receptor activity	2	LARG	LARGSEVG	20	52	Extracellular, Near SS	10	single-pass type i membrane protein	PM, secreted	no Propeptide	yes
ESIRETEVIDPQDLLEGRY	P31431|SDC4_HUMAN	thrombospondin receptor activity	2	GGVA	GGVAESIR	19	37	Extracellular, Near SS	3	single-pass type i membrane protein	secreted	no Propeptide
VPGEAEQPAPELVEVEVGSTALLKC	P43121|MUC18_HUMAN		2	RVAG	RVAGVPGE	24	48	Extracellular, Near SS	8	single-pass type i membrane protein	membrane	no Propeptide	yes
GEAEQPAPELVEVEVGSTALLKC	P43121|MUC18_HUMAN		4	AGVP	AGVPGEAE	26	48	Extracellular, Near SS	8	single-pass type i membrane protein	membrane	no Propeptide	yes
ISYDSPDYTDESCTFKI	P48551|INAR2_HUMAN	cytokine receptor activity; type I interferon receptor activity	2	LVFG	LVFGISYD	27	43	Extracellular, Near SS	5	single-pass type i membrane protein	PM, secreted	no Propeptide	yes
SYDSPDYTDESCTFKI	P48551|INAR2_HUMAN	cytokine receptor activity; type I interferon receptor activity	3	VFGI	VFGISYDS	28	43	Extracellular, Near SS	5	single-pass type i membrane protein	PM, secreted	no Propeptide	yes
SLAGGSPGAAEAPGSAQVAGLCGRL	P51693|APLP1_HUMAN	alpha-2A adrenergic receptor binding; alpha-2B adrenergic receptor binding; alpha-2C adrenergic receptor binding	2	PAIG	PAIGSLAG	39	63	Extracellular, Near SS	6	single-pass type i membrane protein	golgi, PM, cytoplasm	no Propeptide	yes
EEELQVIQPDKS	P78324|SHPS1_HUMAN		2	GVAG	GVAGEEEL	31	42	Extracellular, Near SS	4	single-pass type i membrane protein	membrane	no Propeptide	yes
WGYYGCDEELVGPLYARS	P78357|CNTP1_HUMAN	signaling receptor activity	2	GAEG	GAEGWGYY	20	37	Extracellular, Near SS	17	single-pass type i membrane protein	PM	no Propeptide	yes
GYIEALAANAGTGFAVAEPQIAMFCGKL	Q06481|APLP2_HUMAN		2	LALA	LALAGYIE	32	59	Extracellular, Near SS	0	single-pass type i membrane protein	PM, nucleus	no Propeptide	yes
FPQTTEKI	Q13433|S39A6_HUMAN		2	KAAA	KAAAFPQT	29	36	Extracellular, Near SS	5	multi-pass membrane protein	PM	no Propeptide	yes
WYTVNSAYGDTIIIPCRL	Q13740|CD166_HUMAN	signaling receptor binding	2	PGLG	PGLGWYTV	28	45	Extracellular, Near SS	9	single-pass type i membrane protein	PM, secreted	no Propeptide	yes
LVAPDNGSSRT	Q8IUW5|RELL1_HUMAN		4	VSSP	VSSPLVAP	26	36	Extracellular, Near SS	2	single-pass type i membrane protein	PM	no Propeptide	yes
SNQPPGGGGGSGGDCPGGKG	Q8IYR6|TEFF1_HUMAN	signaling receptor binding	2	GSRA	GSRASNQP	40	59	Extracellular, Near SS	0	single-pass type i membrane protein	PM	no Propeptide	yes
NLSQDDSQPWTSDETVVAGGTVVLKC	Q8N126|CADM3_HUMAN		2	PGGA	PGGANLSQ	25	50	Extracellular, Near SS	1	single-pass type i membrane protein	PM	no Propeptide	yes
HAPEDPSDLLQHVKF	Q8N6P7|I22R1_HUMAN	cytokine receptor activity; interferon receptor activity	2	SLAA	SLAAHAPE	16	30	Extracellular, Near SS	2	single-pass type i membrane protein	membrane	no Propeptide
DFDDFNLEDAVKE	Q8TCZ2|C99L2_HUMAN		2	RGSG	RGSGDFDD	26	38	Extracellular, Near SS	0	single-pass type i membrane protein	PM	no Propeptide
VEVAEESGRL	Q96J42|TXD15_HUMAN		2	PVRG	PVRGVEVA	33	42	Extracellular, Near SS	4	single-pass type i membrane protein	membrane	no Propeptide	yes
SSPPQSATPSPCPRR	Q9BTN0|LRFN3_HUMAN		2	LAPA	LAPASSPP	17	31	Extracellular, Near SS	5	single-pass type i membrane protein	PM	no Propeptide
APPLCAAPCSCDGDRR	Q9BXB1|LGR4_HUMAN	G protein-coupled peptide receptor activity; G protein-coupled receptor activity; protein-hormone receptor activity; transmembrane signaling receptor activity	2	PSGA	PSGAAPPL	25	40	Extracellular, Near SS	5	multi-pass membrane protein	PM	no Propeptide
GNPPDCDAPLASALPRS	Q9BZ76|CNTP3_HUMAN		2	PVGA	PVGAGNPP	26	42	Extracellular, Near SS	9	single-pass type i membrane protein	PM, secreted	no Propeptide
NEGSVTGSCYCGKR	Q9H2A7|CXL16_HUMAN	low-density lipoprotein particle receptor activity; scavenger receptor activity	2	PGNG	PGNGNEGS	30	43	Extracellular, Near SS	1	single-pass type i membrane protein	PM, secreted	no Propeptide	yes
EQAPGTAPCSRG	Q9NP84|TNR12_HUMAN		2	SVAG	SVAGEQAP	28	39	Extracellular, Near SS	0	single-pass type i membrane protein	membrane	no Propeptide
GPIIVEPHVTAVWGKN	Q9NQS3|NECT3_HUMAN		2	GALA	GALAGPII	58	73	Extracellular, Near SS	6	single-pass membrane protein	PM	no Propeptide	yes
LVCLPCDESKC	Q9NZV1|CRIM1_HUMAN	insulin-like growth factor-activated receptor activity	2	GTRA	GTRALVCL	35	45	Extracellular, Near SS	5	single-pass type i membrane protein	PM, secreted	no Propeptide	yes
AAQGEAEAPTLYLWKT	Q9UPZ6|THS7A_HUMAN		2	AGRA	AGRAAAQG	48	63	Extracellular, Near SS	14	single-pass type i membrane protein	PM, secreted	no Propeptide	yes
AQGEAEAPTLYLWKT	Q9UPZ6|THS7A_HUMAN		3	GRAA	GRAAAQGE	49	63	Extracellular, Near SS	14	single-pass type i membrane protein	PM, secreted	no Propeptide	yes
SVTVHSSEPEVRI	Q9Y624|JAM1_HUMAN	virus receptor activity	2	LALG	LALGSVTV	28	40	Extracellular, Near SS	1	single-pass type i membrane protein	PM	no Propeptide	yes
QQDLAPQQRA	O14763|TR10B_HUMAN	signaling receptor activity; TRAIL receptor activity	4	ALIT	ALITQQDL	58	67	Extracellular, Near SS	0	single-pass type i membrane protein	membrane	no Propeptide
LFTCEPITVPRC	O60353|FZD6_HUMAN	G protein-coupled receptor activity; Wnt-activated receptor activity	4	RGHS	RGHSLFTC	21	32	Extracellular, Near SS	2	multi-pass membrane protein	vesicle, ER, PM	no Propeptide
LEASEEVELEPCLAPSLEQQEQELTVALGQPVRL	P22455|FGFR4_HUMAN	fibroblast growth factor-activated receptor activity; transmembrane receptor protein tyrosine kinase activity	2	PVLS	PVLSLEAS	22	55	Extracellular, Near SS	5	single-pass type i membrane protein	endosome, ER, PM, secreted, cytoplasm	no Propeptide	yes
SVNDPGNMSFVKE	P28472|GBRB3_HUMAN	GABA-A receptor activity; neurotransmitter receptor activity	3	CCAQ	CCAQSVND	27	39	Extracellular, Near SS	3	multi-pass membrane protein	vesicle, PM	no Propeptide	yes
NLDSMLHGTGMKS	P36894|BMR1A_HUMAN	BMP receptor activity; transforming growth factor beta receptor activity, type I	3	VQGQ	VQGQNLDS	25	37	Extracellular, Near SS	1	single-pass type i membrane protein	PM	no Propeptide
LQDPCSNCPAGTFCDNNRN	Q07011|TNR9_HUMAN	cytokine binding; signaling receptor activity	2	RTRS	RTRSLQDP	24	42	Extracellular, Near SS	2	single-pass type i membrane protein	membrane	no Propeptide	yes
LEEDTDNSSLSPPPAKL	Q8IZP9|AGRG2_HUMAN	G protein-coupled receptor activity	2	LVTS	LVTSLEED	38	54	Extracellular, Near SS	21	multi-pass membrane protein	PM	no Propeptide	yes
SQDASDGLQRL	Q9UNN8|EPCR_HUMAN	signaling receptor activity	2	WAFC	WAFCSQDA	18	28	Extracellular, Near SS	4	single-pass type i membrane protein	membrane	no Propeptide	yes
DTSLFSDEFKVETSNKV	O14672|ADA10_HUMAN	signaling receptor binding	60	RMKR	RMKRDTSL	78	94	Extracellular, Propeptide	4	single-pass type i membrane protein	vesicle, golgi, PM, cytoplasm	0	yes
GQYGNPLNKY	O14672|ADA10_HUMAN	signaling receptor binding	1	AGMG	AGMGGQYG	19	28	Near SS	4	single-pass type i membrane protein	vesicle, golgi, PM, cytoplasm	-1	yes
LITQQDLAPQQRA	O14763|TR10B_HUMAN	signaling receptor activity; TRAIL receptor activity	1	AESA	AESALITQ	55	67	Near SS	0	single-pass type i membrane protein	membrane	no Propeptide
STQVCTGTDMKL	P04626|ERBB2_HUMAN	ErbB-3 class receptor binding; transmembrane receptor protein tyrosine kinase activity; transmembrane signaling receptor activity	1	PGAA	PGAASTQV	22	33	Near SS	7	single-pass type i membrane protein	endosome, PM, nucleus, cytoplasm	no Propeptide	yes
NILPDIENEDFIKDCVRI	P48060|GLIP1_HUMAN		3	SHTA	SHTANILP	23	40	Near SS	0	single-pass membrane protein	membrane	no Propeptide
GEEELQVIQPDKS	P78324|SHPS1_HUMAN		1	SGVA	SGVAGEEE	30	42	Near SS	4	single-pass type i membrane protein	membrane	no Propeptide	yes
AFPQTTEKI	Q13433|S39A6_HUMAN		1	LKAA	LKAAAFPQ	28	36	Near SS	5	multi-pass membrane protein	PM	no Propeptide	yes
AAADPLLGGQGPAKD	Q14114|LRP8_HUMAN	cargo receptor activity; low-density lipoprotein particle receptor activity; reelin receptor activity; transmembrane signaling receptor activity; very-low-density lipoprotein particle receptor activity	1	HLAA	HLAAAAAD	32	46	Near SS	6	single-pass type i membrane protein	PM, secreted	no Propeptide
AADPLLGGQGPAKD	Q14114|LRP8_HUMAN	cargo receptor activity; low-density lipoprotein particle receptor activity; reelin receptor activity; transmembrane signaling receptor activity; very-low-density lipoprotein particle receptor activity	2	LAAA	LAAAAADP	33	46	Near SS	6	single-pass type i membrane protein	PM, secreted	no Propeptide
AQFHGEKG	Q14332|FZD2_HUMAN	G protein-coupled receptor activity; Wnt-activated receptor activity	1	AAGP	AAGPAQFH	23	30	Near SS	2	multi-pass membrane protein	PM	no Propeptide
SLEVSESPGSIQVARG	Q5DX21|IGS11_HUMAN	ionotropic glutamate receptor binding	1	GVAA	GVAASLEV	22	37	Near SS	1	single-pass type i membrane protein	PM	no Propeptide
TSAGGEESLKCEDLKV	Q9BX74|TM2D1_HUMAN	G protein-coupled receptor activity	2	GAVA	GAVATSAG	38	53	Near SS	4	multi-pass membrane protein	membrane	no Propeptide	yes
GHPDVAACPGSLDCALKR	Q9NQX5|NPDC1_HUMAN		2	GAAA	GAAAGHPD	35	52	Near SS	0	single-pass membrane protein	membrane	no Propeptide
GSVTVHSSEPEVRI	Q9Y624|JAM1_HUMAN	virus receptor activity	1	SLAL	SLALGSVT	27	40	Near SS	1	single-pass type i membrane protein	PM	no Propeptide	yes
AQSVNDPGNMSFVKE	P28472|GBRB3_HUMAN	GABA-A receptor activity; neurotransmitter receptor activity	1	VVCC	VVCCAQSV	25	39	Near SS	3	multi-pass membrane protein	vesicle, PM	no Propeptide	yes
ANILPDIENEDFIKD	P48060|GLIP1_HUMAN		2	YSHT	YSHTANIL	22	36	Near SS	0	single-pass membrane protein	membrane	no Propeptide
GVCPTACICATDIVSCTNKN	Q86SJ2|AMGO2_HUMAN		1	PGAS	PGASGVCP	39	58	Near SS	8	single-pass type i membrane protein	PM, nucleus	no Propeptide	yes
HEEHDHGPEALHRQ	Q9ULF5|S39AA_HUMAN		2	CNHC	CNHCHEEH	26	39	Near SS	4	multi-pass membrane protein	membrane	no Propeptide	yes
SGEIALCKT	P19022|CADH2_HUMAN		2	SVEA	SVEASGEI	26	34	Near SS, Propeptide	7	single-pass type i membrane protein	PM	0	yes
IYAQDKETQEKW	P19022|CADH2_HUMAN		80	AKFL	AKFLIYAQ	104	115	Propeptide	7	single-pass type i membrane protein	PM	0	yes
AEDAEVHAENWLRL	P51511|MMP15_HUMAN		6	LGVA	LGVAAEDA	46	59	Propeptide	1	single-pass type i membrane protein	membrane	0
SVNAQVTDINSKG	P25445|TNR6_HUMAN	signaling receptor activity; tumor necrosis factor-activated receptor activity	-2	LSSK	LSSKSVNA	22	34	SS	3	single-pass type i membrane protein	PM, secreted	no Propeptide	yes
AAAFPQTTEKI	Q13433|S39A6_HUMAN		-1	HELK	HELKAAAF	26	36	SS	5	multi-pass membrane protein	PM	no Propeptide	yes
VAAAAATEARL	O75882|ATRN_HUMAN	signaling receptor activity	-25	M	MVAAA	2	12	SS	26	single-pass type i membrane protein	PM, secreted	-27	yes
TFAAAQEECVCENYKL	P16422|EPCAM_HUMAN		-3	AATA	AATATFAA	19	34	SS	3	single-pass type i membrane protein	PM	no Propeptide	yes
AAQEECVCENYKL	P16422|EPCAM_HUMAN		0	ATFA	ATFAAAQE	22	34	SS	3	single-pass type i membrane protein	PM	no Propeptide	yes
SQPQAVPPYASENQTCRD	P36941|TNR3_HUMAN		-1	LLAA	LLAASQPQ	28	45	SS	2	single-pass type i membrane protein	membrane	no Propeptide	yes
AAFPQTTEKI	Q13433|S39A6_HUMAN		0	ELKA	ELKAAAFP	27	36	SS	5	multi-pass membrane protein	PM	no Propeptide	yes
GASGVCPTACICATDIVSCTNKN	Q86SJ2|AMGO2_HUMAN		-2	TVGP	TVGPGASG	36	58	SS	8	single-pass type i membrane protein	PM, nucleus	no Propeptide	yes
GPSGAAPPLCAAPCSCDGDRR	Q9BXB1|LGR4_HUMAN	G protein-coupled peptide receptor activity; G protein-coupled receptor activity; protein-hormone receptor activity; transmembrane signaling receptor activity	-3	LGSA	LGSAGPSG	20	40	SS	5	multi-pass membrane protein	PM	no Propeptide
AASPLSTPTSAQAAGPSSGSCPPTKF	Q9NPF0|CD320_HUMAN		0	GLEA	GLEAAASP	34	59	SS	3	single-pass type i membrane protein	PM	no Propeptide
LAGPIIVEPHVTAVWGKN	Q9NQS3|NECT3_HUMAN		0	LCGA	LCGALAGP	56	73	SS	6	single-pass membrane protein	PM	no Propeptide	yes
STVIHYEIPEERE	Q9UN70|PCDGK_HUMAN		0	LNKA	LNKASTVI	30	42	SS	6	single-pass type i membrane protein	PM	no Propeptide	yes
ALITQQDLAPQQRA	O14763|TR10B_HUMAN	signaling receptor activity; TRAIL receptor activity	0	SAES	SAESALIT	54	67	SS	0	single-pass type i membrane protein	membrane	no Propeptide
VFAQTDENRC	P05556|ITB1_HUMAN	coreceptor activity; virus receptor activity	-1	SVCC	SVCCVFAQ	18	27	SS	12	single-pass type i membrane protein	melanosome, endosome, PM	no Propeptide	yes
CAQSVNDPGNMSFVKE	P28472|GBRB3_HUMAN	GABA-A receptor activity; neurotransmitter receptor activity	0	AVVC	AVVCCAQS	24	39	SS	3	multi-pass membrane protein	vesicle, PM	no Propeptide	yes
YSHTANILPDIENEDFIKDCVRI	P48060|GLIP1_HUMAN		-2	FVSN	FVSNYSHT	18	40	SS	0	single-pass membrane protein	membrane	no Propeptide
GVAGEEELQVIQPDKS	P78324|SHPS1_HUMAN		-2	CAWS	CAWSGVAG	27	42	SS	4	single-pass type i membrane protein	membrane	no Propeptide	yes
VLACPANCVCSKT	Q16288|NTRK3_HUMAN	neurotrophin receptor activity; transmembrane receptor protein tyrosine kinase activity	-1	YVGS	YVGSVLAC	29	41	SS	13	single-pass type i membrane protein	membrane	no Propeptide	yes
SEVLAERLPLTPVSLKV	Q99650|OSMR_HUMAN	ciliary neurotrophic factor receptor binding; cytokine binding; cytokine receptor activity; leukemia inhibitory factor receptor activity	-3	RTYQ	RTYQSEVL	23	39	SS	5	single-pass type i membrane protein	membrane	no Propeptide	yes
VVWFDLVDYEEVLGKL	Q12797|ASPH_HUMAN		no SS	TSVA	TSVAVVWF	72	87	Transmembrane	2	single-pass type ii membrane protein	ER	no Propeptide	yes
AIPATTMSLTARK	Q53R12|T4S20_HUMAN		no SS	AGLM	AGLMAIPA	62	74	Transmembrane	0	multi-pass membrane protein	ER	no Propeptide
MKETLYDEVLAKQ	Q86UP2|KTN1_HUMAN		no SS	FWLF	FWLFMKET	29	41	Transmembrane	8	single-pass type ii membrane protein	vesicle, ER	no Propeptide
AVSSYISYQQKK	Q8TCZ2|C99L2_HUMAN		177	ALIG	ALIGAVSS	201	212	Transmembrane	0	single-pass type i membrane protein	PM	no Propeptide
ASASSSGAAAEDSSAMEELATEKE	Q96T83|SL9A7_HUMAN		no SS	VAAA	VAAAASAS	39	62	Transmembrane	1	multi-pass membrane protein	endosome, golgi, PM	no Propeptide	yes
CGTTHTALVPLDLVKC	Q00325|MPCP_HUMAN		no SS	GIIS	GIISCGTT	76	91	Transmembrane	0	multi-pass membrane protein	mitochondria	no Propeptide
FLNDSEQVARA	Q9BVT8|TMUB1_HUMAN		no SS	LRLK	LRLKFLND	109	119	Extracellular	0	multi-pass membrane protein	endosome, PM, nucleus, cytoplasm	no Propeptide
GMTELEPSKF	Q9ULF5|S39AA_HUMAN		18	RQHR	RQHRGMTE	42	51	Extracellular	4	multi-pass membrane protein	membrane	no Propeptide	yes
NNAIISLRK	Q9ULF5|S39AA_HUMAN		294	PHVK	PHVKNNAI	318	326	Extracellular	4	multi-pass membrane protein	membrane	no Propeptide	yes
LLVEDINKD	Q9ULF5|S39AA_HUMAN		359	HFDK	HFDKLLVE	383	391	Extracellular	4	multi-pass membrane protein	membrane	no Propeptide	yes
VDLTQVMDDEVFMAFA	P10620|MGST1_HUMAN		no SS	M	MVDLT	2	17	Extracellular	0	multi-pass membrane protein	ER, PM, mitochondria	no Propeptide
TGLSMDGGGSPKG	P54710|ATNG_HUMAN		no SS	M	MTGLS	2	14	Extracellular	0	single-pass type iii membrane protein	membrane	no Propeptide
ASPDPPATSYAPSDVPSGVALFL	Q13021|MALL_HUMAN		no SS	M	MASPD	2	24	Extracellular	0	multi-pass membrane protein	membrane	no Propeptide
MTELEPSKF	Q9ULF5|S39AA_HUMAN		19	QHRG	QHRGMTEL	43	51	Extracellular	4	multi-pass membrane protein	membrane	no Propeptide	yes
LVEDINKDKN	Q9ULF5|S39AA_HUMAN		360	FDKL	FDKLLVED	384	393	Extracellular	4	multi-pass membrane protein	membrane	no Propeptide	yes
VYISNGQVLDSRS	Q9Y6D0|SELK_HUMAN		no SS	M	MVYIS	2	14	Extracellular	0	single-pass membrane protein	ER, PM	no Propeptide
SVAGEHSVSGRS	Q5T4S7|UBR4_HUMAN		no SS	SAVD	SAVDSVAG	2904	2915	Extracellular	0	multi-pass membrane protein	nucleus, cytoplasm	no Propeptide
GFTATPPAPDSPQEPLVLRL	Q9BVT8|TMUB1_HUMAN		no SS	EPST	EPSTGFTA	88	107	Extracellular	0	multi-pass membrane protein	endosome, PM, nucleus, cytoplasm	no Propeptide
ATPPAPDSPQEPLVLRL	Q9BVT8|TMUB1_HUMAN		no SS	TGFT	TGFTATPP	91	107	Extracellular	0	multi-pass membrane protein	endosome, PM, nucleus, cytoplasm	no Propeptide
HDQGEQYEHNRV	Q9ULF5|S39AA_HUMAN		231	FPPN	FPPNHDQG	255	266	Extracellular, Propeptide	4	multi-pass membrane protein	membrane	no Propeptide	yes
LSLEGDHSTPPSAYGSVKA	A6NMY6|AXA2L_HUMAN		no SS	ILCK	ILCKLSLE	11	29		0	secreted	melanosome, golgi, PM, secreted, cytoplasm	no Propeptide
AYTNFDAERD	A6NMY6|AXA2L_HUMAN		no SS	GSVK	GSVKAYTN	29	38		0	secreted	melanosome, golgi, PM, secreted, cytoplasm	no Propeptide
GLGTDEDSLIEIICSRT	A6NMY6|AXA2L_HUMAN		no SS	ASMK	ASMKGLGT	120	136		0	secreted	melanosome, golgi, PM, secreted, cytoplasm	no Propeptide
STPVNVPISQKF	Q8WUM4|PDC6I_HUMAN	unstructured	no SS	TLVK	TLVKSTPV	340	351		0	secreted	melanosome, cytoskeleton, PM, secreted, cytoplasm	no Propeptide			proteinase activated receptor binding
SAPLAAGCPDRC	Q92743|HTRA1_HUMAN	outside struct	9	RAGR	RAGRSAPL	30	41		0	secreted	PM, secreted, cytoplasm	no Propeptide
VFDVNDKV	P52803|EFNA5_HUMAN	outside struct	155	VHDR	VHDRVFDV	174	181		1	gpi-anchored	PM	-30	yes		ephrin receptor binding; neurotrophin TRKA receptor binding; neurotrophin TRKB receptor binding; neurotrophin TRKC receptor binding; transmembrane receptor protein tyrosine kinase activator activity
SYQKPMETDLVYIEKS	P56706|WNT7B_HUMAN		236	KQLR	KQLRSYQK	259	274		3	secreted	secreted	no Propeptide			cytokine activity; receptor ligand activity
SISESAFSARF	O75487|GPC4_HUMAN		338	RISR	RISRSISE	355	365		4	gpi-anchored	PM, secreted	-175	yes		coreceptor activity involved in Wnt signaling pathway, planar cell polarity pathway
ATDEEPLGLPKC	Q9BZR6|RTN4R_HUMAN	outside struct	299	WTGR	WTGRATDE	324	335		2	gpi-anchored	PM	-124	yes		neuregulin receptor activity; signaling receptor activity
SIGSAVDQGNESIVAKT	Q9H0H5|RGAP1_HUMAN	outside struct	no SS	KKTR	KKTRSIGS	203	219		0	secreted	vesicle, golgi, PM, nucleus, cytoplasm	no Propeptide
KSDGWVGLGCCELAIALECRQ	O95980|RECK_HUMAN		74	GVFK	GVFKKSDG	95	115		5	gpi-anchored	PM	-848	yes		coreceptor activity involved in canonical Wnt signaling pathway
FKIIGGEFTTIEN	P00749|UROK_HUMAN	unstructured	158	LRPR	LRPRFKII	177	189		2	secreted	secreted	no Propeptide	yes
IIGGEFTTIENQPWFAAIYRR	P00749|UROK_HUMAN	unstructured	160	PRFK	PRFKIIGG	179	199		2	secreted	secreted	no Propeptide	yes
ALDTNYCFSSTEKN	P01137|TGFB1_HUMAN	unstructured	251	RHRR	RHRRALDT	279	292		3	secreted	secreted	no Propeptide	yes		cytokine activity; type III transforming growth factor beta receptor binding; type II transforming growth factor beta receptor binding; type I transforming growth factor beta receptor binding
QAWFIENEEQEYVQTVKS	P04083|ANXA1_HUMAN	alpha	no SS	EFLK	EFLKQAWF	10	27		0	secreted	vesicle, endosome, PM, secreted, nucleus, cytoplasm	no Propeptide			signaling receptor binding
AIMVKGVDEATIIDILTKR	P04083|ANXA1_HUMAN	alpha	no SS	ALHK	ALHKAIMV	54	72		0	secreted	vesicle, endosome, PM, secreted, nucleus, cytoplasm	no Propeptide			signaling receptor binding
GLGTDEDTLIEILASRT	P04083|ANXA1_HUMAN	outside struct	no SS	AAMK	AAMKGLGT	129	145		0	secreted	vesicle, endosome, PM, secreted, nucleus, cytoplasm	no Propeptide			signaling receptor binding
TNMKHMAGAAA	P04156|PRIO_HUMAN	outside struct	86	SKPK	SKPKTNMK	107	117		2	gpi-anchored	golgi, PM	-124	yes		signaling receptor activity; type 5 metabotropic glutamate receptor binding
HMAGAAAAGAVVG	P04156|PRIO_HUMAN	outside struct	90	TNMK	TNMKHMAG	111	123		2	gpi-anchored	golgi, PM	-120	yes		signaling receptor activity; type 5 metabotropic glutamate receptor binding
MAPEEIIMDR	P05121|PAI1_HUMAN	unstructured	348	VSAR	VSARMAPE	370	379		3	secreted	secreted	no Propeptide			signaling receptor binding
LSLEGDHSTPPSAYGSVKA	P07355|ANXA2_HUMAN	alpha	no SS	ILCK	ILCKLSLE	11	29		0	secreted	melanosome, golgi, PM, secreted, cytoplasm	no Propeptide
AYTNFDAERD	P07355|ANXA2_HUMAN	unstructured	no SS	GSVK	GSVKAYTN	29	38		0	secreted	melanosome, golgi, PM, secreted, cytoplasm	no Propeptide
TKGVDEVTIVNILTNRS	P07355|ANXA2_HUMAN	unstructured	no SS	TAIK	TAIKTKGV	48	64		0	secreted	melanosome, golgi, PM, secreted, cytoplasm	no Propeptide
GLGTDEDSLIEIICSRT	P07355|ANXA2_HUMAN	beta	no SS	ASMK	ASMKGLGT	120	136		0	secreted	melanosome, golgi, PM, secreted, cytoplasm	no Propeptide
SDVYCEVCEFLVKE	P07602|SAP_HUMAN	unstructured	296	VPAK	VPAKSDVY	311	324		5	secreted	lysosome, secreted	252	yes
SAPENFNTRF	Q9Y625|GPC6_HUMAN		333	RSAR	RSARSAPE	355	364		0	gpi-anchored	PM, secreted	-175			coreceptor activity involved in Wnt signaling pathway, planar cell polarity pathway
YIDQEELNKT	P08238|HS90B_HUMAN	unstructured	no SS	IKEK	IKEKYIDQ	276	285		2	secreted	melanosome, PM, secreted, nucleus, cytoplasm	no Propeptide			sulfonylurea receptor binding
GVVDSEDLPLNISRE	P08238|HS90B_HUMAN	beta	no SS	NFIR	NFIRGVVD	379	393		2	secreted	melanosome, PM, secreted, nucleus, cytoplasm	no Propeptide			sulfonylurea receptor binding
VTVTNPDTGRY	Q12860|CNTN1_HUMAN	unstructured	738	EWKK	EWKKVTVT	757	767		9	gpi-anchored	PM		yes
AHSDGGDGVVSQV	Q12860|CNTN1_HUMAN	outside struct	959	VEVR	VEVRAHSD	978	990		9	gpi-anchored	PM		yes
LAADDPEVRV	P20827|EFNA1_HUMAN	outside struct	149	QEKR	QEKRLAAD	166	175		1	gpi-anchored	PM, secreted	-17	yes		ephrin receptor binding; signaling receptor binding
SIQNQEAFDLDV	Q6YHK3|CD109_HUMAN		1254	RRRR	RRRRSIQN	1274	1285		10	gpi-anchored	PM	-147	yes
SYNSEVKL	Q6YHK3|CD109_HUMAN		1374	QAVR	QAVRSYNS	1394	1401		10	gpi-anchored	PM	-27	yes
AVALSSSVMCPDARS	P28799|GRN_HUMAN	unstructured	183	RTNR	RTNRAVAL	199	213		5	secreted	lysosome, secreted	no Propeptide	yes		cytokine activity
GFSLSDVPQAEISGEHLRI	P35052|GPC1_HUMAN	unstructured	21	YGAK	YGAKGFSL	43	61		5	gpi-anchored	endosome, PM, secreted	-488	yes
GLSEQEGQKT	P35052|GPC1_HUMAN	outside struct	498	HALP	HALPGLSE	520	529		5	gpi-anchored	endosome, PM, secreted	-11	yes
SLEGDHSTPPSAYGSVKA	A6NMY6|AXA2L_HUMAN		no SS	LCKL	LCKLSLEG	12	29		0	secreted	melanosome, golgi, PM, secreted, cytoplasm	no Propeptide
SIFSGTGADPVVSAKS	O00451|GFRA2_HUMAN	unstructured	123	FRLA	FRLASIFS	143	158		3	gpi-anchored	PM	-302	yes		glial cell-derived neurotrophic factor receptor activity; signaling receptor activity
MVAPVTGNDVGIRR	O00560|SDCB1_HUMAN	outside struct	no SS	SINY	SINYMVAP	92	105		0	secreted	melanosome, ER, PM, secreted, nucleus, cytoplasm	no Propeptide			interleukin-5 receptor binding
GDRLDCVKA	P56159|GFRA1_HUMAN		1	EVSG	EVSGGDRL	24	32	Near SS	3	gpi-anchored	endosome, golgi, PM	-406	yes		glial cell-derived neurotrophic factor receptor activity; signaling receptor activity; signaling receptor binding
ASGLEAKDECRS	P56159|GFRA1_HUMAN		40	NFSL	NFSLASGL	63	74		3	gpi-anchored	endosome, golgi, PM	-367	yes		glial cell-derived neurotrophic factor receptor activity; signaling receptor activity; signaling receptor binding
ASSHITTKS	P56159|GFRA1_HUMAN		404	EGLG	EGLGASSH	427	435		3	gpi-anchored	endosome, golgi, PM	-3	yes		glial cell-derived neurotrophic factor receptor activity; signaling receptor activity; signaling receptor binding
GWVDTHCLCYDFIITPKS	Q9BZM6|ULBP1_HUMAN		2	WSRA	WSRAGWVD	26	43	Near SS	1	gpi-anchored	golgi, ER, PM	-191			natural killer cell lectin-like receptor binding
TLNSVLNSNAIKN	O94907|DKK1_HUMAN	outside struct	2	GVSA	GVSATLNS	32	44	Near SS	2	secreted	secreted	no Propeptide			co-receptor binding; low-density lipoprotein particle receptor binding; receptor antagonist activity
GLAPGSAGALCCNHSKD	O95980|RECK_HUMAN		6	EVAG	EVAGGLAP	27	43		5	gpi-anchored	PM	-916	yes		coreceptor activity involved in canonical Wnt signaling pathway
SNELHQVPSNCDCLNGGTCVSNKY	P00749|UROK_HUMAN	outside struct	2	DSKG	DSKGSNEL	21	44	Near SS	2	secreted	secreted	no Propeptide	yes
IRDVWGIEGPIDAAFTRI	P04004|VTNC_HUMAN	alpha	178	YPKL	YPKLIRDV	196	213		3	secreted	secreted	no Propeptide	yes		scavenger receptor activity
MVSEFLKQ	P04083|ANXA1_HUMAN	alpha	no SS	MA	MAMVSE	3	10		0	secreted	vesicle, endosome, PM, secreted, nucleus, cytoplasm	no Propeptide			signaling receptor binding
WFIENEEQEYVQTVKS	P04083|ANXA1_HUMAN	unstructured	no SS	LKQA	LKQAWFIE	12	27		0	secreted	vesicle, endosome, PM, secreted, nucleus, cytoplasm	no Propeptide			signaling receptor binding
FIENEEQEYVQTVKS	P04083|ANXA1_HUMAN	unstructured	no SS	KQAW	KQAWFIEN	13	27		0	secreted	vesicle, endosome, PM, secreted, nucleus, cytoplasm	no Propeptide			signaling receptor binding
GGWNTGGSRY	P04156|PRIO_HUMAN	outside struct	8	RPKP	RPKPGGWN	29	38		2	gpi-anchored	golgi, PM	-202	yes		signaling receptor activity; type 5 metabotropic glutamate receptor binding
GWNTGGSRY	P04156|PRIO_HUMAN	outside struct	9	PKPG	PKPGGWNT	30	38		2	gpi-anchored	golgi, PM	-201	yes		signaling receptor activity; type 5 metabotropic glutamate receptor binding
WNTGGSRY	P04156|PRIO_HUMAN	outside struct	10	KPGG	KPGGWNTG	31	38		2	gpi-anchored	golgi, PM	-200	yes		signaling receptor activity; type 5 metabotropic glutamate receptor binding
VVEHPEFLKA	P06396|GELS_HUMAN	beta	27	PNSM	PNSMVVEH	53	62		0	secreted	cytoskeleton, secreted, cytoplasm	no Propeptide
DAPEEEDHVLVLRK	P07237|PDIA1_HUMAN	outside struct	2	LVRA	LVRADAPE	18	31	Near SS	0	secreted	melanosome, ER, PM, secreted	no Propeptide
SLEGDHSTPPSAYGSVKA	P07355|ANXA2_HUMAN	alpha	no SS	LCKL	LCKLSLEG	12	29		0	secreted	melanosome, golgi, PM, secreted, cytoplasm	no Propeptide
SVIDYELIDQDARD	P07355|ANXA2_HUMAN	unstructured	no SS	AEDG	AEDGSVID	184	197		0	secreted	melanosome, golgi, PM, secreted, cytoplasm	no Propeptide
TLTFDHSLEAQWTKW	P07711|CATL1_HUMAN	outside struct	2	IASA	IASATLTF	18	32	Near SS, Propeptide	1	secreted	vesicle, lysosome, ER, PM, secreted, nucleus	0	yes
MTEPIDEYCVQQLKE	P08238|HS90B_HUMAN	unstructured	no SS	EVVY	EVVYMTEP	513	527		2	secreted	melanosome, PM, secreted, nucleus, cytoplasm	no Propeptide			sulfonylurea receptor binding
SATTPEPCELDDEDFRC	P08571|CD14_HUMAN		0	LVHV	LVHVSATT	18	34	SS	5	gpi-anchored	golgi, PM, secreted	-328	yes		opsonin receptor activity; peptidoglycan immune receptor activity
TTPEPCELDDEDFRC	P08571|CD14_HUMAN		2	HVSA	HVSATTPE	20	34	Near SS	5	gpi-anchored	golgi, PM, secreted	-326	yes		opsonin receptor activity; peptidoglycan immune receptor activity
GHGVSEEDKGFGPIFEEQPINTIYPEESLEGKV	Q12860|CNTN1_HUMAN	outside struct	10	YRRY	YRRYGHGV	29	61		9	gpi-anchored	PM		yes
VSEEDKGFGPIFEEQPINTIYPEESLEGKV	Q12860|CNTN1_HUMAN	outside struct	13	YGHG	YGHGVSEE	32	61		9	gpi-anchored	PM		yes
NIQLEDEGIYECEAENIRG	Q12860|CNTN1_HUMAN	unstructured	280	LKIF	LKIFNIQL	299	317		9	gpi-anchored	PM		yes
NVAPSDVGGGGGRN	Q12860|CNTN1_HUMAN	unstructured	688	GAAP	GAAPNVAP	707	720		9	gpi-anchored	PM		yes
IVAFKPFDGEEWKK	Q12860|CNTN1_HUMAN	unstructured	724	NFGY	NFGYIVAF	743	756		9	gpi-anchored	PM		yes
STAFQVKV	Q12860|CNTN1_HUMAN	unstructured	758	TMSP	TMSPSTAF	777	784		9	gpi-anchored	PM		yes
FNNKGDGPYSLVAVINSAQDAPSEAPTEVGVKV	Q12860|CNTN1_HUMAN	unstructured	768	KVKA	KVKAFNNK	787	819		9	gpi-anchored	PM		yes
NNKGDGPYSLVAVINSAQDAPSEAPTEVGVKV	Q12860|CNTN1_HUMAN	unstructured	769	VKAF	VKAFNNKG	788	819		9	gpi-anchored	PM		yes
VAVINSAQDAPSEAPTEVGVKV	Q12860|CNTN1_HUMAN	unstructured	779	PYSL	PYSLVAVI	798	819		9	gpi-anchored	PM		yes
AVINSAQDAPSEAPTEVGVKV	Q12860|CNTN1_HUMAN	unstructured	780	YSLV	YSLVAVIN	799	819		9	gpi-anchored	PM		yes
VINSAQDAPSEAPTEVGVKV	Q12860|CNTN1_HUMAN	unstructured	781	SLVA	SLVAVINS	800	819		9	gpi-anchored	PM		yes
INSAQDAPSEAPTEVGVKV	Q12860|CNTN1_HUMAN	unstructured	782	LVAV	LVAVINSA	801	819		9	gpi-anchored	PM		yes
NSAQDAPSEAPTEVGVKV	Q12860|CNTN1_HUMAN	unstructured	783	VAVI	VAVINSAQ	802	819		9	gpi-anchored	PM		yes
HSDGGDGVVSQVKI	Q12860|CNTN1_HUMAN	outside struct	960	EVRA	EVRAHSDG	979	992		9	gpi-anchored	PM		yes
EYGFQVKV	P0C0L4|CO4A_HUMAN	beta	1606	YPRV	YPRVEYGF	1624	1631		5	secreted	projection, PM, secreted	945	yes
EYGFQVKV	P0C0L5|CO4B_HUMAN	unstructured	1606	YPRV	YPRVEYGF	1624	1631		4	secreted	projection, PM, secreted	945
FYPEEISSMVLTKM	P0DMV8|HS71A_HUMAN	beta	no SS	ETKA	ETKAFYPE	114	127		0	secreted	cytoskeleton, secreted, nucleus, cytoplasm	no Propeptide			G protein-coupled receptor binding; signaling receptor binding; virus receptor activity
MFIVNTNVPRA	P14174|MIF_HUMAN	beta	no SS	MP	MPMFIV	3	13		0	secreted	secreted, cytoplasm	no Propeptide			cytokine activity; cytokine receptor binding
MCFSCLNQKS	Q16553|LY6E_HUMAN		3	ASSL	ASSLMCFS	22	31	Near SS	1	gpi-anchored	PM	-80			acetylcholine receptor inhibitor activity
CFSCLNQKS	Q16553|LY6E_HUMAN		4	SSLM	SSLMCFSC	23	31	Near SS	1	gpi-anchored	PM	-79			acetylcholine receptor inhibitor activity
ALAVAPGPRF	Q6YHK3|CD109_HUMAN		-1	VCTA	VCTAALAV	19	28	SS	10	gpi-anchored	PM	-1402	yes
MVPSEAISLSETVKK	Q6YHK3|CD109_HUMAN		1305	LSGF	LSGFMVPS	1325	1339		10	gpi-anchored	PM	-96	yes
GVAEAGAPPADPSTLYRD	Q86UN3|R4RL2_HUMAN		288	NHLY	NHLYGVAE	333	350		3	gpi-anchored	PM	-58			signaling receptor activity
VAEAGAPPADPSTLYRD	Q86UN3|R4RL2_HUMAN		289	HLYG	HLYGVAEA	334	350		3	gpi-anchored	PM	-57			signaling receptor activity
SLSDVPQAEISGEHLRI	P35052|GPC1_HUMAN	unstructured	23	AKGF	AKGFSLSD	45	61		5	gpi-anchored	endosome, PM, secreted	-486	yes
QAEISGEHLRI	P35052|GPC1_HUMAN	unstructured	29	SDVP	SDVPQAEI	51	61		5	gpi-anchored	endosome, PM, secreted	-480	yes
LTHALPGLSEQEGQKT	P35052|GPC1_HUMAN	outside struct	492	SRTP	SRTPLTHA	514	529		5	gpi-anchored	endosome, PM, secreted	-17	yes
THALPGLSEQEGQKT	P35052|GPC1_HUMAN	outside struct	493	RTPL	RTPLTHAL	515	529		5	gpi-anchored	endosome, PM, secreted	-16	yes
SVPVSVVSDSYDIYNACEKI	P43490|NAMPT_HUMAN	beta	no SS	TQFS	TQFSSVPV	271	290		0	secreted	secreted, nucleus, cytoplasm	no Propeptide			cytokine activity
IFSGTGADPVVSAKS	O00451|GFRA2_HUMAN	unstructured	124	RLAS	RLASIFSG	144	158		3	gpi-anchored	PM	-301	yes		glial cell-derived neurotrophic factor receptor activity; signaling receptor activity
GTGADPVVSAKS	O00451|GFRA2_HUMAN	unstructured	127	SIFS	SIFSGTGA	147	158		3	gpi-anchored	PM	-298	yes		glial cell-derived neurotrophic factor receptor activity; signaling receptor activity
HAAELIKT	Q8WUM4|PDC6I_HUMAN	alpha	no SS	ARLQ	ARLQHAAE	279	286		0	secreted	melanosome, cytoskeleton, PM, secreted, cytoplasm	no Propeptide			proteinase activated receptor binding
AEVSGGDRLDCVKA	P56159|GFRA1_HUMAN		-4	LLLS	LLLSAEVS	19	32	SS	3	gpi-anchored	endosome, golgi, PM	-411	yes		glial cell-derived neurotrophic factor receptor activity; signaling receptor activity; signaling receptor binding
VSGGDRLDCVKA	P56159|GFRA1_HUMAN		-2	LSAE	LSAEVSGG	21	32	SS	3	gpi-anchored	endosome, golgi, PM	-409	yes		glial cell-derived neurotrophic factor receptor activity; signaling receptor activity; signaling receptor binding
SVVALGANIICNKI	P56706|WNT7B_HUMAN		5	GALS	GALSSVVA	28	41		3	secreted	secreted	no Propeptide			cytokine activity; receptor ligand activity
SVLNSNAIKN	O94907|DKK1_HUMAN	outside struct	5	ATLN	ATLNSVLN	35	44		2	secreted	secreted	no Propeptide			co-receptor binding; low-density lipoprotein particle receptor binding; receptor antagonist activity
ADSGEGDFLAEGGGVRG	P02671|FIBA_HUMAN	outside struct	2	TAWT	TAWTADSG	20	36	Near SS	4	secreted	secreted	no Propeptide	yes		signaling receptor binding
AMSRPIIHFGSDYEDRY	P04156|PRIO_HUMAN	beta	112	MLGS	MLGSAMSR	133	149		2	gpi-anchored	golgi, PM	-98	yes		signaling receptor activity; type 5 metabotropic glutamate receptor binding
CISCGSSDMSCERG	Q03405|UPAR_HUMAN	beta	96	RYLE	RYLECISC	117	130		5	gpi-anchored	PM, secreted	-189	yes		signaling receptor activity; signaling receptor binding; urokinase plasminogen activator receptor activity
MVVEHPEFLKA	P06396|GELS_HUMAN	beta	26	RPNS	RPNSMVVE	52	62		0	secreted	cytoskeleton, secreted, cytoplasm	no Propeptide
SHFNPLSLEELGSNTGIQVFNQIVKS	P07093|GDN_HUMAN	outside struct	2	PSIC	PSICSHFN	20	45	Near SS	2	secreted	secreted	no Propeptide	yes		signaling receptor binding
NRIPESGGDNSVFDIFELTGAARK	P07996|TSP1_HUMAN	outside struct	2	VCGT	VCGTNRIP	19	42	Near SS	11	secreted	ER, secreted	no Propeptide	yes
STMGYMMAKK	P08238|HS90B_HUMAN	outside struct	no SS	LRDN	LRDNSTMG	615	624		2	secreted	melanosome, PM, secreted, nucleus, cytoplasm	no Propeptide			sulfonylurea receptor binding
GVSEEDKGFGPIFEEQPINTIYPEESLEGKV	Q12860|CNTN1_HUMAN	outside struct	12	RYGH	RYGHGVSE	31	61		9	gpi-anchored	PM		yes
NKGDGPYSLVAVINSAQDAPSEAPTEVGVKV	Q12860|CNTN1_HUMAN	unstructured	770	KAFN	KAFNNKGD	789	819		9	gpi-anchored	PM		yes
LVAVINSAQDAPSEAPTEVGVKV	Q12860|CNTN1_HUMAN	unstructured	778	GPYS	GPYSLVAV	797	819		9	gpi-anchored	PM		yes
SAQDAPSEAPTEVGVKV	Q12860|CNTN1_HUMAN	unstructured	784	AVIN	AVINSAQD	803	819		9	gpi-anchored	PM		yes
AQDAPSEAPTEVGVKV	Q12860|CNTN1_HUMAN	unstructured	785	VINS	VINSAQDA	804	819		9	gpi-anchored	PM		yes
SIEVPIPRD	Q12860|CNTN1_HUMAN	outside struct	942	THKH	THKHSIEV	961	969		9	gpi-anchored	PM		yes
SDGGDGVVSQVKI	Q12860|CNTN1_HUMAN	outside struct	961	VRAH	VRAHSDGG	980	992		9	gpi-anchored	PM		yes
LQCYNCPNPTADCKT	P13987|CD59_HUMAN	outside struct	2	SGHS	SGHSLQCY	26	40	Near SS	4	gpi-anchored	PM, secreted	-77	yes
CYNCPNPTADCKT	P13987|CD59_HUMAN	beta	4	HSLQ	HSLQCYNC	28	40	Near SS	4	gpi-anchored	PM, secreted	-75	yes
HCNFNDVTTRL	P13987|CD59_HUMAN	alpha	45	WKFE	WKFEHCNF	69	79		4	gpi-anchored	PM, secreted	-34	yes
GVGPEEESVDPNQYYKI	Q15046|SYK_HUMAN	outside struct	no SS	TTDN	TTDNGVGP	63	79		0	secreted	PM, mitochondria, secreted, nucleus, cytoplasm	no Propeptide
LMCFSCLNQKS	Q16553|LY6E_HUMAN		2	RASS	RASSLMCF	21	31	Near SS	1	gpi-anchored	PM	-81			acetylcholine receptor inhibitor activity
GLSEYLDLSSPGPVEILTTVTESVTGISRN	Q6YHK3|CD109_HUMAN		288	DSSN	DSSNGLSE	308	337		10	gpi-anchored	PM	-1113	yes
YWSGSNSGNQKM	Q6YHK3|CD109_HUMAN		381	NYTE	NYTEYWSG	401	412		10	gpi-anchored	PM	-1020	yes
AESHWCYEVQAESSNYPCLVPVKW	P22748|CAH4_HUMAN	outside struct	2	PSAS	PSASAESH	19	42	Near SS	0	gpi-anchored	PM	-266
GTIFDNFLITNDEAYAEEFGNETWGVTKA	P27797|CALR_HUMAN	unstructured	308	QVKS	QVKSGTIF	324	352		1	secreted	ER, secreted, nucleus, cytoplasm	no Propeptide	yes		androgen receptor binding
QINNPEVEVDITKPDMTIRQ	P35052|GPC1_HUMAN	alpha	414	GLAN	GLANQINN	436	455		5	gpi-anchored	endosome, PM, secreted	-95	yes
HALPGLSEQEGQKT	P35052|GPC1_HUMAN	outside struct	494	TPLT	TPLTHALP	516	529		5	gpi-anchored	endosome, PM, secreted	-15	yes
ALPGLSEQEGQKT	P35052|GPC1_HUMAN	outside struct	495	PLTH	PLTHALPG	517	529		5	gpi-anchored	endosome, PM, secreted	-14	yes

## Sheet: CD4 T-cells
Peptide_unmod	Accession	Molecular_function	Amino acid distance from signal sequence	Previous Amino Acids	P4-P4'	Peptide_start	Peptide_end	Cut_topo	Num_glycosites	Protein_type	Location	Propep_dist	CSPA y/n?	Secondary structure at cut site
GYEDGGIHLECRS	O00478|BT3A3_HUMAN	signaling receptor binding	128	IEVK	IEVKGYED	156	168	Extracellular	1	single-pass type i membrane protein	PM	no Propeptide		beta
LVDADGPLARL	O14672|ADA10_HUMAN	signaling receptor binding	629	MRCR	MRCRLVDA	647	657	Extracellular	4	single-pass type i membrane protein	vesicle, golgi, PM, cytoplasm	434	yes	beta
DTTHNLPEFIVKF	O15031|PLXB2_HUMAN	semaphorin receptor activity	1147	RQKR	RQKRDTTH	1165	1177	Extracellular	13	single-pass type i membrane protein	PM	no Propeptide	yes	outside struct
DIGFWCPRH	O60353|FZD6_HUMAN	G protein-coupled receptor activity; Wnt-activated receptor activity	139	QVQR	QVQRDIGF	156	164	Extracellular	2	multi-pass membrane protein	vesicle, ER, PM	no Propeptide
LSPPKMQKI	O75445|USH2A_HUMAN		1216	PPQR	PPQRLSPP	1246	1254	Extracellular	66	single-pass type i membrane protein	PM, secreted	no Propeptide
AKTTPECGPTGYVEKI	O76095|JTB_HUMAN		39	SNFR	SNFRAKTT	68	83	Extracellular	0	single-pass type i membrane protein	mitochondria, cytoplasm	no Propeptide		alpha
GGPEDGGLGALRG	O95977|S1PR4_HUMAN	G protein-coupled receptor activity; sphingosine-1-phosphate receptor activity	no SS	LAGR	LAGRGGPE	39	51	Extracellular	2	multi-pass membrane protein	PM	no Propeptide	yes	outside struct
FISVGYVDDTQFVRF	P01889|HLAB_HUMAN	signaling receptor binding	23	GEPR	GEPRFISV	46	60	Extracellular	1	single-pass type i membrane protein	ER, PM	no Propeptide	yes	unstructured
FDSDAASPRE	P01889|HLAB_HUMAN	signaling receptor binding	37	QFVR	QFVRFDSD	60	69	Extracellular	1	single-pass type i membrane protein	ER, PM	no Propeptide	yes	unstructured
DYIALNEDLRS	P01889|HLAB_HUMAN	signaling receptor binding	123	YDGK	YDGKDYIA	146	156	Extracellular	1	single-pass type i membrane protein	ER, PM	no Propeptide	yes	beta
SWTAADTAAQITQRK	P01889|HLAB_HUMAN	signaling receptor binding	133	EDLR	EDLRSWTA	156	170	Extracellular	1	single-pass type i membrane protein	ER, PM	no Propeptide	yes	unstructured
TFQKWAAVVVPSGEEQRY	P01889|HLAB_HUMAN	signaling receptor binding	241	AGDR	AGDRTFQK	264	281	Extracellular	1	single-pass type i membrane protein	ER, PM	no Propeptide	yes	unstructured
WAAVVVPSGEEQRY	P01889|HLAB_HUMAN	signaling receptor binding	245	TFQK	TFQKWAAV	268	281	Extracellular	1	single-pass type i membrane protein	ER, PM	no Propeptide	yes	beta
LLNENSYVPRE	P02786|TFR1_HUMAN	transferrin receptor activity; virus receptor activity	no SS	GTIK	GTIKLLNE	146	156	Extracellular	4	single-pass type ii membrane protein	melanosome, PM, secreted	no Propeptide	yes	alpha
GSFPENLRH	P04233|HG2A_HUMAN	CD4 receptor binding; cytokine binding; cytokine receptor activity	no SS	PPLK	PPLKGSFP	160	168	Extracellular	5	single-pass type ii membrane protein	endosome, ER, lysosome, golgi, PM	no Propeptide	yes	unstructured
NTMETIDWKV	P04233|HG2A_HUMAN	CD4 receptor binding; cytokine binding; cytokine receptor activity	no SS	RHLK	RHLKNTME	171	180	Extracellular	5	single-pass type ii membrane protein	endosome, ER, lysosome, golgi, PM	no Propeptide	yes	alpha
FIAVGYVDDTQFVRF	P04439|HLAA_HUMAN	CD8 receptor binding; signaling receptor binding; T cell receptor binding	23	GEPR	GEPRFIAV	46	60	Extracellular	1	single-pass type i membrane protein	ER, PM	no Propeptide	yes	unstructured
FDSDAASQRM	P04439|HLAA_HUMAN	CD8 receptor binding; signaling receptor binding; T cell receptor binding	37	QFVR	QFVRFDSD	60	69	Extracellular	1	single-pass type i membrane protein	ER, PM	no Propeptide	yes	unstructured
DYIALNEDLRS	P04439|HLAA_HUMAN	CD8 receptor binding; signaling receptor binding; T cell receptor binding	123	YDGK	YDGKDYIA	146	156	Extracellular	1	single-pass type i membrane protein	ER, PM	no Propeptide	yes	beta
WAAVVVPSGEEQRY	P04439|HLAA_HUMAN	CD8 receptor binding; signaling receptor binding; T cell receptor binding	245	TFQK	TFQKWAAV	268	281	Extracellular	1	single-pass type i membrane protein	ER, PM	no Propeptide	yes	beta
LTEIIPKS	P05107|ITB2_HUMAN	ICAM-3 receptor activity	312	TYEK	TYEKLTEI	333	340	Extracellular	6	single-pass type i membrane protein	PM	no Propeptide	yes	alpha
VFLDHNALPDTLKV	P05107|ITB2_HUMAN	ICAM-3 receptor activity	346	LSSR	LSSRVFLD	367	380	Extracellular	6	single-pass type i membrane protein	PM	no Propeptide	yes	beta
GFLECGICRC	P05107|ITB2_HUMAN	ICAM-3 receptor activity	442	CHGK	CHGKGFLE	463	472	Extracellular	6	single-pass type i membrane protein	PM	no Propeptide	yes	beta
SSQELEGSCRK	P05107|ITB2_HUMAN	ICAM-3 receptor activity	468	TQGR	TQGRSSQE	489	499	Extracellular	6	single-pass type i membrane protein	PM	no Propeptide	yes	unstructured
GCPPDDIENPRG	P05556|ITB1_HUMAN	coreceptor activity; virus receptor activity	55	LKKK	LKKKGCPP	74	85	Extracellular	12	single-pass type i membrane protein	endosome, melanosome, PM	no Propeptide	yes	unstructured
LKPEDITQIQPQQLVLRL	P05556|ITB1_HUMAN	coreceptor activity; virus receptor activity	87	TAEK	TAEKLKPE	106	123	Extracellular	12	single-pass type i membrane protein	endosome, melanosome, PM	no Propeptide	yes	unstructured
SSKQWEDPSQASKV	P06127|CD5_HUMAN	scavenger receptor activity; signaling receptor activity	44	SWGR	SWGRSSKQ	67	80	Extracellular	2	single-pass type i membrane protein	PM	no Propeptide	yes	unstructured
HLPETEAGRA	P06127|CD5_HUMAN	scavenger receptor activity; signaling receptor activity	189	SFLK	SFLKHLPE	212	221	Extracellular	2	single-pass type i membrane protein	PM	no Propeptide	yes	unstructured
ETFKEKDTYKL	P06729|CD2_HUMAN	receptor tyrosine kinase binding; signaling receptor activity; signaling receptor binding	53	RKEK	RKEKETFK	76	86	Extracellular	3	single-pass type i membrane protein	PM	no Propeptide	yes	unstructured
DLALSEGDIHTLGCGVAQCLKI	P06756|ITAV_HUMAN	coreceptor activity; virus receptor activity	862	ITKR	ITKRDLAL	891	912	Extracellular	13	single-pass type i membrane protein	PM	no Propeptide	yes	unstructured
GQSEDPGSLLSLFRR	P08195|4F2_HUMAN		no SS	MTVK	MTVKGQSE	511	525	Extracellular	4	single-pass type ii membrane protein	melanosome, lysosome, PM	no Propeptide	yes	alpha
SEAAHQGVITWNPPQRS	P08575|PTPRC_HUMAN	signaling receptor binding; transmembrane receptor protein tyrosine phosphatase activity	378	IFCR	IFCRSEAA	402	418	Extracellular	17	single-pass type i membrane protein	PM	no Propeptide	yes	unstructured
VKDLQYSTDYTFKA	P08575|PTPRC_HUMAN	signaling receptor binding; transmembrane receptor protein tyrosine phosphatase activity	517	CDFR	CDFRVKDL	541	554	Extracellular	17	single-pass type i membrane protein	PM	no Propeptide	yes	beta
DLQYSTDYTFKA	P08575|PTPRC_HUMAN	signaling receptor binding; transmembrane receptor protein tyrosine phosphatase activity	519	FRVK	FRVKDLQY	543	554	Extracellular	17	single-pass type i membrane protein	PM	no Propeptide	yes	unstructured
SSASSGPQILKC	P08648|ITA5_HUMAN	epidermal growth factor receptor binding; platelet-derived growth factor receptor binding; vascular endothelial growth factor receptor 2 binding; virus receptor activity	860	APSR	APSRSSAS	900	911	Extracellular	14	single-pass type i membrane protein	PM	no Propeptide	yes	outside struct
FISVGYVDDTQFVRF	P10321|HLAC_HUMAN		23	GEPR	GEPRFISV	46	60	Extracellular	1	single-pass type i membrane protein	ER, PM	no Propeptide	yes	unstructured
FDSDAASPRG	P10321|HLAC_HUMAN		37	QFVR	QFVRFDSD	60	69	Extracellular	1	single-pass type i membrane protein	ER, PM	no Propeptide	yes	unstructured
DYIALNEDLRS	P10321|HLAC_HUMAN		123	YDGK	YDGKDYIA	146	156	Extracellular	1	single-pass type i membrane protein	ER, PM	no Propeptide	yes	beta
SWTAADTAAQITQRK	P10321|HLAC_HUMAN		133	EDLR	EDLRSWTA	156	170	Extracellular	1	single-pass type i membrane protein	ER, PM	no Propeptide	yes	unstructured
WAAVVVPSGQEQRY	P10321|HLAC_HUMAN		245	TFQK	TFQKWAAV	268	281	Extracellular	1	single-pass type i membrane protein	ER, PM	no Propeptide	yes	beta
KLAVEPKG	P13598|ICAM2_HUMAN		12	VRPK	VRPKKLAV	35	42	Extracellular	6	single-pass type i membrane protein	membrane	no Propeptide	yes	beta
SFTIECRV	P13598|ICAM2_HUMAN		106	AVGK	AVGKSFTI	129	136	Extracellular	6	single-pass type i membrane protein	membrane	no Propeptide	yes	beta
STEEFPPLQPILQQKK	P13612|ITA4_HUMAN	coreceptor activity	560	ISKR	ISKRSTEE	592	607	Extracellular	11	single-pass type i membrane protein	membrane	no Propeptide	yes	unstructured
FISVGYVDDTQFVRF	P13747|HLAE_HUMAN	natural killer cell lectin-like receptor binding; signaling receptor binding; T cell receptor binding	23	GEPR	GEPRFISV	43	57	Extracellular	1	single-pass type i membrane protein	golgi, PM, secreted	no Propeptide	yes	unstructured
FDNDAASPRM	P13747|HLAE_HUMAN	natural killer cell lectin-like receptor binding; signaling receptor binding; T cell receptor binding	37	QFVR	QFVRFDND	57	66	Extracellular	1	single-pass type i membrane protein	golgi, PM, secreted	no Propeptide	yes	unstructured
DTAQIFRV	P13747|HLAE_HUMAN	natural killer cell lectin-like receptor binding; signaling receptor binding; T cell receptor binding	70	RSAR	RSARDTAQ	90	97	Extracellular	1	single-pass type i membrane protein	golgi, PM, secreted	no Propeptide	yes	unstructured
WAAVVVPSGEEQRY	P13747|HLAE_HUMAN	natural killer cell lectin-like receptor binding; signaling receptor binding; T cell receptor binding	245	TFQK	TFQKWAAV	265	278	Extracellular	1	single-pass type i membrane protein	golgi, PM, secreted	no Propeptide	yes	beta
AEIEYLEKT	P14151|LYAM1_HUMAN		44	IQNK	IQNKAEIE	71	79	Extracellular	6	single-pass type i membrane protein	PM	33	yes	alpha
NKDAGKWNDDACHKL	P14151|LYAM1_HUMAN		109	YIKR	YIKRNKDA	136	150	Extracellular	6	single-pass type i membrane protein	PM	98	yes	beta
FAGVFHVEKN	P16070|CD44_HUMAN	transmembrane signaling receptor activity	11	ITCR	ITCRFAGV	30	39	Extracellular	9	single-pass type i membrane protein	PM	no Propeptide	yes	unstructured
YVQKGEYRT	P16070|CD44_HUMAN	transmembrane signaling receptor activity	136	DGTR	DGTRYVQK	155	163	Extracellular	9	single-pass type i membrane protein	PM	no Propeptide	yes	beta
LHIDDMEFEPKQ	P19320|VCAM1_HUMAN		464	CQAK	CQAKLHID	487	498	Extracellular	6	single-pass type i membrane protein	membrane	no Propeptide	yes	outside struct
GLTDSIHRY	P19397|CD53_HUMAN		no SS	YVAK	YVAKGLTD	117	125	Extracellular	2	multi-pass membrane protein	PM	no Propeptide	yes
DSVCPQGKY	P19438|TNR1A_HUMAN	tumor necrosis factor-activated receptor activity	13	REKR	REKRDSVC	41	49	Extracellular	3	single-pass type i membrane protein	golgi, PM, secreted	no Propeptide	yes	outside struct
ADLQDDTFIGNEPLTPEVRA	P20701|ITAL_HUMAN	ICAM-3 receptor activity	358	LDLK	LDLKADLQ	382	401	Extracellular	12	single-pass type i membrane protein	PM	no Propeptide	yes	unstructured
KVEMLKPHSQIPVSCEELPEESRL	P20701|ITAL_HUMAN	ICAM-3 receptor activity	807	LSFR	LSFRKVEM	831	854	Extracellular	12	single-pass type i membrane protein	PM	no Propeptide	yes	unstructured
VEMLKPHSQIPVSCEELPEESRL	P20701|ITAL_HUMAN	ICAM-3 receptor activity	808	SFRK	SFRKVEML	832	854	Extracellular	12	single-pass type i membrane protein	PM	no Propeptide	yes	unstructured
SSVSDYVNYDIIVRH	P21453|S1PR1_HUMAN	G protein-coupled receptor activity; G protein-coupled receptor binding; sphingosine-1-phosphate receptor activity	no SS	KAHR	KAHRSSVS	14	28	Extracellular	2	multi-pass membrane protein	endosome, PM	no Propeptide	yes	outside struct
VNSLPEVLPILNSDEPKT	P23229|ITA6_HUMAN		614	SRRR	SRRRVNSL	636	653	Extracellular	9	single-pass type i membrane protein	PM	no Propeptide	yes
QLDPGGGQGPPPVTLAAAKK	P26006|ITA3_HUMAN		845	RRRR	RRRRQLDP	876	895	Extracellular	14	single-pass type i membrane protein	PM	no Propeptide	yes
MQPVITEQVRD	P26951|IL3RA_HUMAN	cytokine binding; cytokine receptor activity; interleukin-3 receptor activity	229	IQKR	IQKRMQPV	246	256	Extracellular	6	single-pass type i membrane protein	membrane	no Propeptide	yes	unstructured
GEEDNSLSVRK	P27701|CD82_HUMAN		no SS	CEVK	CEVKGEED	180	190	Extracellular	3	multi-pass membrane protein	PM	no Propeptide	yes
GDQNPQIAAHVISEASSKT	P29965|CD40L_HUMAN	CD40 receptor binding; cytokine activity; tumor necrosis factor receptor binding	no SS	EMQK	EMQKGDQN	116	134	Extracellular	2	single-pass type ii membrane protein	PM, secreted	no Propeptide	yes	outside struct
LEENEVIPKR	P31431|SDC4_HUMAN	thrombospondin receptor activity	89	EPKK	EPKKLEEN	106	115	Extracellular	3	single-pass type i membrane protein	secreted	no Propeptide		outside struct
SESVPPVTDWAWYKI	P35613|BASI_HUMAN	signaling receptor activity; virus receptor activity	224	LVCK	LVCKSESV	244	258	Extracellular	3	single-pass type i membrane protein	endosome, melanosome, ER, PM	no Propeptide	yes	unstructured
QLCTATQDTVCRC	P43489|TNR4_HUMAN	tumor necrosis factor-activated receptor activity; virus receptor activity	70	SERK	SERKQLCT	97	109	Extracellular	2	single-pass type i membrane protein	membrane	no Propeptide		beta
LIGEHHDGVSKA	P43626|KI2L1_HUMAN	signaling receptor activity	52	DTLR	DTLRLIGE	72	83	Extracellular	4	single-pass type i membrane protein	PM	no Propeptide		beta
ELDPMDVRG	P46531|NOTC1_HUMAN	transmembrane signaling receptor activity	1648	RRRR	RRRRELDP	1665	1673	Extracellular	47	single-pass type i membrane protein	PM, nucleus	no Propeptide	yes	unstructured
DSKTSSAEVTIQNVIKL	P48960|AGRE5_HUMAN	G protein-coupled receptor activity; transmembrane signaling receptor activity	269	DLGR	DLGRDSKT	288	304	Extracellular	9	multi-pass membrane protein	PM, secreted	no Propeptide	yes
GYEDGGIHLECRS	P78410|BT3A2_HUMAN	signaling receptor binding	128	VEVK	VEVKGYED	156	168	Extracellular	1	single-pass type i membrane protein	PM	no Propeptide		beta
CVNFIESALPYVVGKM	P78562|PHEX_HUMAN		no SS	QWDK	QWDKCVNF	406	421	Extracellular	8	single-pass type ii membrane protein	PM	no Propeptide
IGGGGVQLGKW	Q02487|DSC2_HUMAN		659	VDPR	VDPRIGGG	685	695	Extracellular	5	single-pass type i membrane protein	PM	550	yes	outside struct
SLPGEQEQEVAGSKV	Q04721|NOTC2_HUMAN	signaling receptor activity	1585	MTRR	MTRRSLPG	1609	1623	Extracellular	7	single-pass type i membrane protein	PM, nucleus, cytoplasm	no Propeptide	yes	unstructured
GAPEGGQPYPVLRV	Q04912|RON_HUMAN	macrophage colony-stimulating factor receptor activity; transmembrane receptor protein tyrosine kinase activity	287	RRRR	RRRRGAPE	310	323	Extracellular	8	single-pass type i membrane protein	membrane	no Propeptide	yes	unstructured
DVVTETKT	Q13444|ADA15_HUMAN		191	RRRR	RRRRDVVT	207	214	Extracellular	5	single-pass type i membrane protein	endosome, vesicle, golgi, PM	1	yes
LIGEHHDGVSKA	Q14954|KI2S1_HUMAN	transmembrane signaling receptor activity	52	DTLR	DTLRLIGE	72	83	Extracellular	4	single-pass type i membrane protein	PM	no Propeptide	yes
AATEEPEVIPDPAKQ	Q15262|PTPRK_HUMAN	transmembrane receptor protein tyrosine phosphatase activity	707	IATK	IATKAATE	732	746	Extracellular	12	single-pass type i membrane protein	PM	no Propeptide	yes	outside struct
IFLEVLESSVAEHGARF	Q495A1|TIGIT_HUMAN	signaling receptor binding	102	YTGR	YTGRIFLE	122	138	Extracellular	2	single-pass type i membrane protein	PM	no Propeptide	yes	beta
FEPDNKNTQRK	Q7Z3D4|LYSM3_HUMAN		no SS	QQMR	QQMRFEPD	196	206	Extracellular	1	single-pass membrane protein	golgi, PM	no Propeptide
AKEEIVFRY	Q86YT9|JAML_HUMAN		159	SGRR	SGRRAKEE	177	185	Extracellular	2	single-pass type i membrane protein	PM	no Propeptide	yes
AKDDSELEGQVISCLKL	Q92896|GSLG1_HUMAN	signaling receptor binding	929	ILTK	ILTKAKDD	957	973	Extracellular	5	single-pass type i membrane protein	golgi, cytoplasm	no Propeptide	yes
LFVDPDDPTQNRN	Q96BF3|TMIG2_HUMAN	coreceptor activity	110	NITR	NITRLFVD	131	143	Extracellular	3	single-pass type i membrane protein	PM	no Propeptide	yes
MEDTGSYRA	Q96DU3|SLAF6_HUMAN		81	SNLK	SNLKMEDT	101	109	Extracellular	7	single-pass type i membrane protein	PM	no Propeptide	yes	alpha
LSSYTLRI	Q96DU3|SLAF6_HUMAN		99	TSAK	TSAKLSSY	119	126	Extracellular	7	single-pass type i membrane protein	PM	no Propeptide	yes	beta
AGQVDAHDCEALGWGSEAAGFQESRG	Q9BSN7|TM204_HUMAN		no SS	PGAR	PGARAGQV	65	90	Extracellular	1	multi-pass membrane protein	PM	no Propeptide
NFLEDGESDGFLRC	Q9BXS4|TMM59_HUMAN		186	QAHR	QAHRNFLE	220	233	Extracellular	1	single-pass type i membrane protein	endosome, lysosome, golgi, PM	no Propeptide
FVPGCFVCLESRT	Q9H5V8|CDCP1_HUMAN		342	QSRK	QSRKFVPG	370	382	Extracellular	7	single-pass membrane protein	PM, secreted	no Propeptide	yes
CMFSINPDTGE	Q9UN75|PCDAC_HUMAN		263	VSEK	VSEKCMFS	291	301	Extracellular	3	single-pass type i membrane protein	PM	no Propeptide
GYEDGGIHLECRS	O00478|BT3A3_HUMAN	signaling receptor binding	128	IEVK	IEVKGYED	156	168	Extracellular	1	single-pass type i membrane protein	PM	no Propeptide		beta
LVDADGPLARL	O14672|ADA10_HUMAN	signaling receptor binding	629	MRCR	MRCRLVDA	647	657	Extracellular	4	single-pass type i membrane protein	vesicle, golgi, PM, cytoplasm	434	yes	beta
DTTHNLPEFIVKF	O15031|PLXB2_HUMAN	semaphorin receptor activity	1147	RQKR	RQKRDTTH	1165	1177	Extracellular	13	single-pass type i membrane protein	PM	no Propeptide	yes	outside struct
DIGFWCPRH	O60353|FZD6_HUMAN	G protein-coupled receptor activity; Wnt-activated receptor activity	139	QVQR	QVQRDIGF	156	164	Extracellular	2	multi-pass membrane protein	vesicle, ER, PM	no Propeptide
LSPPKMQKI	O75445|USH2A_HUMAN		1216	PPQR	PPQRLSPP	1246	1254	Extracellular	66	single-pass type i membrane protein	PM, secreted	no Propeptide
AKTTPECGPTGYVEKI	O76095|JTB_HUMAN		39	SNFR	SNFRAKTT	68	83	Extracellular	0	single-pass type i membrane protein	mitochondria, cytoplasm	no Propeptide		alpha
GGPEDGGLGALRG	O95977|S1PR4_HUMAN	G protein-coupled receptor activity; sphingosine-1-phosphate receptor activity	no SS	LAGR	LAGRGGPE	39	51	Extracellular	2	multi-pass membrane protein	PM	no Propeptide	yes	outside struct
FISVGYVDDTQFVRF	P01889|HLAB_HUMAN	signaling receptor binding	23	GEPR	GEPRFISV	46	60	Extracellular	1	single-pass type i membrane protein	ER, PM	no Propeptide	yes	unstructured
FDSDAASPRE	P01889|HLAB_HUMAN	signaling receptor binding	37	QFVR	QFVRFDSD	60	69	Extracellular	1	single-pass type i membrane protein	ER, PM	no Propeptide	yes	unstructured
DYIALNEDLRS	P01889|HLAB_HUMAN	signaling receptor binding	123	YDGK	YDGKDYIA	146	156	Extracellular	1	single-pass type i membrane protein	ER, PM	no Propeptide	yes	beta
SWTAADTAAQITQRK	P01889|HLAB_HUMAN	signaling receptor binding	133	EDLR	EDLRSWTA	156	170	Extracellular	1	single-pass type i membrane protein	ER, PM	no Propeptide	yes	unstructured
TFQKWAAVVVPSGEEQRY	P01889|HLAB_HUMAN	signaling receptor binding	241	AGDR	AGDRTFQK	264	281	Extracellular	1	single-pass type i membrane protein	ER, PM	no Propeptide	yes	unstructured
WAAVVVPSGEEQRY	P01889|HLAB_HUMAN	signaling receptor binding	245	TFQK	TFQKWAAV	268	281	Extracellular	1	single-pass type i membrane protein	ER, PM	no Propeptide	yes	beta
LLNENSYVPRE	P02786|TFR1_HUMAN	transferrin receptor activity; virus receptor activity	no SS	GTIK	GTIKLLNE	146	156	Extracellular	4	single-pass type ii membrane protein	melanosome, PM, secreted	no Propeptide	yes	alpha
GSFPENLRH	P04233|HG2A_HUMAN	CD4 receptor binding; cytokine binding; cytokine receptor activity	no SS	PPLK	PPLKGSFP	160	168	Extracellular	5	single-pass type ii membrane protein	endosome, ER, lysosome, golgi, PM	no Propeptide	yes	unstructured
NTMETIDWKV	P04233|HG2A_HUMAN	CD4 receptor binding; cytokine binding; cytokine receptor activity	no SS	RHLK	RHLKNTME	171	180	Extracellular	5	single-pass type ii membrane protein	endosome, ER, lysosome, golgi, PM	no Propeptide	yes	alpha
FIAVGYVDDTQFVRF	P04439|HLAA_HUMAN	CD8 receptor binding; signaling receptor binding; T cell receptor binding	23	GEPR	GEPRFIAV	46	60	Extracellular	1	single-pass type i membrane protein	ER, PM	no Propeptide	yes	unstructured
FDSDAASQRM	P04439|HLAA_HUMAN	CD8 receptor binding; signaling receptor binding; T cell receptor binding	37	QFVR	QFVRFDSD	60	69	Extracellular	1	single-pass type i membrane protein	ER, PM	no Propeptide	yes	unstructured
DYIALNEDLRS	P04439|HLAA_HUMAN	CD8 receptor binding; signaling receptor binding; T cell receptor binding	123	YDGK	YDGKDYIA	146	156	Extracellular	1	single-pass type i membrane protein	ER, PM	no Propeptide	yes	beta
WAAVVVPSGEEQRY	P04439|HLAA_HUMAN	CD8 receptor binding; signaling receptor binding; T cell receptor binding	245	TFQK	TFQKWAAV	268	281	Extracellular	1	single-pass type i membrane protein	ER, PM	no Propeptide	yes	beta
LTEIIPKS	P05107|ITB2_HUMAN	ICAM-3 receptor activity	312	TYEK	TYEKLTEI	333	340	Extracellular	6	single-pass type i membrane protein	PM	no Propeptide	yes	alpha
VFLDHNALPDTLKV	P05107|ITB2_HUMAN	ICAM-3 receptor activity	346	LSSR	LSSRVFLD	367	380	Extracellular	6	single-pass type i membrane protein	PM	no Propeptide	yes	beta
GFLECGICRC	P05107|ITB2_HUMAN	ICAM-3 receptor activity	442	CHGK	CHGKGFLE	463	472	Extracellular	6	single-pass type i membrane protein	PM	no Propeptide	yes	beta
SSQELEGSCRK	P05107|ITB2_HUMAN	ICAM-3 receptor activity	468	TQGR	TQGRSSQE	489	499	Extracellular	6	single-pass type i membrane protein	PM	no Propeptide	yes	unstructured
GCPPDDIENPRG	P05556|ITB1_HUMAN	coreceptor activity; virus receptor activity	55	LKKK	LKKKGCPP	74	85	Extracellular	12	single-pass type i membrane protein	endosome, melanosome, PM	no Propeptide	yes	unstructured
LKPEDITQIQPQQLVLRL	P05556|ITB1_HUMAN	coreceptor activity; virus receptor activity	87	TAEK	TAEKLKPE	106	123	Extracellular	12	single-pass type i membrane protein	endosome, melanosome, PM	no Propeptide	yes	unstructured
SSKQWEDPSQASKV	P06127|CD5_HUMAN	scavenger receptor activity; signaling receptor activity	44	SWGR	SWGRSSKQ	67	80	Extracellular	2	single-pass type i membrane protein	PM	no Propeptide	yes	unstructured
HLPETEAGRA	P06127|CD5_HUMAN	scavenger receptor activity; signaling receptor activity	189	SFLK	SFLKHLPE	212	221	Extracellular	2	single-pass type i membrane protein	PM	no Propeptide	yes	unstructured
ETFKEKDTYKL	P06729|CD2_HUMAN	receptor tyrosine kinase binding; signaling receptor activity; signaling receptor binding	53	RKEK	RKEKETFK	76	86	Extracellular	3	single-pass type i membrane protein	PM	no Propeptide	yes	unstructured
DLALSEGDIHTLGCGVAQCLKI	P06756|ITAV_HUMAN	coreceptor activity; virus receptor activity	862	ITKR	ITKRDLAL	891	912	Extracellular	13	single-pass type i membrane protein	PM	no Propeptide	yes	unstructured
GQSEDPGSLLSLFRR	P08195|4F2_HUMAN		no SS	MTVK	MTVKGQSE	511	525	Extracellular	4	single-pass type ii membrane protein	melanosome, lysosome, PM	no Propeptide	yes	alpha
SEAAHQGVITWNPPQRS	P08575|PTPRC_HUMAN	signaling receptor binding; transmembrane receptor protein tyrosine phosphatase activity	378	IFCR	IFCRSEAA	402	418	Extracellular	17	single-pass type i membrane protein	PM	no Propeptide	yes	unstructured
VKDLQYSTDYTFKA	P08575|PTPRC_HUMAN	signaling receptor binding; transmembrane receptor protein tyrosine phosphatase activity	517	CDFR	CDFRVKDL	541	554	Extracellular	17	single-pass type i membrane protein	PM	no Propeptide	yes	beta
DLQYSTDYTFKA	P08575|PTPRC_HUMAN	signaling receptor binding; transmembrane receptor protein tyrosine phosphatase activity	519	FRVK	FRVKDLQY	543	554	Extracellular	17	single-pass type i membrane protein	PM	no Propeptide	yes	unstructured
SSASSGPQILKC	P08648|ITA5_HUMAN	epidermal growth factor receptor binding; platelet-derived growth factor receptor binding; vascular endothelial growth factor receptor 2 binding; virus receptor activity	860	APSR	APSRSSAS	900	911	Extracellular	14	single-pass type i membrane protein	PM	no Propeptide	yes	outside struct
FISVGYVDDTQFVRF	P10321|HLAC_HUMAN		23	GEPR	GEPRFISV	46	60	Extracellular	1	single-pass type i membrane protein	ER, PM	no Propeptide	yes	unstructured
FDSDAASPRG	P10321|HLAC_HUMAN		37	QFVR	QFVRFDSD	60	69	Extracellular	1	single-pass type i membrane protein	ER, PM	no Propeptide	yes	unstructured
DYIALNEDLRS	P10321|HLAC_HUMAN		123	YDGK	YDGKDYIA	146	156	Extracellular	1	single-pass type i membrane protein	ER, PM	no Propeptide	yes	beta
SWTAADTAAQITQRK	P10321|HLAC_HUMAN		133	EDLR	EDLRSWTA	156	170	Extracellular	1	single-pass type i membrane protein	ER, PM	no Propeptide	yes	unstructured
WAAVVVPSGQEQRY	P10321|HLAC_HUMAN		245	TFQK	TFQKWAAV	268	281	Extracellular	1	single-pass type i membrane protein	ER, PM	no Propeptide	yes	beta
KLAVEPKG	P13598|ICAM2_HUMAN		12	VRPK	VRPKKLAV	35	42	Extracellular	6	single-pass type i membrane protein	membrane	no Propeptide	yes	beta
SFTIECRV	P13598|ICAM2_HUMAN		106	AVGK	AVGKSFTI	129	136	Extracellular	6	single-pass type i membrane protein	membrane	no Propeptide	yes	beta
STEEFPPLQPILQQKK	P13612|ITA4_HUMAN	coreceptor activity	560	ISKR	ISKRSTEE	592	607	Extracellular	11	single-pass type i membrane protein	membrane	no Propeptide	yes	unstructured
FISVGYVDDTQFVRF	P13747|HLAE_HUMAN	natural killer cell lectin-like receptor binding; signaling receptor binding; T cell receptor binding	23	GEPR	GEPRFISV	43	57	Extracellular	1	single-pass type i membrane protein	golgi, PM, secreted	no Propeptide	yes	unstructured
FDNDAASPRM	P13747|HLAE_HUMAN	natural killer cell lectin-like receptor binding; signaling receptor binding; T cell receptor binding	37	QFVR	QFVRFDND	57	66	Extracellular	1	single-pass type i membrane protein	golgi, PM, secreted	no Propeptide	yes	unstructured
DTAQIFRV	P13747|HLAE_HUMAN	natural killer cell lectin-like receptor binding; signaling receptor binding; T cell receptor binding	70	RSAR	RSARDTAQ	90	97	Extracellular	1	single-pass type i membrane protein	golgi, PM, secreted	no Propeptide	yes	unstructured
WAAVVVPSGEEQRY	P13747|HLAE_HUMAN	natural killer cell lectin-like receptor binding; signaling receptor binding; T cell receptor binding	245	TFQK	TFQKWAAV	265	278	Extracellular	1	single-pass type i membrane protein	golgi, PM, secreted	no Propeptide	yes	beta
AEIEYLEKT	P14151|LYAM1_HUMAN		44	IQNK	IQNKAEIE	71	79	Extracellular	6	single-pass type i membrane protein	PM	33	yes	alpha
NKDAGKWNDDACHKL	P14151|LYAM1_HUMAN		109	YIKR	YIKRNKDA	136	150	Extracellular	6	single-pass type i membrane protein	PM	98	yes	beta
FAGVFHVEKN	P16070|CD44_HUMAN	transmembrane signaling receptor activity	11	ITCR	ITCRFAGV	30	39	Extracellular	9	single-pass type i membrane protein	PM	no Propeptide	yes	unstructured
YVQKGEYRT	P16070|CD44_HUMAN	transmembrane signaling receptor activity	136	DGTR	DGTRYVQK	155	163	Extracellular	9	single-pass type i membrane protein	PM	no Propeptide	yes	beta
LHIDDMEFEPKQ	P19320|VCAM1_HUMAN		464	CQAK	CQAKLHID	487	498	Extracellular	6	single-pass type i membrane protein	membrane	no Propeptide	yes	outside struct
GLTDSIHRY	P19397|CD53_HUMAN		no SS	YVAK	YVAKGLTD	117	125	Extracellular	2	multi-pass membrane protein	PM	no Propeptide	yes
DSVCPQGKY	P19438|TNR1A_HUMAN	tumor necrosis factor-activated receptor activity	13	REKR	REKRDSVC	41	49	Extracellular	3	single-pass type i membrane protein	golgi, PM, secreted	no Propeptide	yes	outside struct
ADLQDDTFIGNEPLTPEVRA	P20701|ITAL_HUMAN	ICAM-3 receptor activity	358	LDLK	LDLKADLQ	382	401	Extracellular	12	single-pass type i membrane protein	PM	no Propeptide	yes	unstructured
KVEMLKPHSQIPVSCEELPEESRL	P20701|ITAL_HUMAN	ICAM-3 receptor activity	807	LSFR	LSFRKVEM	831	854	Extracellular	12	single-pass type i membrane protein	PM	no Propeptide	yes	unstructured
VEMLKPHSQIPVSCEELPEESRL	P20701|ITAL_HUMAN	ICAM-3 receptor activity	808	SFRK	SFRKVEML	832	854	Extracellular	12	single-pass type i membrane protein	PM	no Propeptide	yes	unstructured
SSVSDYVNYDIIVRH	P21453|S1PR1_HUMAN	G protein-coupled receptor activity; G protein-coupled receptor binding; sphingosine-1-phosphate receptor activity	no SS	KAHR	KAHRSSVS	14	28	Extracellular	2	multi-pass membrane protein	endosome, PM	no Propeptide	yes	outside struct
VNSLPEVLPILNSDEPKT	P23229|ITA6_HUMAN		614	SRRR	SRRRVNSL	636	653	Extracellular	9	single-pass type i membrane protein	PM	no Propeptide	yes
QLDPGGGQGPPPVTLAAAKK	P26006|ITA3_HUMAN		845	RRRR	RRRRQLDP	876	895	Extracellular	14	single-pass type i membrane protein	PM	no Propeptide	yes
MQPVITEQVRD	P26951|IL3RA_HUMAN	cytokine binding; cytokine receptor activity; interleukin-3 receptor activity	229	IQKR	IQKRMQPV	246	256	Extracellular	6	single-pass type i membrane protein	membrane	no Propeptide	yes	unstructured
GEEDNSLSVRK	P27701|CD82_HUMAN		no SS	CEVK	CEVKGEED	180	190	Extracellular	3	multi-pass membrane protein	PM	no Propeptide	yes
GDQNPQIAAHVISEASSKT	P29965|CD40L_HUMAN	CD40 receptor binding; cytokine activity; tumor necrosis factor receptor binding	no SS	EMQK	EMQKGDQN	116	134	Extracellular	2	single-pass type ii membrane protein	PM, secreted	no Propeptide	yes	outside struct
LEENEVIPKR	P31431|SDC4_HUMAN	thrombospondin receptor activity	89	EPKK	EPKKLEEN	106	115	Extracellular	3	single-pass type i membrane protein	secreted	no Propeptide		outside struct
SESVPPVTDWAWYKI	P35613|BASI_HUMAN	signaling receptor activity; virus receptor activity	224	LVCK	LVCKSESV	244	258	Extracellular	3	single-pass type i membrane protein	endosome, melanosome, ER, PM	no Propeptide	yes	unstructured
QLCTATQDTVCRC	P43489|TNR4_HUMAN	tumor necrosis factor-activated receptor activity; virus receptor activity	70	SERK	SERKQLCT	97	109	Extracellular	2	single-pass type i membrane protein	membrane	no Propeptide		beta
LIGEHHDGVSKA	P43626|KI2L1_HUMAN	signaling receptor activity	52	DTLR	DTLRLIGE	72	83	Extracellular	4	single-pass type i membrane protein	PM	no Propeptide		beta
ELDPMDVRG	P46531|NOTC1_HUMAN	transmembrane signaling receptor activity	1648	RRRR	RRRRELDP	1665	1673	Extracellular	47	single-pass type i membrane protein	PM, nucleus	no Propeptide	yes	unstructured
DSKTSSAEVTIQNVIKL	P48960|AGRE5_HUMAN	G protein-coupled receptor activity; transmembrane signaling receptor activity	269	DLGR	DLGRDSKT	288	304	Extracellular	9	multi-pass membrane protein	PM, secreted	no Propeptide	yes
GYEDGGIHLECRS	P78410|BT3A2_HUMAN	signaling receptor binding	128	VEVK	VEVKGYED	156	168	Extracellular	1	single-pass type i membrane protein	PM	no Propeptide		beta
CVNFIESALPYVVGKM	P78562|PHEX_HUMAN		no SS	QWDK	QWDKCVNF	406	421	Extracellular	8	single-pass type ii membrane protein	PM	no Propeptide
IGGGGVQLGKW	Q02487|DSC2_HUMAN		659	VDPR	VDPRIGGG	685	695	Extracellular	5	single-pass type i membrane protein	PM	550	yes	outside struct
SLPGEQEQEVAGSKV	Q04721|NOTC2_HUMAN	signaling receptor activity	1585	MTRR	MTRRSLPG	1609	1623	Extracellular	7	single-pass type i membrane protein	PM, nucleus, cytoplasm	no Propeptide	yes	unstructured
GAPEGGQPYPVLRV	Q04912|RON_HUMAN	macrophage colony-stimulating factor receptor activity; transmembrane receptor protein tyrosine kinase activity	287	RRRR	RRRRGAPE	310	323	Extracellular	8	single-pass type i membrane protein	membrane	no Propeptide	yes	unstructured
DVVTETKT	Q13444|ADA15_HUMAN		191	RRRR	RRRRDVVT	207	214	Extracellular	5	single-pass type i membrane protein	endosome, vesicle, golgi, PM	1	yes
LIGEHHDGVSKA	Q14954|KI2S1_HUMAN	transmembrane signaling receptor activity	52	DTLR	DTLRLIGE	72	83	Extracellular	4	single-pass type i membrane protein	PM	no Propeptide	yes
AATEEPEVIPDPAKQ	Q15262|PTPRK_HUMAN	transmembrane receptor protein tyrosine phosphatase activity	707	IATK	IATKAATE	732	746	Extracellular	12	single-pass type i membrane protein	PM	no Propeptide	yes	outside struct
IFLEVLESSVAEHGARF	Q495A1|TIGIT_HUMAN	signaling receptor binding	102	YTGR	YTGRIFLE	122	138	Extracellular	2	single-pass type i membrane protein	PM	no Propeptide	yes	beta
FEPDNKNTQRK	Q7Z3D4|LYSM3_HUMAN		no SS	QQMR	QQMRFEPD	196	206	Extracellular	1	single-pass membrane protein	golgi, PM	no Propeptide
AKEEIVFRY	Q86YT9|JAML_HUMAN		159	SGRR	SGRRAKEE	177	185	Extracellular	2	single-pass type i membrane protein	PM	no Propeptide	yes
AKDDSELEGQVISCLKL	Q92896|GSLG1_HUMAN	signaling receptor binding	929	ILTK	ILTKAKDD	957	973	Extracellular	5	single-pass type i membrane protein	golgi, cytoplasm	no Propeptide	yes
LFVDPDDPTQNRN	Q96BF3|TMIG2_HUMAN	coreceptor activity	110	NITR	NITRLFVD	131	143	Extracellular	3	single-pass type i membrane protein	PM	no Propeptide	yes
MEDTGSYRA	Q96DU3|SLAF6_HUMAN		81	SNLK	SNLKMEDT	101	109	Extracellular	7	single-pass type i membrane protein	PM	no Propeptide	yes	alpha
LSSYTLRI	Q96DU3|SLAF6_HUMAN		99	TSAK	TSAKLSSY	119	126	Extracellular	7	single-pass type i membrane protein	PM	no Propeptide	yes	beta
AGQVDAHDCEALGWGSEAAGFQESRG	Q9BSN7|TM204_HUMAN		no SS	PGAR	PGARAGQV	65	90	Extracellular	1	multi-pass membrane protein	PM	no Propeptide
NFLEDGESDGFLRC	Q9BXS4|TMM59_HUMAN		186	QAHR	QAHRNFLE	220	233	Extracellular	1	single-pass type i membrane protein	endosome, lysosome, golgi, PM	no Propeptide
FVPGCFVCLESRT	Q9H5V8|CDCP1_HUMAN		342	QSRK	QSRKFVPG	370	382	Extracellular	7	single-pass membrane protein	PM, secreted	no Propeptide	yes
CMFSINPDTGE	Q9UN75|PCDAC_HUMAN		263	VSEK	VSEKCMFS	291	301	Extracellular	3	single-pass type i membrane protein	PM	no Propeptide
GTPVAPESCQQLAAGGHSRL	O95977|S1PR4_HUMAN	G protein-coupled receptor activity; sphingosine-1-phosphate receptor activity	no SS	MNAT	MNATGTPV	5	24	Extracellular	2	multi-pass membrane protein	PM	no Propeptide	yes	outside struct
LLSDSGQVLLESNIKV	P01730|CD4_HUMAN	coreceptor activity; interleukin-16 receptor activity; signaling receptor activity; transmembrane signaling receptor activity; virus receptor activity	347	MWQC	MWQCLLSD	371	386	Extracellular	2	single-pass type i membrane protein	ER, PM	no Propeptide	yes	unstructured
VGYVDDTQFVRF	P01889|HLAB_HUMAN	signaling receptor binding	26	RFIS	RFISVGYV	49	60	Extracellular	1	single-pass type i membrane protein	ER, PM	no Propeptide	yes	unstructured
MYGCDVGPDGRL	P01889|HLAB_HUMAN	signaling receptor binding	99	TLQS	TLQSMYGC	122	133	Extracellular	1	single-pass type i membrane protein	ER, PM	no Propeptide	yes	beta
GKDYIALNEDLRS	P01889|HLAB_HUMAN	signaling receptor binding	121	YAYD	YAYDGKDY	144	156	Extracellular	1	single-pass type i membrane protein	ER, PM	no Propeptide	yes	unstructured
WTAADTAAQITQRK	P01889|HLAB_HUMAN	signaling receptor binding	134	DLRS	DLRSWTAA	157	170	Extracellular	1	single-pass type i membrane protein	ER, PM	no Propeptide	yes	beta
AADTAAQITQRK	P01889|HLAB_HUMAN	signaling receptor binding	136	RSWT	RSWTAADT	159	170	Extracellular	1	single-pass type i membrane protein	ER, PM	no Propeptide	yes	beta
HHPISDHEATLRC	P01889|HLAB_HUMAN	signaling receptor binding	192	THVT	THVTHHPI	215	227	Extracellular	1	single-pass type i membrane protein	ER, PM	no Propeptide	yes	beta
GALANIAVDKA	P01903|DRA_HUMAN	MHC class II receptor activity; T cell receptor binding	59	FEAQ	FEAQGALA	83	93	Extracellular	2	single-pass type i membrane protein	endosome, ER, lysosome, PM	no Propeptide	yes	alpha
SVSGFYPGSIEVRW	P01911|DRB_HUMAN	CD4 receptor binding; MHC class II receptor activity; T cell receptor binding	119	LLVC	LLVCSVSG	147	160	Extracellular	1	single-pass type i membrane protein	endosome, ER, lysosome, PM	no Propeptide	yes	beta
NPGGYVAYSKA	P02786|TFR1_HUMAN	transferrin receptor activity; virus receptor activity	no SS	YLVE	YLVENPGG	215	225	Extracellular	4	single-pass type ii membrane protein	melanosome, PM, secreted	no Propeptide	yes	unstructured
NLQLENLRM	P04233|HG2A_HUMAN	CD4 receptor binding; cytokine binding; cytokine receptor activity	no SS	VTSQ	VTSQNLQL	87	95	Extracellular	5	single-pass type ii membrane protein	endosome, ER, lysosome, golgi, PM	no Propeptide	yes	outside struct
LLQNADPLKV	P04233|HG2A_HUMAN	CD4 receptor binding; cytokine binding; cytokine receptor activity	no SS	HVMH	HVMHLLQN	145	154	Extracellular	5	single-pass type ii membrane protein	endosome, ER, lysosome, golgi, PM	no Propeptide	yes	alpha
NADPLKVYPPLKG	P04233|HG2A_HUMAN	CD4 receptor binding; cytokine binding; cytokine receptor activity	no SS	HLLQ	HLLQNADP	148	160	Extracellular	5	single-pass type ii membrane protein	endosome, ER, lysosome, golgi, PM	no Propeptide	yes	alpha
AYDGKDYIALNEDLRS	P04439|HLAA_HUMAN	CD8 receptor binding; signaling receptor binding; T cell receptor binding	118	YRQD	YRQDAYDG	141	156	Extracellular	1	single-pass type i membrane protein	ER, PM	no Propeptide	yes	beta
GKDYIALNEDLRS	P04439|HLAA_HUMAN	CD8 receptor binding; signaling receptor binding; T cell receptor binding	121	DAYD	DAYDGKDY	144	156	Extracellular	1	single-pass type i membrane protein	ER, PM	no Propeptide	yes	unstructured
HHPISDHEATLRC	P04439|HLAA_HUMAN	CD8 receptor binding; signaling receptor binding; T cell receptor binding	192	THMT	THMTHHPI	215	227	Extracellular	1	single-pass type i membrane protein	ER, PM	no Propeptide	yes	beta
LVETRPAGDGTFQKW	P04439|HLAA_HUMAN	CD8 receptor binding; signaling receptor binding; T cell receptor binding	231	QDTE	QDTELVET	254	268	Extracellular	1	single-pass type i membrane protein	ER, PM	no Propeptide	yes	beta
AADDIMDPTSLAETQEDHNGGQKQ	P05107|ITB2_HUMAN	ICAM-3 receptor activity	53	MRGC	MRGCAADD	74	97	Extracellular	6	single-pass type i membrane protein	PM	no Propeptide	yes	unstructured
VAACPEEIGWRN	P05107|ITB2_HUMAN	ICAM-3 receptor activity	222	AMMQ	AMMQVAAC	243	254	Extracellular	6	single-pass type i membrane protein	PM	no Propeptide	yes	alpha
LEDNLYKRS	P05107|ITB2_HUMAN	ICAM-3 receptor activity	267	GRCH	GRCHLEDN	288	296	Extracellular	6	single-pass type i membrane protein	PM	no Propeptide	yes	unstructured
WYDPDFQARL	P06127|CD5_HUMAN	scavenger receptor activity; signaling receptor activity	5	GRLS	GRLSWYDP	28	37	Extracellular	2	single-pass type i membrane protein	PM	no Propeptide	yes	outside struct
MSDDIDDIKWEKT	P06729|CD2_HUMAN	receptor tyrosine kinase binding; signaling receptor activity; signaling receptor binding	27	PSFQ	PSFQMSDD	50	62	Extracellular	3	single-pass type i membrane protein	PM	no Propeptide	yes	unstructured
SYLSDSGSTGEHTKS	P08195|4F2_HUMAN		no SS	LLTS	LLTSSYLS	403	417	Extracellular	4	single-pass type ii membrane protein	melanosome, lysosome, PM	no Propeptide	yes	unstructured
GNMIFDNKE	P08575|PTPRC_HUMAN	signaling receptor binding; transmembrane receptor protein tyrosine phosphatase activity	321	RFQC	RFQCGNMI	345	353	Extracellular	17	single-pass type i membrane protein	PM	no Propeptide	yes	unstructured
MTSDNSMHVKC	P08575|PTPRC_HUMAN	signaling receptor binding; transmembrane receptor protein tyrosine phosphatase activity	471	MTVS	MTVSMTSD	495	505	Extracellular	17	single-pass type i membrane protein	PM	no Propeptide	yes	beta
NVGEGGAYEAELRV	P08648|ITA5_HUMAN	epidermal growth factor receptor binding; platelet-derived growth factor receptor binding; vascular endothelial growth factor receptor 2 binding; virus receptor activity	642	FHAQ	FHAQNVGE	682	695	Extracellular	14	single-pass type i membrane protein	PM	no Propeptide	yes	outside struct
VGYVDDTQFVRF	P10321|HLAC_HUMAN		26	RFIS	RFISVGYV	49	60	Extracellular	1	single-pass type i membrane protein	ER, PM	no Propeptide	yes	unstructured
GCDLGPDGRL	P10321|HLAC_HUMAN		101	QRMS	QRMSGCDL	124	133	Extracellular	1	single-pass type i membrane protein	ER, PM	no Propeptide	yes	beta
AYDGKDYIALNEDLRS	P10321|HLAC_HUMAN		118	YDQS	YDQSAYDG	141	156	Extracellular	1	single-pass type i membrane protein	ER, PM	no Propeptide	yes	beta
GKDYIALNEDLRS	P10321|HLAC_HUMAN		121	SAYD	SAYDGKDY	144	156	Extracellular	1	single-pass type i membrane protein	ER, PM	no Propeptide	yes	unstructured
WTAADTAAQITQRK	P10321|HLAC_HUMAN		134	DLRS	DLRSWTAA	157	170	Extracellular	1	single-pass type i membrane protein	ER, PM	no Propeptide	yes	beta
AADTAAQITQRK	P10321|HLAC_HUMAN		136	RSWT	RSWTAADT	159	170	Extracellular	1	single-pass type i membrane protein	ER, PM	no Propeptide	yes	beta
HHPLSDHEATLRC	P10321|HLAC_HUMAN		192	THVT	THVTHHPL	215	227	Extracellular	1	single-pass type i membrane protein	ER, PM	no Propeptide	yes	beta
LVETRPAGDGTFQKW	P10321|HLAC_HUMAN		231	QDTE	QDTELVET	254	268	Extracellular	1	single-pass type i membrane protein	ER, PM	no Propeptide	yes	beta
AVPAESHIYRE	P11049|CD37_HUMAN		no SS	ADIC	ADICAVPA	218	228	Extracellular	3	multi-pass membrane protein	membrane	no Propeptide	yes
VGYVDDTQFVRF	P13747|HLAE_HUMAN	natural killer cell lectin-like receptor binding; signaling receptor binding; T cell receptor binding	26	RFIS	RFISVGYV	46	57	Extracellular	1	single-pass type i membrane protein	golgi, PM, secreted	no Propeptide	yes	unstructured
WTAVDTAAQISEQKS	P13747|HLAE_HUMAN	natural killer cell lectin-like receptor binding; signaling receptor binding; T cell receptor binding	134	DLRS	DLRSWTAV	154	168	Extracellular	1	single-pass type i membrane protein	golgi, PM, secreted	no Propeptide	yes	beta
HHPISDHEATLRC	P13747|HLAE_HUMAN	natural killer cell lectin-like receptor binding; signaling receptor binding; T cell receptor binding	192	THVT	THVTHHPI	212	224	Extracellular	1	single-pass type i membrane protein	golgi, PM, secreted	no Propeptide	yes	beta
LVETRPAGDGTFQKW	P13747|HLAE_HUMAN	natural killer cell lectin-like receptor binding; signaling receptor binding; T cell receptor binding	231	QDTE	QDTELVET	251	265	Extracellular	1	single-pass type i membrane protein	golgi, PM, secreted	no Propeptide	yes	beta
SSGSFSDADLADGVSGGEGKG	P14209|CD99_HUMAN		65	NHPS	NHPSSSGS	86	106	Extracellular	0	single-pass type i membrane protein	membrane	no Propeptide
SGSFSDADLADGVSGGEGKG	P14209|CD99_HUMAN		66	HPSS	HPSSSGSF	87	106	Extracellular	0	single-pass type i membrane protein	membrane	no Propeptide
GSFSDADLADGVSGGEGKG	P14209|CD99_HUMAN		67	PSSS	PSSSGSFS	88	106	Extracellular	0	single-pass type i membrane protein	membrane	no Propeptide
FSDADLADGVSGGEGKG	P14209|CD99_HUMAN		69	SSGS	SSGSFSDA	90	106	Extracellular	0	single-pass type i membrane protein	membrane	no Propeptide
DADLADGVSGGEGKG	P14209|CD99_HUMAN		71	GSFS	GSFSDADL	92	106	Extracellular	0	single-pass type i membrane protein	membrane	no Propeptide
ADLADGVSGGEGKG	P14209|CD99_HUMAN		72	SFSD	SFSDADLA	93	106	Extracellular	0	single-pass type i membrane protein	membrane	no Propeptide
LADGVSGGEGKG	P14209|CD99_HUMAN		74	SDAD	SDADLADG	95	106	Extracellular	0	single-pass type i membrane protein	membrane	no Propeptide
QEGGANTTSGPIRT	P16070|CD44_HUMAN	transmembrane signaling receptor activity	612	SHGS	SHGSQEGG	631	644	Extracellular	9	single-pass type i membrane protein	PM	no Propeptide	yes	outside struct
VAFTPYAPEPGSTCRL	P20333|TNR1B_HUMAN	tumor necrosis factor-activated receptor activity	6	LPAQ	LPAQVAFT	27	42	Extracellular	6	single-pass type i membrane protein	PM, secreted	no Propeptide		outside struct
LQDDTFIGNEPLTPEVRA	P20701|ITAL_HUMAN	ICAM-3 receptor activity	360	LKAD	LKADLQDD	384	401	Extracellular	12	single-pass type i membrane protein	PM	no Propeptide	yes	unstructured
GLVDVAVGAPLEEQGAVYIFNGRH	P20701|ITAL_HUMAN	ICAM-3 receptor activity	511	INGD	INGDGLVD	535	558	Extracellular	12	single-pass type i membrane protein	PM	no Propeptide	yes	unstructured
GDEPDCVPCQEGKE	P25445|TNR6_HUMAN	signaling receptor activity; tumor necrosis factor-activated receptor activity	53	CTVN	CTVNGDEP	77	90	Extracellular	3	single-pass type i membrane protein	PM, secreted	no Propeptide	yes	beta
SLGCGTAVERPKG	P30203|CD6_HUMAN	scavenger receptor activity	289	VLCQ	VLCQSLGC	305	317	Extracellular	8	single-pass type i membrane protein	PM, secreted	no Propeptide	yes	alpha
VVHPLVPLDNHIPERA	P31431|SDC4_HUMAN	thrombospondin receptor activity	61	IGPE	IGPEVVHP	78	93	Extracellular	3	single-pass type i membrane protein	secreted	no Propeptide		outside struct
VFTTVEDLGSKI	P35613|BASI_HUMAN	signaling receptor activity; virus receptor activity	122	EPGT	EPGTVFTT	142	153	Extracellular	3	single-pass type i membrane protein	endosome, melanosome, ER, PM	no Propeptide	yes	beta
IQLHGPPRV	P35613|BASI_HUMAN	signaling receptor activity; virus receptor activity	195	GTAN	GTANIQLH	215	223	Extracellular	3	single-pass type i membrane protein	endosome, melanosome, ER, PM	no Propeptide	yes	beta
ELHIENLNMEADPGQYRC	P35613|BASI_HUMAN	signaling receptor activity; virus receptor activity	264	QGRS	QGRSELHI	284	301	Extracellular	3	single-pass type i membrane protein	endosome, melanosome, ER, PM	no Propeptide	yes	beta
LNMEADPGQYRC	P35613|BASI_HUMAN	signaling receptor activity; virus receptor activity	270	HIEN	HIENLNME	290	301	Extracellular	3	single-pass type i membrane protein	endosome, melanosome, ER, PM	no Propeptide	yes	unstructured
MEADPGQYRC	P35613|BASI_HUMAN	signaling receptor activity; virus receptor activity	272	ENLN	ENLNMEAD	292	301	Extracellular	3	single-pass type i membrane protein	endosome, melanosome, ER, PM	no Propeptide	yes	turn
LIGEHHDGVSKA	P43627|KI2L2_HUMAN		52	DTLH	DTLHLIGE	72	83	Extracellular	3	single-pass type i membrane protein	PM	no Propeptide		beta
LIGEHHDGVSKA	P43628|KI2L3_HUMAN	signaling receptor activity	52	DTLH	DTLHLIGE	72	83	Extracellular	3	single-pass type i membrane protein	PM	no Propeptide	yes	beta
LIGEHHDGVSKA	P43631|KI2S2_HUMAN	transmembrane signaling receptor activity	52	DTLH	DTLHLIGE	72	83	Extracellular	3	single-pass type i membrane protein	PM	no Propeptide		beta
LIGEHHDGVSKA	P43632|KI2S4_HUMAN		52	NTLH	NTLHLIGE	72	83	Extracellular	5	single-pass type i membrane protein	PM	no Propeptide	yes	beta
IITTPTETCDDINECATPSKV	P48960|AGRE5_HUMAN	G protein-coupled receptor activity; transmembrane signaling receptor activity	35	SFSE	SFSEIITT	54	74	Extracellular	9	multi-pass membrane protein	PM, secreted	no Propeptide	yes
VCSPGYEPVSGAKT	P48960|AGRE5_HUMAN	G protein-coupled receptor activity; transmembrane signaling receptor activity	73	SYDC	SYDCVCSP	92	105	Extracellular	9	multi-pass membrane protein	PM, secreted	no Propeptide	yes
NYYLYESIPKPCTKE	P51679|CCR4_HUMAN	C-C chemokine receptor activity; chemokine receptor activity	no SS	SIYS	SIYSNYYL	18	32	Extracellular	2	multi-pass membrane protein	PM	no Propeptide	yes
LHLIEPLDEGGEGGRH	P78325|ADAM8_HUMAN		122	VGSD	VGSDLHLI	137	152	Extracellular	4	single-pass type i membrane protein	membrane	no Propeptide	yes	outside struct
LIEPLDEGGEGGRH	P78325|ADAM8_HUMAN		124	SDLH	SDLHLIEP	139	152	Extracellular	4	single-pass type i membrane protein	membrane	no Propeptide	yes	outside struct
LLQTAGTCGVSDDSLGSLLGPRT	P78325|ADAM8_HUMAN		145	QAEH	QAEHLLQT	160	182	Extracellular	4	single-pass type i membrane protein	membrane	no Propeptide	yes	outside struct
GVSDDSLGSLLGPRT	P78325|ADAM8_HUMAN		153	AGTC	AGTCGVSD	168	182	Extracellular	4	single-pass type i membrane protein	membrane	no Propeptide	yes	outside struct
LVGGPVCGNLFVERG	P78325|ADAM8_HUMAN		390	DLSH	DLSHLVGG	405	419	Extracellular	4	single-pass type i membrane protein	membrane	no Propeptide	yes	outside struct
SVSGFYPGSIEVRW	P79483|DRB3_HUMAN	MHC class II receptor activity	119	LLVC	LLVCSVSG	147	160	Extracellular	1	single-pass type i membrane protein	endosome, ER, lysosome, PM	no Propeptide	yes	beta
ATDADEPFTGSSKI	Q12864|CAD17_HUMAN		453	LTIQ	LTIQATDA	474	487	Extracellular	8	single-pass type i membrane protein	PM	no Propeptide	yes
LSSQNIEESAYFDSTWKG	Q13433|S39A6_HUMAN		380	LFSH	LFSHLSSQ	407	424	Extracellular	5	multi-pass membrane protein	PM	no Propeptide	yes
VNYPVGAPDHISVKQ	Q14242|SELPL_HUMAN	signaling receptor binding; virus receptor activity	289	SNLS	SNLSVNYP	305	319	Extracellular	4	single-pass type i membrane protein	membrane	264	yes	outside struct
SLYTYPQGTWQKV	Q15762|CD226_HUMAN		92	YYSC	YYSCSLYT	109	121	Extracellular	8	single-pass type i membrane protein	PM	no Propeptide	yes	beta
GSAPLLVDVRV	Q401N2|ZACN_HUMAN	neurotransmitter receptor activity; transmembrane signaling receptor activity	32	IPNN	IPNNGSAP	56	66	Extracellular	4	multi-pass membrane protein	PM	no Propeptide
EEEINYMKR	Q6PHW0|IYD1_HUMAN		134	IIEE	IIEEEEEI	156	164	Extracellular	0	single-pass membrane protein	vesicle, PM	no Propeptide		alpha
LAAGNPGYNPYVECQDSVRT	Q86X29|LSR_HUMAN		no SS	LNAQ	LNAQLAAG	153	172	Extracellular	0	single-pass membrane protein	PM	no Propeptide
ALDDQDDGRR	Q8TCZ2|C99L2_HUMAN		52	DLAD	DLADALDD	76	85	Extracellular	0	single-pass type i membrane protein	PM	no Propeptide
NQIDSGDLMECLIQNKH	Q92896|GSLG1_HUMAN	signaling receptor binding	682	DVAD	DVADNQID	710	726	Extracellular	5	single-pass type i membrane protein	golgi, cytoplasm	no Propeptide	yes
KEDEYPVGSECCPKC	Q92956|TNR14_HUMAN	cytokine binding; tumor necrosis factor-activated receptor activity; virus receptor activity	6	LPSC	LPSCKEDE	43	57	Extracellular	2	single-pass type i membrane protein	PM	no Propeptide	yes	outside struct
MLEHAESAQDFASRA	Q96GC9|VMP1_HUMAN		no SS	EFEE	EFEEMLEH	230	244	Extracellular	0	multi-pass membrane protein	ER, golgi, PM	no Propeptide
HAESAQDFASRA	Q96GC9|VMP1_HUMAN		no SS	EMLE	EMLEHAES	233	244	Extracellular	0	multi-pass membrane protein	ER, golgi, PM	no Propeptide
GDEDAIVEVTPKL	Q96JW4|S41A2_HUMAN		no SS	ISSD	ISSDGDED	139	151	Extracellular	0	multi-pass membrane protein	PM	no Propeptide
AAVGENEETVIIGLRL	Q9H8M5|CNNM2_HUMAN		no SS	AGGC	AGGCAAVG	64	79	Extracellular	1	multi-pass membrane protein	PM	no Propeptide	yes	outside struct
VCSPGYEPVSGAKT	Q9UHX3|AGRE2_HUMAN	G protein-coupled receptor activity	73	SYDC	SYDCVCSP	95	108	Extracellular	8	multi-pass membrane protein	PM	no Propeptide	yes	beta
ATPENYLFQGRQ	P04440|DPB1_HUMAN		3	VQGR	VQGRATPE	31	42	Extracellular, Near SS	1	single-pass type i membrane protein	endosome, ER, lysosome, golgi, PM	no Propeptide	yes	outside struct
LSWYDPDFQARL	P06127|CD5_HUMAN	scavenger receptor activity; signaling receptor activity	3	CLGR	CLGRLSWY	26	37	Extracellular, Near SS	2	single-pass type i membrane protein	PM	no Propeptide	yes	outside struct
VFEVHVRPKK	P13598|ICAM2_HUMAN		3	SDEK	SDEKVFEV	26	35	Extracellular, Near SS	6	single-pass type i membrane protein	membrane	no Propeptide	yes	outside struct
EDPNPPITNLRM	P26951|IL3RA_HUMAN	cytokine binding; cytokine receptor activity; interleukin-3 receptor activity	4	LQTK	LQTKEDPN	21	32	Extracellular, Near SS	6	single-pass type i membrane protein	membrane	no Propeptide	yes	outside struct
ESCDVQLYIKR	Q7Z6A9|BTLA_HUMAN	signaling receptor activity	3	IHGK	IHGKESCD	32	42	Extracellular, Near SS	3	single-pass type i membrane protein	PM	no Propeptide	yes	outside struct
ATPENYLFQGRQ	P04440|DPB1_HUMAN		3	VQGR	VQGRATPE	31	42	Extracellular, Near SS	1	single-pass type i membrane protein	endosome, ER, lysosome, golgi, PM	no Propeptide	yes	outside struct
LSWYDPDFQARL	P06127|CD5_HUMAN	scavenger receptor activity; signaling receptor activity	3	CLGR	CLGRLSWY	26	37	Extracellular, Near SS	2	single-pass type i membrane protein	PM	no Propeptide	yes	outside struct
VFEVHVRPKK	P13598|ICAM2_HUMAN		3	SDEK	SDEKVFEV	26	35	Extracellular, Near SS	6	single-pass type i membrane protein	membrane	no Propeptide	yes	outside struct
EDPNPPITNLRM	P26951|IL3RA_HUMAN	cytokine binding; cytokine receptor activity; interleukin-3 receptor activity	4	LQTK	LQTKEDPN	21	32	Extracellular, Near SS	6	single-pass type i membrane protein	membrane	no Propeptide	yes	outside struct
ESCDVQLYIKR	Q7Z6A9|BTLA_HUMAN	signaling receptor activity	3	IHGK	IHGKESCD	32	42	Extracellular, Near SS	3	single-pass type i membrane protein	PM	no Propeptide	yes	outside struct
LFTCEPITVPRC	O60353|FZD6_HUMAN	G protein-coupled receptor activity; Wnt-activated receptor activity	4	RGHS	RGHSLFTC	21	32	Extracellular, Near SS	2	multi-pass membrane protein	vesicle, ER, PM	no Propeptide
ESSNQASLSCDRN	O60603|TLR2_HUMAN	lipopolysaccharide immune receptor activity; pattern recognition receptor activity; signaling receptor activity; Toll-like receptor binding; transmembrane signaling receptor activity	2	LSKE	LSKEESSN	21	33	Extracellular, Near SS	4	single-pass type i membrane protein	vesicle, phagosome, golgi, PM	no Propeptide	yes	outside struct
GNEEMGGITQTPYKV	P07766|CD3E_HUMAN	signaling receptor complex adaptor activity; T cell receptor binding; transmembrane signaling receptor activity	3	WGQD	WGQDGNEE	24	38	Extracellular, Near SS	0	single-pass type i membrane protein	PM	no Propeptide		outside struct
LDTENAMTFQENARG	P11215|ITAM_HUMAN	cargo receptor activity	4	HGFN	HGFNLDTE	19	33	Extracellular, Near SS	19	single-pass type i membrane protein	PM	no Propeptide	yes	outside struct
ELDAKIPSTGDATEWRN	P26010|ITB7_HUMAN	signaling receptor activity; virus receptor activity	2	RGES	RGESELDA	20	36	Extracellular, Near SS	8	single-pass type i membrane protein	membrane	no Propeptide	yes	outside struct
KEDPNPPITNLRM	P26951|IL3RA_HUMAN	cytokine binding; cytokine receptor activity; interleukin-3 receptor activity	3	LLQT	LLQTKEDP	20	32	Extracellular, Near SS	6	single-pass type i membrane protein	membrane	no Propeptide	yes	outside struct
CVGDTYPSNDRC	P43489|TNR4_HUMAN	tumor necrosis factor-activated receptor activity; virus receptor activity	4	TGLH	TGLHCVGD	31	42	Extracellular, Near SS	2	single-pass type i membrane protein	membrane	no Propeptide		outside struct
YDSPDYTDESCTFKI	P48551|INAR2_HUMAN	cytokine receptor activity; type I interferon receptor activity	4	FGIS	FGISYDSP	29	43	Extracellular, Near SS	5	single-pass type i membrane protein	PM, secreted	no Propeptide	yes	outside struct
VTGEGQGPRS	Q01113|IL9R_HUMAN	interleukin-9 receptor activity	3	LGVS	LGVSVTGE	42	51	Extracellular, Near SS	2	single-pass type i membrane protein	PM, secreted	no Propeptide
DEKPKVNPKL	Q04771|ACVR1_HUMAN	activin receptor activity, type I; transforming growth factor beta receptor activity, type I; transmembrane receptor protein serine/threonine kinase activity	4	PSME	PSMEDEKP	23	32	Extracellular, Near SS	1	single-pass type i membrane protein	membrane	no Propeptide	yes	outside struct
LQDPCSNCPAGTFCDNNRN	Q07011|TNR9_HUMAN	cytokine binding; signaling receptor activity	2	RTRS	RTRSLQDP	24	42	Extracellular, Near SS	2	single-pass type i membrane protein	membrane	no Propeptide	yes	outside struct
GPSADSVYTKV	Q5T2D2|TRML2_HUMAN	signaling receptor activity	2	GCVS	GCVSGPSA	19	29	Extracellular, Near SS	1	single-pass type i membrane protein	PM	no Propeptide
LSVQQGPNLLQVRQ	Q96BF3|TMIG2_HUMAN	coreceptor activity	2	EASS	EASSLSVQ	23	36	Extracellular, Near SS	3	single-pass type i membrane protein	PM	no Propeptide	yes
IAPPCTSEKHYEHLGRC	Q9Y6Q6|TNR11_HUMAN	cytokine binding; signaling receptor activity; transmembrane signaling receptor activity; tumor necrosis factor-activated receptor activity	2	VALQ	VALQIAPP	30	46	Extracellular, Near SS	2	single-pass type i membrane protein	PM	no Propeptide	yes	outside struct
LQLWDTWADEAEKA	Q14242|SELPL_HUMAN	signaling receptor binding; virus receptor activity	2	PGNS	PGNSLQLW	18	31	Extracellular, Near SS, Propeptide	4	single-pass type i membrane protein	membrane	0	yes	outside struct
LWDTWADEAEKA	Q14242|SELPL_HUMAN	signaling receptor binding; virus receptor activity	4	NSLQ	NSLQLWDT	20	31	Extracellular, Near SS, Propeptide	4	single-pass type i membrane protein	membrane	0	yes	outside struct
DTSLFSDEFKVETSNKV	O14672|ADA10_HUMAN	signaling receptor binding	60	RMKR	RMKRDTSL	78	94	Extracellular, Propeptide	4	single-pass type i membrane protein	vesicle, golgi, PM, cytoplasm	0	yes	outside struct
DTSLFSDEFKVETSNKV	O14672|ADA10_HUMAN	signaling receptor binding	60	RMKR	RMKRDTSL	78	94	Extracellular, Propeptide	4	single-pass type i membrane protein	vesicle, golgi, PM, cytoplasm	0	yes	outside struct
ALWVSQPPEIRT	O14931|NCTR3_HUMAN		1	PGSC	PGSCALWV	18	29	Near SS	2	single-pass type i membrane protein	PM	no Propeptide	yes	outside struct
ANILPDIENEDFIKD	P48060|GLIP1_HUMAN		2	YSHT	YSHTANIL	22	36	Near SS	0	single-pass membrane protein	membrane	no Propeptide		outside struct
ILPDIENEDFIKDCVRI	P48060|GLIP1_HUMAN		4	HTAN	HTANILPD	24	40	Near SS	0	single-pass membrane protein	membrane	no Propeptide		outside struct
GTQDCSFQHSPISSDFAVKI	P49771|FLT3L_HUMAN	cytokine activity; receptor tyrosine kinase binding; signaling receptor binding	1	SGLS	SGLSGTQD	26	45	Near SS	2	single-pass type i membrane protein	PM, secreted	no Propeptide		outside struct
GVCPTACICATDIVSCTNKN	Q86SJ2|AMGO2_HUMAN		1	PGAS	PGASGVCP	39	58	Near SS	8	single-pass type i membrane protein	PM, nucleus	no Propeptide	yes
HEEHDHGPEALHRQ	Q9ULF5|S39AA_HUMAN		2	CNHC	CNHCHEEH	26	39	Near SS	4	multi-pass membrane protein	membrane	no Propeptide	yes
KALRIPGGLRA	P01920|DQB1_HUMAN	MHC class II receptor activity	-26	MSWK	MSWKKALR	5	15	SS	1	single-pass type i membrane protein	endosome, ER, lysosome, golgi, PM	no Propeptide	yes	outside struct
SVNAQVTDINSKG	P25445|TNR6_HUMAN	signaling receptor activity; tumor necrosis factor-activated receptor activity	-2	LSSK	LSSKSVNA	22	34	SS	3	single-pass type i membrane protein	PM, secreted	no Propeptide	yes	outside struct
KALRIPGGLRA	P01920|DQB1_HUMAN	MHC class II receptor activity	-26	MSWK	MSWKKALR	5	15	SS	1	single-pass type i membrane protein	endosome, ER, lysosome, golgi, PM	no Propeptide	yes	outside struct
SVNAQVTDINSKG	P25445|TNR6_HUMAN	signaling receptor activity; tumor necrosis factor-activated receptor activity	-2	LSSK	LSSKSVNA	22	34	SS	3	single-pass type i membrane protein	PM, secreted	no Propeptide	yes	outside struct
ALITQQDLAPQQRA	O14763|TR10B_HUMAN	signaling receptor activity; TRAIL receptor activity	0	SAES	SAESALIT	54	67	SS	0	single-pass type i membrane protein	membrane	no Propeptide		outside struct
ETWAGSHSMRY	P01889|HLAB_HUMAN	signaling receptor binding	-2	LALT	LALTETWA	21	31	SS	1	single-pass type i membrane protein	ER, PM	no Propeptide	yes	outside struct
WAGSHSMRY	P01889|HLAB_HUMAN	signaling receptor binding	0	LTET	LTETWAGS	23	31	SS	1	single-pass type i membrane protein	ER, PM	no Propeptide	yes	outside struct
WAGSHSMRY	P04439|HLAA_HUMAN	CD8 receptor binding; signaling receptor binding; T cell receptor binding	0	LTQT	LTQTWAGS	23	31	SS	1	single-pass type i membrane protein	ER, PM	no Propeptide	yes	outside struct
VFAQTDENRC	P05556|ITB1_HUMAN	coreceptor activity; virus receptor activity	-1	SVCC	SVCCVFAQ	18	27	SS	12	single-pass type i membrane protein	endosome, melanosome, PM	no Propeptide	yes	outside struct
AVNPIIYSFRS	O95977|S1PR4_HUMAN	G protein-coupled receptor activity; sphingosine-1-phosphate receptor activity	no SS	VLNS	VLNSAVNP	301	311	Transmembrane	2	multi-pass membrane protein	PM	no Propeptide	yes	outside struct
IITVPVVLLNKG	P27487|DPP4_HUMAN	signaling receptor binding; virus receptor activity	no SS	ALVT	ALVTIITV	20	31	Transmembrane	9	single-pass type ii membrane protein	PM, secreted	no Propeptide	yes	outside struct
ILPQELASSEQRI	Q9NY26|S39A1_HUMAN	signaling receptor binding	no SS	TFLE	TFLEILPQ	291	303	Transmembrane	0	multi-pass membrane protein	ER, PM	no Propeptide
[truncated: 157 more rows]

## Sheet: CD8 T-cells
Peptide_unmod	Accession	Molecular_function	Amino acid distance from signal sequence	Previous Amino Acids	P4-P4'	Peptide_start	Peptide_end	Cut_topo	Num_glycosites	Protein_type	Location	Propep_dist	CSPA y/n?	Secondary structure at cut site
[truncated: 450 more rows]

[truncated: 4 more sheets: HEK293, NK cells, PL5 , Overlapping peptides]
