# Supplementary material for: Direct Identification of Proteolytic Cleavages on Living Cells Using a Glycan-Tethered Peptide Ligase
Source: ACS Cent Sci. 2022 Oct 11;8(10):1447–56. doi: 10.1021/acscentsci.2c00899 (PMC9615116; doi:10.1021/acscentsci.2c00899)
Supplement: Supplementary file 3 — oc2c00899_si_003.xls [file oc2c00899_si_003.xls]

## Sheet: Signal peptide or Init. Met rem
Accession	Input Sequence	Protein found	Recommended Protein Name	Other Names and IDs	Species	Chromosome	Chromosome band	P10 to P1	P1' to P10'	P1' Position	Full protein length (aa)	UniProt curated start	Alternative Spliced Start	Cleaving proteases	Other experimental terminus evidences	Alternative Translation Start	Protease Web Connections	N-terminal Features (Start to P1)	Features spanning terminus (P1 to P1')	C-terminal Features (P1' to End)	Distance To signal peptide	Distance to propeptide lost	Distance to last transmembrane domain (shed)
Q9BZM4	AAAASPAILPRL	YES	NKG2D ligand 3	N2DL3_HUMAN;Q9BZM4;NKG2D ligand 3;N2DL-3;ALCAN-gamma ;Retinoic acid early transcript 1N;N2DL3;ULBP3;RAET1N	(Human)	6		M	AAAASPAILP	2	244								SIGNAL (Potential.);SIGNAL ({ECO:0000255}.)	DISULFID ();CHAIN (NKG2D ligand 3.);CARBOHYD (N-linked (GlcNAc...) (Potential).);REGION (MHC class I alpha-1 like.);REGION (MHC class I alpha-2 like.);LIPID (GPI-anchor amidated glycine (Potential).);PROPEP (Removed in mature form (Potential).);CHAIN (UL16-binding protein 3.);PROPEP (Removed in mature form. {ECO:0000255}.);LIPID (GPI-anchor amidated glycine. {ECO:0000255}.);CARBOHYD (N-linked (Gl…	-28	-243
O75882	VAAAAATEARL	YES	DPPT-L	ATRN_HUMAN;O75882;DPPT-L ;Mahogany homolog;ATRN;KIAA0548;MGCA	(Human)	20		M	VAAAAATEAR	2	1429								SIGNAL (Potential.);SIGNAL ({ECO:0000255}.)	DISULFID (By similarity.);COMPBIAS (Leu-rich.);TOPO_DOM (Extracellular (Potential).);TOPO_DOM (Cytoplasmic (Potential).);REPEAT (Kelch 1.);REPEAT (Kelch 2.);REPEAT (Kelch 3.);REPEAT (Kelch 4.);REPEAT (Kelch 5.);REPEAT (Kelch 6.);DOMAIN (EGF-like.);DOMAIN (CUB.);DOMAIN (PSI 1.);DOMAIN (PSI 2.);DOMAIN (C-type lectin.);DOMAIN (PSI 3.);DOMAIN (PSI 4.);DOMAIN (Laminin EGF-like 1.);DOMAIN (Laminin EGF-…	-27	-82	-1299
Q9BZM4	YLLFDWSGTGRA	YES	NKG2D ligand 3	N2DL3_HUMAN;Q9BZM4;NKG2D ligand 3;N2DL-3;ALCAN-gamma ;Retinoic acid early transcript 1N;N2DL3;ULBP3;RAET1N	(Human)	6		AILPRLAILP	YLLFDWSGTG	18	244								SIGNAL (Potential.);SIGNAL ({ECO:0000255}.)	DISULFID ();CHAIN (NKG2D ligand 3.);CARBOHYD (N-linked (GlcNAc...) (Potential).);REGION (MHC class I alpha-1 like.);REGION (MHC class I alpha-2 like.);LIPID (GPI-anchor amidated glycine (Potential).);PROPEP (Removed in mature form (Potential).);CHAIN (UL16-binding protein 3.);PROPEP (Removed in mature form. {ECO:0000255}.);LIPID (GPI-anchor amidated glycine. {ECO:0000255}.);CARBOHYD (N-linked (Gl…	-12	-227
Q9BZM4	LFDWSGTGRA	YES	NKG2D ligand 3	N2DL3_HUMAN;Q9BZM4;NKG2D ligand 3;N2DL-3;ALCAN-gamma ;Retinoic acid early transcript 1N;N2DL3;ULBP3;RAET1N	(Human)	6		LPRLAILPYL	LFDWSGTGRA	20	244								SIGNAL (Potential.);SIGNAL ({ECO:0000255}.)	DISULFID ();CHAIN (NKG2D ligand 3.);CARBOHYD (N-linked (GlcNAc...) (Potential).);REGION (MHC class I alpha-1 like.);REGION (MHC class I alpha-2 like.);LIPID (GPI-anchor amidated glycine (Potential).);PROPEP (Removed in mature form (Potential).);CHAIN (UL16-binding protein 3.);PROPEP (Removed in mature form. {ECO:0000255}.);LIPID (GPI-anchor amidated glycine. {ECO:0000255}.);CARBOHYD (N-linked (Gl…	-10	-225
P56159	AEVSGGDRLDCVKA	YES	TGF-beta-related neurotrophic factor receptor 1	GFRA1_HUMAN;P56159;TGF-beta-related neurotrophic factor receptor 1;GDNF receptor alpha-1;GFRA1	(Human)	10		ALPLLDLLLS	AEVSGGDRLD	19	465								SIGNAL (Potential.);SIGNAL ({ECO:0000255}.)	DISULFID (By similarity.);COMPBIAS (Poly-Thr.);CHAIN (GDNF family receptor alpha-1.);CARBOHYD (N-linked (GlcNAc...) (Potential).);REPEAT (1.);REPEAT (2.);REPEAT (3.);LIPID (GPI-anchor amidated serine (Potential).);PROPEP (Removed in mature form (Potential).);PROPEP (Removed in mature form. {ECO:0000255}.);LIPID (GPI-anchor amidated serine. {ECO:0000255}.);CARBOHYD (N-linked (GlcNAc...) asparagine…	-6	-447
P01889	LTETWAGSHSMRY	YES	HLA class I histocompatibility antigen, B-7 alpha chain	1B07_HUMAN;P01889;HLA class I histocompatibility antigen, B-7 alpha chain;MHC class I antigen B*7;1B07;HLA-B;HLAB	(Human)	6		VLLLLSAALA	LTETWAGSHS	19	362								SIGNAL ();SIGNAL ({ECO:0000269|PubMed:518865}.)	DISULFID ();TOPO_DOM (Extracellular (Potential).);TOPO_DOM (Cytoplasmic (Potential).);DOMAIN (Ig-like C1-type.);TRANSMEM (Helical; (Potential).);CHAIN (HLA class I histocompatibility antigen, B-7 alpha chain.);CARBOHYD (N-linked (GlcNAc...).);REGION (Alpha-1.);REGION (Alpha-2.);REGION (Alpha-3.);REGION (Connecting peptide.);TOPO_DOM (Extracellular. {ECO:0000255}.);TOPO_DOM (Cytoplasmic. {ECO:0000…	-6		-315
P04439	LTQTWAGSHSMRY	YES	HLA class I histocompatibility antigen, A-3 alpha chain	1A03_HUMAN;P04439;HLA class I histocompatibility antigen, A-3 alpha chain;MHC class I antigen A*3;1A03;HLA-A;HLAA	(Human)	6		LLLLLSGALA	LTQTWAGSHS	19	365								SIGNAL ()	DISULFID ();TOPO_DOM (Extracellular (Potential).);TOPO_DOM (Cytoplasmic (Potential).);DOMAIN (Ig-like C1-type.);TRANSMEM (Helical; (Potential).);MOD_RES (Phosphoserine (By similarity).);CHAIN (HLA class I histocompatibility antigen, A-3 alpha chain.);CARBOHYD (N-linked (GlcNAc...) (By similarity).);REGION (Alpha-1.);REGION (Alpha-2.);REGION (Alpha-3.);REGION (Connecting peptide.);TOPO_DOM (Extrac…	-6		-314
P56159	EVSGGDRLDCVKA	YES	TGF-beta-related neurotrophic factor receptor 1	GFRA1_HUMAN;P56159;TGF-beta-related neurotrophic factor receptor 1;GDNF receptor alpha-1;GFRA1	(Human)	10		LPLLDLLLSA	EVSGGDRLDC	20	465								SIGNAL (Potential.);SIGNAL ({ECO:0000255}.)	DISULFID (By similarity.);COMPBIAS (Poly-Thr.);CHAIN (GDNF family receptor alpha-1.);CARBOHYD (N-linked (GlcNAc...) (Potential).);REPEAT (1.);REPEAT (2.);REPEAT (3.);LIPID (GPI-anchor amidated serine (Potential).);PROPEP (Removed in mature form (Potential).);PROPEP (Removed in mature form. {ECO:0000255}.);LIPID (GPI-anchor amidated serine. {ECO:0000255}.);CARBOHYD (N-linked (GlcNAc...) asparagine…	-5	-446
O94813	QACPAQCSCSGSTVDCHGLALRS	YES	Slit homolog 2 protein	SLIT2_HUMAN;O94813;Slit homolog 2 protein;Slit-2;Slit homolog 2 protein N-product Contains: ;Slit homolog 2 protein C-product Flags: Precursor;SLIT2;SLIL3	(Human)			VLAILNKVAP	QACPAQCSCS	26	1529								SIGNAL (Potential.);SIGNAL ({ECO:0000255}.)	DISULFID ();DISULFID (By similarity.);DOMAIN (LRRNT.);DOMAIN (LRRCT 1.);DOMAIN (LRRNT 2.);DOMAIN (LRRCT 2.);DOMAIN (LRRNT 3.);DOMAIN (LRRCT 3.);DOMAIN (LRRNT 4.);DOMAIN (LRRCT 4.);DOMAIN (EGF-like 1.);DOMAIN (EGF-like 2.);DOMAIN (EGF-like 3; calcium-binding (Potential).);DOMAIN (EGF-like 4.);DOMAIN (EGF-like 5; calcium-binding (Potential).);DOMAIN (EGF-like 6.);DOMAIN (Laminin G-like.);DOMAIN (EG…	-5
P16422	TFAAAQEECVCENYKL	YES	Adenocarcinoma-associated antigen	EPCAM_HUMAN;P16422;Adenocarcinoma-associated antigen ;Ep-CAM;Cell surface glycoprotein Trop-1 ;Epithelial cell surface antigen ;Epithelial glycoprotein Short=EGP ;Epithelial glycoprotein 314 Short=EGP314 Short=hEGP314 ;KS 1/4 antigen ;KSA ;Major gastrointestinal tumor-associated protein GA733-2 ;EPCAM;GA733-2;M1S2;M4S1;MIC18;TROP1	(Human)	2		FGLLLAAATA	TFAAAQEECV	19	314								SIGNAL (Potential.);SIGNAL ({ECO:0000255}.)	DISULFID ();TOPO_DOM (Extracellular (Potential).);TOPO_DOM (Cytoplasmic (Potential).);CHAIN (Epithelial cell adhesion molecule.);CARBOHYD (N-linked (GlcNAc...); partial.);CARBOHYD (N-linked (GlcNAc...).);TRANSMEM (Helical; (Potential).);MOD_RES (Pyrrolidone carboxylic acid (Probable).);DOMAIN (Thyroglobulin type-1.);MUTAGEN (N->A: Changed glycosylation pattern. Complete loss of glycosylation and …	-5		-270
Q8TD46	SSSLCMDEKQ	YES	MO2R1_HUMAN	MO2R1_HUMAN;Q8TD46;CD200R1;CD200R;CRTR2	(Human)	3		LILTIFLVAA	SSSLCMDEKQ	24	325								SIGNAL (Potential.);SIGNAL ({ECO:0000255}.)	DISULFID (By similarity.);TOPO_DOM (Extracellular (Potential).);TOPO_DOM (Cytoplasmic (Potential).);CHAIN (Cell surface glycoprotein CD200 receptor 1.);CARBOHYD (N-linked (GlcNAc...) (Potential).);TRANSMEM (Helical; (Potential).);DOMAIN (Ig-like V-type.);DOMAIN (Ig-like C2-type.);TOPO_DOM (Extracellular. {ECO:0000255}.);TOPO_DOM (Cytoplasmic. {ECO:0000255}.);TRANSMEM (Helical. {ECO:0000255}.);CAR…	-5		-241
Q99650	SEVLAERLPLTPVSLKV	YES	Interleukin-31 receptor subunit beta Short=IL-31 receptor subunit beta Short=IL-31R subunit beta Short=IL-31R-beta Short=IL-31RB	OSMR_HUMAN;Q99650;Interleukin-31 receptor subunit beta Short=IL-31 receptor subunit beta Short=IL-31R subunit beta Short=IL-31R-beta Short=IL-31RB;OSMR	(Human)	5		LTLLSLRTYQ	SEVLAERLPL	23	979								SIGNAL (Potential.);SIGNAL ({ECO:0000255}.)	MOD_RES (Phosphoserine.);DISULFID (By similarity.);DOMAIN (Fibronectin type-III 1.);DOMAIN (Fibronectin type-III 2.);DOMAIN (Fibronectin type-III 3.);DOMAIN (Fibronectin type-III 4.);MOTIF (WSXWS motif.);MOTIF (Box 1 motif.);CHAIN (Oncostatin-M-specific receptor subunit beta.);TOPO_DOM (Extracellular (Potential).);TOPO_DOM (Cytoplasmic (Potential).);CARBOHYD (N-linked (GlcNAc...) (Potential).);TR…	-5		-739
Q9BXB1	GPSGAAPPLCAAPCSCDGDRR	YES	G-protein coupled receptor 48	LGR4_HUMAN;Q9BXB1;G-protein coupled receptor 48;LGR4	(Human)	11		FLALGLLGSA	GPSGAAPPLC	20	951								SIGNAL (Potential.);SIGNAL ({ECO:0000255}.)	DISULFID ();DISULFID (By similarity.);TOPO_DOM (Extracellular (Potential).);TOPO_DOM (Cytoplasmic (Potential).);CHAIN (Leucine-rich repeat-containing G-protein coupled receptor 4.);CARBOHYD (N-linked (GlcNAc...).);CARBOHYD (N-linked (GlcNAc...) (Potential).);TRANSMEM (Helical; Name=1; (Potential).);TRANSMEM (Helical; Name=2; (Potential).);TRANSMEM (Helical; Name=3; (Potential).);TRANSMEM (Helical…	-5		-785
P56159	VSGGDRLDCVKA	YES	TGF-beta-related neurotrophic factor receptor 1	GFRA1_HUMAN;P56159;TGF-beta-related neurotrophic factor receptor 1;GDNF receptor alpha-1;GFRA1	(Human)	10		PLLDLLLSAE	VSGGDRLDCV	21	465								SIGNAL (Potential.);SIGNAL ({ECO:0000255}.)	DISULFID (By similarity.);COMPBIAS (Poly-Thr.);CHAIN (GDNF family receptor alpha-1.);CARBOHYD (N-linked (GlcNAc...) (Potential).);REPEAT (1.);REPEAT (2.);REPEAT (3.);LIPID (GPI-anchor amidated serine (Potential).);PROPEP (Removed in mature form (Potential).);PROPEP (Removed in mature form. {ECO:0000255}.);LIPID (GPI-anchor amidated serine. {ECO:0000255}.);CARBOHYD (N-linked (GlcNAc...) asparagine…	-4	-445
Q9H5V8	GAEAFEIALPRE	YES	CUB domain-containing protein 1	CDCP1_HUMAN;Q9H5V8;CUB domain-containing protein 1;Membrane glycoprotein gp140 ;Subtractive immunization M plus HEp3-associated 135 kDa protein Short=SIMA135 ;Transmembrane and associated with src kinases ;CDCP1;TRASK	(Human)	3		LLLGAARLPR	GAEAFEIALP	26	836								SIGNAL ();SIGNAL ({ECO:0000269|PubMed:12660814, ECO:0000269|PubMed:16007225}.)	DISULFID (By similarity.);TOPO_DOM (Extracellular (Potential).);TOPO_DOM (Cytoplasmic (Potential).);SITE (Cleavage; by ST14/MT-SP1.);DOMAIN (CUB.);TRANSMEM (Helical; (Potential).);MOD_RES (Phosphotyrosine.);CHAIN (CUB domain-containing protein 1.);MUTAGEN (Y->F: Impaired association with SRC.);MUTAGEN (Y->F: Impaired association with protein kinase PRKCG but not with SRC.);CARBOHYD (N-linked (Glc…	-4		-663
P48060	YSHTANILPDIENEDFIKDCVRI	YES	Glioma pathogenesis-related protein 1	GLIP1_HUMAN;P48060;Glioma pathogenesis-related protein 1;GliPR 1;Protein RTVP-1;GLIP1;GLIPR1;GLIPR;RTVP1	(Human)	12		IAWMVSFVSN	YSHTANILPD	18	266								SIGNAL (Potential.);SIGNAL ({ECO:0000255}.)	CHAIN (Glioma pathogenesis-related protein 1.);TRANSMEM (Helical; (Potential).);DOMAIN (SCP.);TRANSMEM (Helical. {ECO:0000255}.)	-4		-238
P25445	SVNAQVTDINSKG	YES	Tumor necrosis factor receptor superfamily member 6	TNR6_HUMAN;P25445;Tumor necrosis factor receptor superfamily member 6;Apo-1 antigen ;Apoptosis-mediating surface antigen FAS ;FASLG receptor ;TNR6;FAS;APT1;FAS1	(Human)	10		LTSVARLSSK	SVNAQVTDIN	22	335								SIGNAL (Potential.);SIGNAL ({ECO:0000255}.)	MOD_RES (Phosphoserine.);DISULFID (By similarity.);REGION (Interaction with HIPK3 (By similarity).);DOMAIN (Death.);CHAIN (Tumor necrosis factor receptor superfamily member 6.);MUTAGEN (R->E: Strongly decreased interaction with FADD.);MUTAGEN (E->K: Loss of interaction with FADD.);MUTAGEN (Q->K: Loss of interaction with FADD.);MUTAGEN (K->D: Strongly decreased interaction with FADD.);MUTAGEN (Y->…	-4		-169
Q86SJ2	GASGVCPTACICATDIVSCTNKN	YES	Alivin-1	AMGO2_HUMAN;Q86SJ2;Alivin-1 ;Differentially expressed in gastric adenocarcinomas Short=DEGA;AMIGO2;ALI1	(Human)	12		LLMITVTVGP	GASGVCPTAC	36	522								SIGNAL (Potential.);SIGNAL ({ECO:0000255}.)	DISULFID (By similarity.);TOPO_DOM (Extracellular (Potential).);TOPO_DOM (Cytoplasmic (Potential).);REPEAT (LRR 1.);REPEAT (LRR 2.);REPEAT (LRR 3.);REPEAT (LRR 4.);REPEAT (LRR 5.);REPEAT (LRR 6.);DOMAIN (LRRNT.);DOMAIN (LRRCT.);DOMAIN (Ig-like C2-type.);TRANSMEM (Helical; (Potential).);CHAIN (Amphoterin-induced protein 2.);CARBOHYD (N-linked (GlcNAc...) (Potential).);CHAIN (Amphoterin-induced pro…	-4		-384
P01889	ETWAGSHSMRY	YES	HLA class I histocompatibility antigen, B-7 alpha chain	1B07_HUMAN;P01889;HLA class I histocompatibility antigen, B-7 alpha chain;MHC class I antigen B*7;1B07;HLA-B;HLAB	(Human)	6		LLLSAALALT	ETWAGSHSMR	21	362								SIGNAL ();SIGNAL ({ECO:0000269|PubMed:518865}.)	DISULFID ();TOPO_DOM (Extracellular (Potential).);TOPO_DOM (Cytoplasmic (Potential).);DOMAIN (Ig-like C1-type.);TRANSMEM (Helical; (Potential).);CHAIN (HLA class I histocompatibility antigen, B-7 alpha chain.);CARBOHYD (N-linked (GlcNAc...).);REGION (Alpha-1.);REGION (Alpha-2.);REGION (Alpha-3.);REGION (Connecting peptide.);TOPO_DOM (Extracellular. {ECO:0000255}.);TOPO_DOM (Cytoplasmic. {ECO:0000…	-4		-313
P78324	GVAGEEELQVIQPDKS	YES	Tyrosine-protein phosphatase non-receptor type substrate 1	SHPS1_HUMAN;P78324;Tyrosine-protein phosphatase non-receptor type substrate 1;SHP substrate 1;Brain Ig-like molecule with tyrosine-based activation motifs Short=Bit ;CD172 antigen-like family member A ;Inhibitory receptor SHPS-1 ;MyD-1 antigen ;Signal-regulatory protein alpha-1 Short=Sirp-alpha-1 ;Signal-regulatory protein alpha-2 Short=Sirp-alpha-2 ;Signal-regulatory protein alpha-3 Short=Sirp-a…	(Human)	20		LLLAASCAWS	GVAGEEELQV	27	504								SIGNAL (Potential.);SIGNAL ({ECO:0000255}.)	MOD_RES (Phosphotyrosine; by Tyr-kinases (Potential).);MOD_RES (Phosphotyrosine; by Tyr-kinases (By similarity).);DISULFID ();DISULFID (Potential.);DOMAIN (Ig-like V-type.);DOMAIN (Ig-like C1-type 1.);DOMAIN (Ig-like C1-type 2.);MOTIF (SH2-binding (Potential).);MOTIF (SH3-binding (Potential).);CHAIN (Tyrosine-protein phosphatase non-receptor type substrate 1.);TOPO_DOM (Extracellular (Potential).…	-4		-368
P52797	LLAQGPGGALGNRH	YES	Ephrin-A3	EFNA3_HUMAN;P52797;Ephrin-A3;EFL-2 ;EHK1 ligand Short=EHK1-L ;EPH-related receptor tyrosine kinase ligand 3 Short=LERK-3;EFNA3;EFL2;EPLG3;LERK3	(Human)	1		LLLVPVPLLP	LLAQGPGGAL	20	238	X							SIGNAL (Potential.);SIGNAL ({ECO:0000255}.)	DISULFID (By similarity.);CHAIN (Ephrin-A3.);CARBOHYD (N-linked (GlcNAc...) (Potential).);LIPID (GPI-anchor amidated glycine (Potential).);DOMAIN (Ephrin RBD.);PROPEP (Removed in mature form (Potential).);PROPEP (Removed in mature form. {ECO:0000255}.);DOMAIN (Ephrin RBD. {ECO:0000255|PROSITE- ProRule:PRU00884}.);LIPID (GPI-anchor amidated glycine. {ECO:0000255}.);CARBOHYD (N-linked (GlcNAc...) a…	-3	-219
Q6YHK3	ALAVAPGPRF	YES	CD109 antigen	CD109_HUMAN;Q6YHK3;CD109 antigen;150 kDa TGF-beta-1-binding protein ;C3 and PZP-like alpha-2-macroglobulin domain-containing protein 7 ;Platelet-specific Gov antigen ;p180 ;r150 ;CD109;CPAMD7;I39;I39.006	(Human)	6		AAHLLCVCTA	ALAVAPGPRF	19	1445	X							SIGNAL ()	LIPID (GPI-anchor amidated alanine (Potential).);CROSSLNK (Isoglutamyl cysteine thioester (Cys-Gln) (By similarity).);CHAIN (CD109 antigen.);CARBOHYD (N-linked (GlcNAc...).);CARBOHYD (N-linked (GlcNAc...) (Potential).);REGION (Bait region (approximate) (By similarity).);PROPEP (Removed in mature form (Potential).);PROPEP (Removed in mature form. {ECO:0000255}.);REGION (Bait region (approximate). …	-3	-1427
Q15904	AAAEQQVPLVLWSSDRD	YES	V-type proton ATPase subunit S1	VAS1_HUMAN;Q15904;V-type proton ATPase subunit S1;V-ATPase subunit S1;Protein XAP-3 ;V-ATPase Ac45 subunit ;V-ATPase S1 accessory protein ;Vacuolar proton pump subunit S1;VAS1;ATP6AP1;VATPS1;XAP3	(Human)	X		FLSLAAAAAA	AAAEQQVPLV	39	470	X							SIGNAL (Potential.);SIGNAL ({ECO:0000255}.)	TRANSMEM (Helical; (Potential).);CHAIN (V-type proton ATPase subunit S1.);CARBOHYD (N-linked (GlcNAc...) (Potential).);CARBOHYD (N-linked (GlcNAc...).);TOPO_DOM (Vacuolar. {ECO:0000255}.);TOPO_DOM (Cytoplasmic. {ECO:0000255}.);TRANSMEM (Helical. {ECO:0000255}.);MOD_RES (Phosphoserine. {ECO:0000244|PubMed:23186163}.);CARBOHYD (N-linked (GlcNAc...) asparagine. {ECO:0000255}.);CARBOHYD (N-linked (Gl…	-3		-402
P10586	AHGDSKPVFIKV	YES	Leukocyte common antigen related Short=LAR	PTPRF_HUMAN;P10586;Leukocyte common antigen related Short=LAR;PTPRF	(Human)	1		ALVMLGLVAG	AHGDSKPVFI	27	1907	X							SIGNAL (Potential.);SIGNAL ({ECO:0000255}.)	ACT_SITE (Phosphocysteine intermediate (Probable).);ACT_SITE (Phosphocysteine intermediate (By similarity).);DISULFID (By similarity.);REGION (Heparin-binding (By similarity).);REGION (Substrate binding (By similarity).);DOMAIN (Ig-like C2-type 1.);DOMAIN (Ig-like C2-type 2.);DOMAIN (Ig-like C2-type 3.);DOMAIN (Fibronectin type-III 1.);DOMAIN (Fibronectin type-III 2.);DOMAIN (Fibronectin type-III…	-3		-1258
P10966	NSVLQQTPAYIKV	YES	CD8B_HUMAN	CD8B_HUMAN;P10966;CD8B	(Human)	2		LAAQLTVLHG	NSVLQQTPAY	19	210	X							SIGNAL ()	DISULFID (Potential.);TOPO_DOM (Extracellular (Potential).);TOPO_DOM (Cytoplasmic (Potential).);DOMAIN (Ig-like V-type.);TRANSMEM (Helical; (Potential).);MOD_RES (Phosphotyrosine (Potential).);CHAIN (T-cell surface glycoprotein CD8 beta chain.);CARBOHYD (N-linked (GlcNAc...) (Potential).);TOPO_DOM (Extracellular. {ECO:0000255}.);TOPO_DOM (Cytoplasmic. {ECO:0000255}.);TRANSMEM (Helical. {ECO:00002…	-3		-173
P36941	SQPQAVPPYASENQTCRD	YES	Tumor necrosis factor receptor superfamily member 3	TNR3_HUMAN;P36941;Tumor necrosis factor receptor superfamily member 3;Lymphotoxin-beta receptor ;Tumor necrosis factor C receptor ;Tumor necrosis factor receptor 2-related protein ;Tumor necrosis factor receptor type III Short=TNF-RIII Short=TNFR-III;TNR3;LTBR;D12S370;TNFCR;TNFR3;TNFRSF3	(Human)	12		VLGLFGLLAA	SQPQAVPPYA	28	435	X							SIGNAL (Potential.);SIGNAL ({ECO:0000255}.)	MOD_RES (Phosphoserine.);DISULFID (By similarity.);CHAIN (Tumor necrosis factor receptor superfamily member 3.);TOPO_DOM (Extracellular (Potential).);TOPO_DOM (Cytoplasmic (Potential).);CARBOHYD (N-linked (GlcNAc...) (Potential).);TRANSMEM (Helical; (Potential).);REPEAT (TNFR-Cys 1.);REPEAT (TNFR-Cys 2.);REPEAT (TNFR-Cys 3.);REPEAT (TNFR-Cys 4.);TOPO_DOM (Extracellular. {ECO:0000255}.);TOPO_DOM (…	-3		-221
P05556	VFAQTDENRC	YES	Glycoprotein IIa Short=GPIIA	ITB1_HUMAN;P05556;Glycoprotein IIa Short=GPIIA ;ITGB1;FNRB;MDF2;MSK12	(Human)	10		WIGLISSVCC	VFAQTDENRC	18	798	X							SIGNAL ()	DISULFID ();DISULFID (Probable.);DISULFID (By similarity.);TOPO_DOM (Extracellular (Potential).);TOPO_DOM (Cytoplasmic (Potential).);CHAIN (Integrin beta-1.);CARBOHYD (N-linked (GlcNAc...) (Potential).);CARBOHYD (N-linked (GlcNAc...).);CARBOHYD (N-linked (GlcNAc...); atypical.);METAL (Magnesium.);METAL (Calcium 1; via carbonyl oxygen.);METAL (Calcium 1.);METAL (Calcium 2.);METAL (Calcium 2; via c…	-3		-734
P25445	VNAQVTDINSKG	YES	Tumor necrosis factor receptor superfamily member 6	TNR6_HUMAN;P25445;Tumor necrosis factor receptor superfamily member 6;Apo-1 antigen ;Apoptosis-mediating surface antigen FAS ;FASLG receptor ;TNR6;FAS;APT1;FAS1	(Human)	10		TSVARLSSKS	VNAQVTDINS	23	335	X							SIGNAL (Potential.);SIGNAL ({ECO:0000255}.)	MOD_RES (Phosphoserine.);DISULFID (By similarity.);REGION (Interaction with HIPK3 (By similarity).);DOMAIN (Death.);CHAIN (Tumor necrosis factor receptor superfamily member 6.);MUTAGEN (R->E: Strongly decreased interaction with FADD.);MUTAGEN (E->K: Loss of interaction with FADD.);MUTAGEN (Q->K: Loss of interaction with FADD.);MUTAGEN (K->D: Strongly decreased interaction with FADD.);MUTAGEN (Y->…	-3		-168
Q16288	VLACPANCVCSKT	YES	GP145-TrkC Short=Trk-C	NTRK3_HUMAN;Q16288;GP145-TrkC Short=Trk-C ;TrkC tyrosine kinase;NTRK3	(Human)	15		GSVWLDYVGS	VLACPANCVC	29	839	X							SIGNAL ()	DISULFID ();TOPO_DOM (Extracellular (Potential).);TOPO_DOM (Cytoplasmic (Potential).);CHAIN (NT-3 growth factor receptor.);CARBOHYD (N-linked (GlcNAc...) (Potential).);TRANSMEM (Helical; (Potential).);MOD_RES (Phosphotyrosine; by autocatalysis (By similarity).);NP_BIND (ATP (By similarity).);REPEAT (LRR 1.);REPEAT (LRR 2.);BINDING (ATP (By similarity).);ACT_SITE (Proton acceptor (By similarity).)…	-3		-425
O75084	AGAQPYHGEKG	YES	Frizzled-7	FZD7_HUMAN;O75084;Frizzled-7;Fz-7;FzE3;FZD7;I93;I93.001	(Human)	2		LALLGALSAG	AGAQPYHGEK	30	574	X							SIGNAL (Potential.);SIGNAL ({ECO:0000255}.)	DISULFID (By similarity.);TOPO_DOM (Extracellular (Potential).);TOPO_DOM (Cytoplasmic (Potential).);CHAIN (Frizzled-7.);CARBOHYD (N-linked (GlcNAc...) (Potential).);TRANSMEM (Helical; Name=1; (Potential).);TRANSMEM (Helical; Name=2; (Potential).);TRANSMEM (Helical; Name=3; (Potential).);TRANSMEM (Helical; Name=4; (Potential).);TRANSMEM (Helical; Name=5; (Potential).);TRANSMEM (Helical; Name=6; (P…	-3		-520
Q13433	AAAFPQTTEKI	YES	Zinc transporter ZIP6	S39A6_HUMAN;Q13433;Zinc transporter ZIP6;Estrogen-regulated protein LIV-1 ;Solute carrier family 39 member 6 ;Zrt- and Irt-like protein 6 Short=ZIP-6;S39A6;SLC39A6;LIV1	(Human)	18		SVTNPLHELK	AAAFPQTTEK	26	755	X							SIGNAL ();SIGNAL ({ECO:0000269|PubMed:15340161}.)	COMPBIAS (His-rich.);COMPBIAS (Poly-Lys.);COMPBIAS (Poly-Glu.);CHAIN (Zinc transporter ZIP6.);COILED (Potential.);TOPO_DOM (Extracellular (Potential).);TOPO_DOM (Cytoplasmic (Potential).);CARBOHYD (N-linked (GlcNAc...).);CARBOHYD (N-linked (GlcNAc...); atypical.);CARBOHYD (N-linked (GlcNAc...) (Potential).);TRANSMEM (Helical; Name=1; (Potential).);TRANSMEM (Helical; Name=2; (Potential).);TRANSMEM…	-3		-720
P08571	SATTPEPCELDDEDFRC	YES	CD14_HUMAN	CD14_HUMAN;P08571;CD14	(Human)	5		LLLLLPLVHV	SATTPEPCEL	18	375	X			unknown				SIGNAL ()	DISULFID ();LIPID (GPI-anchor amidated asparagine (Potential).);REPEAT (LRR 1.);REPEAT (LRR 2.);REPEAT (LRR 3.);REPEAT (LRR 4.);REPEAT (LRR 5.);REPEAT (LRR 6.);REPEAT (LRR 7.);REPEAT (LRR 8.);REPEAT (LRR 9.);REPEAT (LRR 10.);REPEAT (LRR 11.);CHAIN (Monocyte differentiation antigen CD14, urinary form.);CHAIN (Monocyte differentiation antigen CD14, membrane-bound form.);CARBOHYD (N-linked (GlcNAc..…	-2	-358
Q9NQS3	LAGPIIVEPHVTAVWGKN	YES	Nectin-3	PVRL3_HUMAN;Q9NQS3;Nectin-3;CDw113 ;Poliovirus receptor-related protein 3 ;PVRL3;PRR3;I43;I43.001	(Human)	3		LLLFSRLCGA	LAGPIIVEPH	56	549	X							SIGNAL (Potential.);SIGNAL ({ECO:0000255}.)	DISULFID (By similarity.);DOMAIN (Ig-like V-type.);DOMAIN (Ig-like C2-type 1.);DOMAIN (Ig-like C2-type 2.);CHAIN (Nectin-3.);TOPO_DOM (Extracellular (Potential).);TOPO_DOM (Cytoplasmic (Potential).);CARBOHYD (N-linked (GlcNAc...).);CARBOHYD (N-linked (GlcNAc...) (Potential).);TRANSMEM (Helical; (Potential).);TOPO_DOM (Extracellular. {ECO:0000255}.);TOPO_DOM (Cytoplasmic. {ECO:0000255}.);TRANSMEM …	-2		-370
O94991	ETIDYYGEICDNACPCEEKD	YES	SLIT and NTRK-like protein 5	SLIK5_HUMAN;O94991;SLIT and NTRK-like protein 5;Leucine-rich repeat-containing protein 11;SLIK5;SLITRK5;KIAA0918;LRRC11	(Human)	13		AVTSLVLSCA	ETIDYYGEIC	39	958	X							SIGNAL (Potential.);SIGNAL ({ECO:0000255}.)	DOMAIN (LRRCT 1.);DOMAIN (LRRNT.);DOMAIN (LRRCT 2.);CHAIN (SLIT and NTRK-like protein 5.);TOPO_DOM (Extracellular (Potential).);TOPO_DOM (Cytoplasmic (Potential).);CARBOHYD (N-linked (GlcNAc...) (Potential).);TRANSMEM (Helical; (Potential).);REPEAT (LRR 1.);REPEAT (LRR 2.);REPEAT (LRR 3.);REPEAT (LRR 4.);REPEAT (LRR 5.);REPEAT (LRR 6.);REPEAT (LRR 7.);REPEAT (LRR 8.);REPEAT (LRR 9.);REPEAT (LRR 1…	-2		-647
P16422	AAQEECVCENYKL	YES	Adenocarcinoma-associated antigen	EPCAM_HUMAN;P16422;Adenocarcinoma-associated antigen ;Ep-CAM;Cell surface glycoprotein Trop-1 ;Epithelial cell surface antigen ;Epithelial glycoprotein Short=EGP ;Epithelial glycoprotein 314 Short=EGP314 Short=hEGP314 ;KS 1/4 antigen ;KSA ;Major gastrointestinal tumor-associated protein GA733-2 ;EPCAM;GA733-2;M1S2;M4S1;MIC18;TROP1	(Human)	2		LLAAATATFA	AAQEECVCEN	22	314	X							SIGNAL (Potential.);SIGNAL ({ECO:0000255}.)	DISULFID ();TOPO_DOM (Extracellular (Potential).);TOPO_DOM (Cytoplasmic (Potential).);CHAIN (Epithelial cell adhesion molecule.);CARBOHYD (N-linked (GlcNAc...); partial.);CARBOHYD (N-linked (GlcNAc...).);TRANSMEM (Helical; (Potential).);MOD_RES (Pyrrolidone carboxylic acid (Probable).);DOMAIN (Thyroglobulin type-1.);MUTAGEN (N->A: Changed glycosylation pattern. Complete loss of glycosylation and …	-2		-267
Q14392	AQHQDKVPCKM	YES	Leucine-rich repeat-containing protein 32	LRC32_HUMAN;Q14392;Leucine-rich repeat-containing protein 32;Garpin ;Glycoprotein A repetitions predominant Short=GARP;LRC32;LRRC32;D11S833E;GARP	(Human)	11		LLALLTLGLA	AQHQDKVPCK	18	662	X							SIGNAL ();SIGNAL ({ECO:0000269|PubMed:21615933}.)	TOPO_DOM (Extracellular (Potential).);TOPO_DOM (Cytoplasmic (Potential).);CHAIN (Leucine-rich repeat-containing protein 32.);CARBOHYD (N-linked (GlcNAc...) (Potential).);CARBOHYD (N-linked (GlcNAc...).);TRANSMEM (Helical; (Potential).);REPEAT (LRR 1.);REPEAT (LRR 2.);REPEAT (LRR 3.);REPEAT (LRR 4.);REPEAT (LRR 5.);REPEAT (LRR 6.);REPEAT (LRR 7.);REPEAT (LRR 8.);REPEAT (LRR 9.);REPEAT (LRR 10.);RE…	-2		-631
Q9NPF0	AASPLSTPTSAQAAGPSSGSCPPTKF	YES	8D6 antigen	CD320_HUMAN;Q9NPF0;8D6 antigen ;FDC-signaling molecule 8D6 Short=FDC-SM-8D6 ;Transcobalamin receptor Short=TCblR ;CD320;8D6A	(Human)	19		LLGLGLGLEA	AASPLSTPTS	34	282	X			Subtiligase Based Positive Selection;unknown				SIGNAL ();SIGNAL ({ECO:0000269|PubMed:15340161}.)	DISULFID (By similarity.);COMPBIAS (Poly-Pro.);COMPBIAS (Poly-Ala.);COMPBIAS (Poly-Leu.);TOPO_DOM (Extracellular (Potential).);TOPO_DOM (Cytoplasmic (Potential).);DOMAIN (LDL-receptor class A 1.);DOMAIN (LDL-receptor class A 2.);TRANSMEM (Helical; (Potential).);CHAIN (CD320 antigen.);CARBOHYD (N-linked (GlcNAc...) (Potential).);TOPO_DOM (Extracellular. {ECO:0000255}.);TOPO_DOM (Cytoplasmic. {ECO:…	-2		-217
Q9UN70	STVIHYEIPEERE	YES	Protocadherin gamma-C3	PCDGK_HUMAN;Q9UN70;Protocadherin gamma-C3;PCDH-gamma-C3;Protocadherin-2 ;Protocadherin-43 Short=PC-43;PCDGK;PCDHGC3;PCDH2	(Human)	5		LLLLGALNKA	STVIHYEIPE	30	934	X			Subtiligase Based Positive Selection				SIGNAL (Potential.);SIGNAL ({ECO:0000255}.)	DOMAIN (Cadherin 1.);DOMAIN (Cadherin 2.);DOMAIN (Cadherin 3.);DOMAIN (Cadherin 4.);DOMAIN (Cadherin 5.);DOMAIN (Cadherin 6.);CHAIN (Protocadherin gamma-C3.);TOPO_DOM (Extracellular (Potential).);TOPO_DOM (Cytoplasmic (Potential).);CARBOHYD (N-linked (GlcNAc...) (Potential).);TRANSMEM (Helical; (Potential).);TOPO_DOM (Extracellular. {ECO:0000255}.);TOPO_DOM (Cytoplasmic. {ECO:0000255}.);TRANSMEM …	-2		-685
Q9Y6Q6	LQIAPPCTSEKH	YES	Tumor necrosis factor receptor superfamily member 11A	TNR11_HUMAN;Q9Y6Q6;Tumor necrosis factor receptor superfamily member 11A;Osteoclast differentiation factor receptor Short=ODFR ;Receptor activator of NF-KB ;TNR11;TNFRSF11A;RANK	(Human)	18		CALLARLQVA	LQIAPPCTSE	28	616	X							SIGNAL (Potential.);SIGNAL ({ECO:0000255}.)	DISULFID (By similarity.);METAL (Sodium; via carbonyl oxygen (By similarity).);CHAIN (Tumor necrosis factor receptor superfamily member 11A.);TOPO_DOM (Extracellular (Potential).);TOPO_DOM (Cytoplasmic (Potential).);CARBOHYD (N-linked (GlcNAc...) (Potential).);TRANSMEM (Helical; (Potential).);REPEAT (TNFR-Cys 1.);REPEAT (TNFR-Cys 2.);REPEAT (TNFR-Cys 3.);REPEAT (TNFR-Cys 4.);TOPO_DOM (Extracellul…	-2		-206
O14763	ALITQQDLAPQQRA	YES	Tumor necrosis factor receptor superfamily member 10B	TR10B_HUMAN;O14763;Tumor necrosis factor receptor superfamily member 10B;Death receptor 5 ;TNF-related apoptosis-inducing ligand receptor 2 Short=TRAIL receptor 2 Short=TRAIL-R2 ;TR10B;TNFRSF10B;DR5;KILLER;TRAILR2;TRICK2;ZTNFR9	(Human)	8		AVLLLVSAES	ALITQQDLAP	54	440	X							SIGNAL ();SIGNAL ({ECO:0000269|PubMed:9311998}.)	COMPBIAS (Poly-Gly.);DISULFID ();DOMAIN (Death.);CHAIN (Tumor necrosis factor receptor superfamily member 10B.);TOPO_DOM (Extracellular (Potential).);TOPO_DOM (Cytoplasmic (Potential).);TRANSMEM (Helical; (Potential).);REPEAT (TNFR-Cys 1.);REPEAT (TNFR-Cys 2.);REPEAT (TNFR-Cys 3.);REPEAT (TAPE.);TOPO_DOM (Extracellular. {ECO:0000255}.);TOPO_DOM (Cytoplasmic. {ECO:0000255}.);TRANSMEM (Helical. {EC…	-2		-178
P01889	WAGSHSMRY	YES	HLA class I histocompatibility antigen, B-7 alpha chain	1B07_HUMAN;P01889;HLA class I histocompatibility antigen, B-7 alpha chain;MHC class I antigen B*7;1B07;HLA-B;HLAB	(Human)	6		LSAALALTET	WAGSHSMRYF	23	362	X							SIGNAL ();SIGNAL ({ECO:0000269|PubMed:518865}.)	DISULFID ();TOPO_DOM (Extracellular (Potential).);TOPO_DOM (Cytoplasmic (Potential).);DOMAIN (Ig-like C1-type.);TRANSMEM (Helical; (Potential).);CHAIN (HLA class I histocompatibility antigen, B-7 alpha chain.);CARBOHYD (N-linked (GlcNAc...).);REGION (Alpha-1.);REGION (Alpha-2.);REGION (Alpha-3.);REGION (Connecting peptide.);TOPO_DOM (Extracellular. {ECO:0000255}.);TOPO_DOM (Cytoplasmic. {ECO:0000…	-2		-311
P04439	WAGSHSMRY	YES	HLA class I histocompatibility antigen, A-3 alpha chain	1A03_HUMAN;P04439;HLA class I histocompatibility antigen, A-3 alpha chain;MHC class I antigen A*3;1A03;HLA-A;HLAA	(Human)	6		LSGALALTQT	WAGSHSMRYF	23	365	X							SIGNAL ()	DISULFID ();TOPO_DOM (Extracellular (Potential).);TOPO_DOM (Cytoplasmic (Potential).);DOMAIN (Ig-like C1-type.);TRANSMEM (Helical; (Potential).);MOD_RES (Phosphoserine (By similarity).);CHAIN (HLA class I histocompatibility antigen, A-3 alpha chain.);CARBOHYD (N-linked (GlcNAc...) (By similarity).);REGION (Alpha-1.);REGION (Alpha-2.);REGION (Alpha-3.);REGION (Connecting peptide.);TOPO_DOM (Extrac…	-2		-310
P10966	SVLQQTPAYIKV	YES	CD8B_HUMAN	CD8B_HUMAN;P10966;CD8B	(Human)	2		AAQLTVLHGN	SVLQQTPAYI	20	210	X							SIGNAL ()	DISULFID (Potential.);TOPO_DOM (Extracellular (Potential).);TOPO_DOM (Cytoplasmic (Potential).);DOMAIN (Ig-like V-type.);TRANSMEM (Helical; (Potential).);MOD_RES (Phosphotyrosine (Potential).);CHAIN (T-cell surface glycoprotein CD8 beta chain.);CARBOHYD (N-linked (GlcNAc...) (Potential).);TOPO_DOM (Extracellular. {ECO:0000255}.);TOPO_DOM (Cytoplasmic. {ECO:0000255}.);TRANSMEM (Helical. {ECO:00002…	-2		-172
P28472	CAQSVNDPGNMSFVKE	YES	GABA(A) receptor subunit beta-3	GBRB3_HUMAN;P28472;GABA(A) receptor subunit beta-3;GABRB3	(Human)	15		SAPVLVAVVC	CAQSVNDPGN	24	473	X							SIGNAL (Potential.);SIGNAL ({ECO:0000255}.)	DISULFID (By similarity.);TOPO_DOM (Extracellular (Probable).);TOPO_DOM (Cytoplasmic (Probable).);CHAIN (Gamma-aminobutyric acid receptor subunit beta-3.);CARBOHYD (N-linked (GlcNAc...) (Potential).);TRANSMEM (Helical; (Probable).);TOPO_DOM (Extracellular. {ECO:0000269|PubMed:24909990}.);TOPO_DOM (Cytoplasmic. {ECO:0000269|PubMed:24909990}.);TRANSMEM (Helical.);REGION (Agonist binding.);REGION (A…	-2		-449
Q13433	AAFPQTTEKI	YES	Zinc transporter ZIP6	S39A6_HUMAN;Q13433;Zinc transporter ZIP6;Estrogen-regulated protein LIV-1 ;Solute carrier family 39 member 6 ;Zrt- and Irt-like protein 6 Short=ZIP-6;S39A6;SLC39A6;LIV1	(Human)	18		VTNPLHELKA	AAFPQTTEKI	27	755	X							SIGNAL ();SIGNAL ({ECO:0000269|PubMed:15340161}.)	COMPBIAS (His-rich.);COMPBIAS (Poly-Lys.);COMPBIAS (Poly-Glu.);CHAIN (Zinc transporter ZIP6.);COILED (Potential.);TOPO_DOM (Extracellular (Potential).);TOPO_DOM (Cytoplasmic (Potential).);CARBOHYD (N-linked (GlcNAc...).);CARBOHYD (N-linked (GlcNAc...); atypical.);CARBOHYD (N-linked (GlcNAc...) (Potential).);TRANSMEM (Helical; Name=1; (Potential).);TRANSMEM (Helical; Name=2; (Potential).);TRANSMEM…	-2		-719
P56159	GDRLDCVKA	YES	TGF-beta-related neurotrophic factor receptor 1	GFRA1_HUMAN;P56159;TGF-beta-related neurotrophic factor receptor 1;GDNF receptor alpha-1;GFRA1	(Human)	10		DLLLSAEVSG	GDRLDCVKAS	24	465	X							SIGNAL (Potential.);SIGNAL ({ECO:0000255}.)	DISULFID (By similarity.);COMPBIAS (Poly-Thr.);CHAIN (GDNF family receptor alpha-1.);CARBOHYD (N-linked (GlcNAc...) (Potential).);REPEAT (1.);REPEAT (2.);REPEAT (3.);LIPID (GPI-anchor amidated serine (Potential).);PROPEP (Removed in mature form (Potential).);PROPEP (Removed in mature form. {ECO:0000255}.);LIPID (GPI-anchor amidated serine. {ECO:0000255}.);CARBOHYD (N-linked (GlcNAc...) asparagine…	-1	-442
Q9NQS3	AGPIIVEPHVTAVWGKN	YES	Nectin-3	PVRL3_HUMAN;Q9NQS3;Nectin-3;CDw113 ;Poliovirus receptor-related protein 3 ;PVRL3;PRR3;I43;I43.001	(Human)	3		LLFSRLCGAL	AGPIIVEPHV	57	549	X							SIGNAL (Potential.);SIGNAL ({ECO:0000255}.)	DISULFID (By similarity.);DOMAIN (Ig-like V-type.);DOMAIN (Ig-like C2-type 1.);DOMAIN (Ig-like C2-type 2.);CHAIN (Nectin-3.);TOPO_DOM (Extracellular (Potential).);TOPO_DOM (Cytoplasmic (Potential).);CARBOHYD (N-linked (GlcNAc...).);CARBOHYD (N-linked (GlcNAc...) (Potential).);TRANSMEM (Helical; (Potential).);TOPO_DOM (Extracellular. {ECO:0000255}.);TOPO_DOM (Cytoplasmic. {ECO:0000255}.);TRANSMEM …	-1		-369
P52799	SIVLEPIYWNSSNSKF	YES	Ephrin-B2	EFNB2_HUMAN;P52799;Ephrin-B2;EPH-related receptor tyrosine kinase ligand 5 Short=LERK-5 ;HTK ligand Short=HTK-L;EFNB2;EPLG5;HTKL;LERK5	(Human)	13		MVLCRTAISK	SIVLEPIYWN	27	333	X							SIGNAL (Potential.);SIGNAL ({ECO:0000255}.)	DISULFID ();TOPO_DOM (Extracellular (Potential).);TOPO_DOM (Cytoplasmic (Potential).);CHAIN (Ephrin-B2.);CARBOHYD (N-linked (GlcNAc...) (Potential).);TRANSMEM (Helical; (Potential).);MOTIF (PDZ-binding (Potential).);DOMAIN (Ephrin RBD.);MUTAGEN (LW->YM: Complete loss of Nipah protein G binding.);TOPO_DOM (Extracellular. {ECO:0000255}.);TOPO_DOM (Cytoplasmic. {ECO:0000255}.);TRANSMEM (Helical. {EC…	-1		-224
O14672	GQYGNPLNKY	YES	CDw156	ADA10_HUMAN;O14672;CDw156 ;ADAM 10;ADAM10;KUZ;M12;M12B;M12.210	(Human)	15		LLLSWAAGMG	GQYGNPLNKY	19	748	X			Subtiligase Based Positive Selection				SIGNAL (Potential.);SIGNAL ({ECO:0000255}.)	DISULFID (By similarity.);COMPBIAS (Cys-rich.);MOTIF (Cysteine switch (By similarity).);MOTIF (SH3-binding (Potential).);TOPO_DOM (Extracellular (Potential).);TOPO_DOM (Cytoplasmic (Potential).);DOMAIN (Peptidase M12B.);DOMAIN (Disintegrin.);TRANSMEM (Helical; (Potential).);ACT_SITE ();CHAIN (Disintegrin and metalloproteinase domain- containing protein 10.);METAL (Zinc; in inhibited form (By simi…	-1	-195	-675
O14763	LITQQDLAPQQRA	YES	Tumor necrosis factor receptor superfamily member 10B	TR10B_HUMAN;O14763;Tumor necrosis factor receptor superfamily member 10B;Death receptor 5 ;TNF-related apoptosis-inducing ligand receptor 2 Short=TRAIL receptor 2 Short=TRAIL-R2 ;TR10B;TNFRSF10B;DR5;KILLER;TRAILR2;TRICK2;ZTNFR9	(Human)	8		VLLLVSAESA	LITQQDLAPQ	55	440	X							SIGNAL ();SIGNAL ({ECO:0000269|PubMed:9311998}.)	COMPBIAS (Poly-Gly.);DISULFID ();DOMAIN (Death.);CHAIN (Tumor necrosis factor receptor superfamily member 10B.);TOPO_DOM (Extracellular (Potential).);TOPO_DOM (Cytoplasmic (Potential).);TRANSMEM (Helical; (Potential).);REPEAT (TNFR-Cys 1.);REPEAT (TNFR-Cys 2.);REPEAT (TNFR-Cys 3.);REPEAT (TAPE.);TOPO_DOM (Extracellular. {ECO:0000255}.);TOPO_DOM (Cytoplasmic. {ECO:0000255}.);TRANSMEM (Helical. {EC…	-1		-177
P04626	STQVCTGTDMKL	YES	Metastatic lymph node gene 19 protein Short=MLN 19	ERBB2_HUMAN;P04626;Metastatic lymph node gene 19 protein Short=MLN 19 ;Tyrosine kinase-type cell surface receptor HER2 ;ERBB2;HER2;MLN19;NGL	(Human)	17		LLALLPPGAA	STQVCTGTDM	22	1255	X							SIGNAL (Potential.);SIGNAL ({ECO:0000255}.)	DISULFID ();DISULFID (By similarity.);TOPO_DOM (Extracellular (Potential).);TOPO_DOM (Cytoplasmic (Potential).);CHAIN (Receptor tyrosine-protein kinase erbB-2.);CARBOHYD (N-linked (GlcNAc...).);CARBOHYD (N-linked (GlcNAc...) (Potential).);TRANSMEM (Helical; (Potential).);MOD_RES (Phosphoserine.);MOD_RES (Phosphotyrosine; by autocatalysis (By similarity).);MOD_RES (Phosphotyrosine (Potential).);MO…	-1		-654
P13726	ASGTTNTVAAYNLTWKS	YES	Tissue factor	TF_HUMAN;P13726;Tissue factor;TF;Coagulation factor III ;Thromboplastin ;F3	(Human)	1		LGWVFAQVAG	ASGTTNTVAA	32	295	X							SIGNAL ()	DISULFID ();MOTIF (WKS motif.);CHAIN (Tissue factor.);TOPO_DOM (Extracellular (Potential).);TOPO_DOM (Cytoplasmic (Potential).);CARBOHYD (N-linked (GlcNAc...) (Potential).);TRANSMEM (Helical; (Potential).);LIPID (S-palmitoyl cysteine.);TOPO_DOM (Extracellular. {ECO:0000255}.);TOPO_DOM (Cytoplasmic. {ECO:0000255}.);TRANSMEM (Helical. {ECO:0000255}.);LIPID (S-palmitoyl cysteine. {ECO:0000269|PubMed…	-1		-243
P16422	AQEECVCENYKL	YES	Adenocarcinoma-associated antigen	EPCAM_HUMAN;P16422;Adenocarcinoma-associated antigen ;Ep-CAM;Cell surface glycoprotein Trop-1 ;Epithelial cell surface antigen ;Epithelial glycoprotein Short=EGP ;Epithelial glycoprotein 314 Short=EGP314 Short=hEGP314 ;KS 1/4 antigen ;KSA ;Major gastrointestinal tumor-associated protein GA733-2 ;EPCAM;GA733-2;M1S2;M4S1;MIC18;TROP1	(Human)	2		LAAATATFAA	AQEECVCENY	23	314	X							SIGNAL (Potential.);SIGNAL ({ECO:0000255}.)	DISULFID ();TOPO_DOM (Extracellular (Potential).);TOPO_DOM (Cytoplasmic (Potential).);CHAIN (Epithelial cell adhesion molecule.);CARBOHYD (N-linked (GlcNAc...); partial.);CARBOHYD (N-linked (GlcNAc...).);TRANSMEM (Helical; (Potential).);MOD_RES (Pyrrolidone carboxylic acid (Probable).);DOMAIN (Thyroglobulin type-1.);MUTAGEN (N->A: Changed glycosylation pattern. Complete loss of glycosylation and …	-1		-266
P78324	GEEELQVIQPDKS	YES	Tyrosine-protein phosphatase non-receptor type substrate 1	SHPS1_HUMAN;P78324;Tyrosine-protein phosphatase non-receptor type substrate 1;SHP substrate 1;Brain Ig-like molecule with tyrosine-based activation motifs Short=Bit ;CD172 antigen-like family member A ;Inhibitory receptor SHPS-1 ;MyD-1 antigen ;Signal-regulatory protein alpha-1 Short=Sirp-alpha-1 ;Signal-regulatory protein alpha-2 Short=Sirp-alpha-2 ;Signal-regulatory protein alpha-3 Short=Sirp-a…	(Human)	20		AASCAWSGVA	GEEELQVIQP	30	504	X							SIGNAL (Potential.);SIGNAL ({ECO:0000255}.)	MOD_RES (Phosphotyrosine; by Tyr-kinases (Potential).);MOD_RES (Phosphotyrosine; by Tyr-kinases (By similarity).);DISULFID ();DISULFID (Potential.);DOMAIN (Ig-like V-type.);DOMAIN (Ig-like C1-type 1.);DOMAIN (Ig-like C1-type 2.);MOTIF (SH2-binding (Potential).);MOTIF (SH3-binding (Potential).);CHAIN (Tyrosine-protein phosphatase non-receptor type substrate 1.);TOPO_DOM (Extracellular (Potential).…	-1		-365
Q01113	VSVTGEGQGPRS	YES	Interleukin-9 receptor	IL9R_HUMAN;Q01113;Interleukin-9 receptor;IL-9 receptor;IL9R	(Human)	X		ICICTCVCLG	VSVTGEGQGP	40	521	X							SIGNAL (Potential.);SIGNAL ({ECO:0000255}.)	COMPBIAS (Poly-Ser.);COMPBIAS (Poly-Asn.);TOPO_DOM (Extracellular (Potential).);TOPO_DOM (Cytoplasmic (Potential).);CHAIN (Interleukin-9 receptor.);CARBOHYD (N-linked (GlcNAc...) (Potential).);TRANSMEM (Helical; (Potential).);MOTIF (WSXWS motif.);MOTIF (Box 1 motif.);DOMAIN (Fibronectin type-III.);TOPO_DOM (Extracellular. {ECO:0000255}.);TOPO_DOM (Cytoplasmic. {ECO:0000255}.);TRANSMEM (Helical. {…	-1		-252
Q14114	AAADPLLGGQGPAKD	YES	Low-density lipoprotein receptor-related protein 8	LRP8_HUMAN;Q14114;Low-density lipoprotein receptor-related protein 8;LRP-8;Apolipoprotein E receptor 2;LRP8;APOER2	(Human)	1		LLLQLQHLAA	AAADPLLGGQ	32	963	X			Subtiligase Based Positive Selection				SIGNAL (Potential.);SIGNAL ({ECO:0000255}.)	DISULFID (By similarity.);TOPO_DOM (Extracellular (Potential).);TOPO_DOM (Cytoplasmic (Potential).);CHAIN (Low-density lipoprotein receptor-related protein 8.);CARBOHYD (N-linked (GlcNAc...) (Potential).);TRANSMEM (Helical; (Potential).);REGION (Clustered O-linked oligosaccharides.);REPEAT (LDL-receptor class B 1.);REPEAT (LDL-receptor class B 2.);REPEAT (LDL-receptor class B 3.);REPEAT (LDL-rece…	-1		-816
Q5DX21	SLEVSESPGSIQVARG	YES	Brain and testis-specific immunoglobulin superfamily protein Short=Bt-IGSF	IGS11_HUMAN;Q5DX21;Brain and testis-specific immunoglobulin superfamily protein Short=Bt-IGSF ;IgSF11;V-set and immunoglobulin domain-containing protein 3;BTIGSF;CXADRL1;VSIG3;I43;I43.001	(Human)	3		LLLSLHGVAA	SLEVSESPGS	22	431	X							SIGNAL (Potential.);SIGNAL ({ECO:0000255}.)	DISULFID (By similarity.);TOPO_DOM (Extracellular (Potential).);TOPO_DOM (Cytoplasmic (Potential).);CHAIN (Immunoglobulin superfamily member 11.);CARBOHYD (N-linked (GlcNAc...) (Potential).);TRANSMEM (Helical; (Potential).);DOMAIN (Ig-like V-type.);DOMAIN (Ig-like C2-type.);TOPO_DOM (Extracellular. {ECO:0000255}.);TOPO_DOM (Cytoplasmic. {ECO:0000255}.);TRANSMEM (Helical. {ECO:0000255}.);MOD_RES (…	-1		-241
Q8N6P7	AHAPEDPSDLLQHVKF	YES	Interleukin-22 receptor subunit alpha-1	I22R1_HUMAN;Q8N6P7;Interleukin-22 receptor subunit alpha-1;IL-22 receptor subunit alpha-1;Cytokine receptor class-II member 9 ;Cytokine receptor family 2 member 9 Short=CRF2-9 ;ZcytoR11;I22R1;IL22RA1;IL22R	(Human)	1		LTILTVGSLA	AHAPEDPSDL	15	574	X							SIGNAL (Potential.);SIGNAL ({ECO:0000255}.)	DISULFID ();TOPO_DOM (Extracellular (Potential).);TOPO_DOM (Cytoplasmic (Potential).);CHAIN (Interleukin-22 receptor subunit alpha-1.);CARBOHYD (N-linked (GlcNAc...) (Potential).);TRANSMEM (Helical; (Potential).);DOMAIN (Fibronectin type-III 1.);DOMAIN (Fibronectin type-III 2.);MUTAGEN (K->A: Strongly reduced response to IL22.);MUTAGEN (Y->A,R: Loss of response to IL22.);TOPO_DOM (Extracellular. …	-1		-235
Q9H3S1	GGGGQGPMPRV	YES	Semaphorin-4A	SEM4A_HUMAN;Q9H3S1;Semaphorin-4A;Semaphorin-B Short=Sema B;SEM4A;SEMA4A;SEMAB;SEMB	(Human)	1		LQLLLPTTTA	GGGGQGPMPR	32	761	X			Subtiligase Based Positive Selection;unknown				SIGNAL (Potential.);SIGNAL ({ECO:0000255}.)	DISULFID (By similarity.);DOMAIN (Sema.);DOMAIN (PSI.);DOMAIN (Ig-like C2-type.);CHAIN (Semaphorin-4A.);TOPO_DOM (Extracellular (Potential).);TOPO_DOM (Cytoplasmic (Potential).);CARBOHYD (N-linked (GlcNAc...) (Potential).);TRANSMEM (Helical; (Potential).);TOPO_DOM (Extracellular. {ECO:0000255}.);TOPO_DOM (Cytoplasmic. {ECO:0000255}.);TRANSMEM (Helical. {ECO:0000255}.);DOMAIN (Sema. {ECO:0000255|P…	-1		-673
Q9Y624	GSVTVHSSEPEVRI	YES	Junctional adhesion molecule 1 Short=JAM-1	JAM1_HUMAN;Q9Y624;Junctional adhesion molecule 1 Short=JAM-1 ;JAM-A;Platelet F11 receptor ;Platelet adhesion molecule 1 Short=PAM-1 ;F11R;JCAM	(Human)	1		LAILLCSLAL	GSVTVHSSEP	27	299	X			Subtiligase Based Positive Selection;N-TAILS				SIGNAL ();SIGNAL ({ECO:0000244|PubMed:25944712, ECO:0000269|PubMed:12665801, ECO:0000269|PubMed:15340161, ECO:0000269|PubMed:7646439}.)	DISULFID ();TOPO_DOM (Extracellular (Potential).);TOPO_DOM (Cytoplasmic (Potential).);CHAIN (Junctional adhesion molecule A.);CARBOHYD (N-linked (GlcNAc...).);TRANSMEM (Helical; (Potential).);MOD_RES (Phosphoserine.);DOMAIN (Ig-like V-type 1.);DOMAIN (Ig-like V-type 2.);TOPO_DOM (Extracellular. {ECO:0000255}.);TOPO_DOM (Cytoplasmic. {ECO:0000255}.);TRANSMEM (Helical. {ECO:0000255}.);MOD_RES (Phos…	-1		-233
O14931	ALWVSQPPEIRT	YES	Activating natural killer receptor p30	NCTR3_HUMAN;O14931;Activating natural killer receptor p30 ;Natural killer cell p30-related protein Short=NK-p30 Short=NKp30 ;NCR3;LY117	(Human)	6		ILIMVHPGSC	ALWVSQPPEI	18	201	X							SIGNAL (Potential.);SIGNAL ({ECO:0000255}.)	DISULFID ();TOPO_DOM (Extracellular (Potential).);TOPO_DOM (Cytoplasmic (Potential).);CHAIN (Natural cytotoxicity triggering receptor 3.);CARBOHYD (N-linked (GlcNAc...) (Potential).);TRANSMEM (Helical; (Potential).);DOMAIN (Ig-like.);TOPO_DOM (Extracellular. {ECO:0000255}.);TOPO_DOM (Cytoplasmic. {ECO:0000255}.);TRANSMEM (Helical. {ECO:0000255}.);CARBOHYD (N-linked (GlcNAc...) asparagine. {ECO:00…	-1		-139
P10966	VLQQTPAYIKV	YES	CD8B_HUMAN	CD8B_HUMAN;P10966;CD8B	(Human)	2		AQLTVLHGNS	VLQQTPAYIK	21	210	X							SIGNAL ()	DISULFID (Potential.);TOPO_DOM (Extracellular (Potential).);TOPO_DOM (Cytoplasmic (Potential).);DOMAIN (Ig-like V-type.);TRANSMEM (Helical; (Potential).);MOD_RES (Phosphotyrosine (Potential).);CHAIN (T-cell surface glycoprotein CD8 beta chain.);CARBOHYD (N-linked (GlcNAc...) (Potential).);TOPO_DOM (Extracellular. {ECO:0000255}.);TOPO_DOM (Cytoplasmic. {ECO:0000255}.);TRANSMEM (Helical. {ECO:00002…	-1		-171
P19022	ASGEIALCKT	YES	CDw325	CADH2_HUMAN;P19022;CDw325 ;Neural cadherin Short=N-cadherin ;CDH2;CDHN;NCAD	(Human)	18		LAALLQASVE	ASGEIALCKT	25	906	X							SIGNAL (Potential.);SIGNAL ({ECO:0000255}.)	COMPBIAS (Ser-rich.);TOPO_DOM (Extracellular (Potential).);TOPO_DOM (Cytoplasmic (Potential).);DOMAIN (Cadherin 1.);DOMAIN (Cadherin 2.);DOMAIN (Cadherin 3.);DOMAIN (Cadherin 4.);DOMAIN (Cadherin 5.);TRANSMEM (Helical; (Potential).);CHAIN (Cadherin-2.);METAL (Calcium 1 (By similarity).);METAL (Calcium 2 (By similarity).);METAL (Calcium 3 (By similarity).);CARBOHYD (N-linked (GlcNAc...) (Potential…	-1	-135	-721
P49771	GTQDCSFQHSPISSDFAVKI	YES	Fms-related tyrosine kinase 3 ligand	FLT3L_HUMAN;P49771;Fms-related tyrosine kinase 3 ligand;Flt3 ligand;SL cytokine;FLT3L;FLT3LG	(Human)	19		LLLLLSSGLS	GTQDCSFQHS	26	235	X							SIGNAL (Potential.);SIGNAL ({ECO:0000255}.)	DISULFID ();TOPO_DOM (Extracellular (Potential).);TOPO_DOM (Cytoplasmic (Potential).);CHAIN (Fms-related tyrosine kinase 3 ligand.);CARBOHYD (N-linked (GlcNAc...) (Potential).);TRANSMEM (Helical; (Potential).);TOPO_DOM (Extracellular. {ECO:0000255}.);TOPO_DOM (Cytoplasmic. {ECO:0000255}.);TRANSMEM (Helical. {ECO:0000255}.);CARBOHYD (N-linked (GlcNAc...) asparagine. {ECO:0000255}.)	-1		-180
Q86SJ2	GVCPTACICATDIVSCTNKN	YES	Alivin-1	AMGO2_HUMAN;Q86SJ2;Alivin-1 ;Differentially expressed in gastric adenocarcinomas Short=DEGA;AMIGO2;ALI1	(Human)	12		ITVTVGPGAS	GVCPTACICA	39	522	X							SIGNAL (Potential.);SIGNAL ({ECO:0000255}.)	DISULFID (By similarity.);TOPO_DOM (Extracellular (Potential).);TOPO_DOM (Cytoplasmic (Potential).);REPEAT (LRR 1.);REPEAT (LRR 2.);REPEAT (LRR 3.);REPEAT (LRR 4.);REPEAT (LRR 5.);REPEAT (LRR 6.);DOMAIN (LRRNT.);DOMAIN (LRRCT.);DOMAIN (Ig-like C2-type.);TRANSMEM (Helical; (Potential).);CHAIN (Amphoterin-induced protein 2.);CARBOHYD (N-linked (GlcNAc...) (Potential).);CHAIN (Amphoterin-induced pro…	-1		-381
P28472	AQSVNDPGNMSFVKE	YES	GABA(A) receptor subunit beta-3	GBRB3_HUMAN;P28472;GABA(A) receptor subunit beta-3;GABRB3	(Human)	15		APVLVAVVCC	AQSVNDPGNM	25	473	X							SIGNAL (Potential.);SIGNAL ({ECO:0000255}.)	DISULFID (By similarity.);TOPO_DOM (Extracellular (Probable).);TOPO_DOM (Cytoplasmic (Probable).);CHAIN (Gamma-aminobutyric acid receptor subunit beta-3.);CARBOHYD (N-linked (GlcNAc...) (Potential).);TRANSMEM (Helical; (Probable).);TOPO_DOM (Extracellular. {ECO:0000269|PubMed:24909990}.);TOPO_DOM (Cytoplasmic. {ECO:0000269|PubMed:24909990}.);TRANSMEM (Helical.);REGION (Agonist binding.);REGION (A…	-1		-448
Q13433	AFPQTTEKI	YES	Zinc transporter ZIP6	S39A6_HUMAN;Q13433;Zinc transporter ZIP6;Estrogen-regulated protein LIV-1 ;Solute carrier family 39 member 6 ;Zrt- and Irt-like protein 6 Short=ZIP-6;S39A6;SLC39A6;LIV1	(Human)	18		TNPLHELKAA	AFPQTTEKIS	28	755	X							SIGNAL ();SIGNAL ({ECO:0000269|PubMed:15340161}.)	COMPBIAS (His-rich.);COMPBIAS (Poly-Lys.);COMPBIAS (Poly-Glu.);CHAIN (Zinc transporter ZIP6.);COILED (Potential.);TOPO_DOM (Extracellular (Potential).);TOPO_DOM (Cytoplasmic (Potential).);CARBOHYD (N-linked (GlcNAc...).);CARBOHYD (N-linked (GlcNAc...); atypical.);CARBOHYD (N-linked (GlcNAc...) (Potential).);TRANSMEM (Helical; Name=1; (Potential).);TRANSMEM (Helical; Name=2; (Potential).);TRANSMEM…	-1		-718
Q14332	AQFHGEKG	YES	FzE2	FZD2_HUMAN;Q14332;FzE2;Fz-2;FZD2;I93;I93.001	(Human)	17		PLLLLPAAGP	AQFHGEKGIS	23	565	X							SIGNAL (Potential.);SIGNAL ({ECO:0000255}.)	DISULFID (By similarity.);COMPBIAS (Poly-Gly.);TOPO_DOM (Extracellular (Potential).);TOPO_DOM (Cytoplasmic (Potential).);CHAIN (Frizzled-2.);CARBOHYD (N-linked (GlcNAc...) (Potential).);TRANSMEM (Helical; Name=1; (Potential).);TRANSMEM (Helical; Name=2; (Potential).);TRANSMEM (Helical; Name=3; (Potential).);TRANSMEM (Helical; Name=4; (Potential).);TRANSMEM (Helical; Name=5; (Potential).);TRANSMEM…	-1		-518
O95980	EVAGGLAPGSAGALCCNHSKD	YES	Reversion-inducing cysteine-rich protein with Kazal motifs	RECK_HUMAN;O95980;Reversion-inducing cysteine-rich protein with Kazal motifs;hRECK;Suppressor of tumorigenicity 15 protein;RECK;ST15;I01;I01.037	(Human)	9		LLLLAVAGVA	EVAGGLAPGS	23	971	X						SIGNAL (Potential.);SIGNAL ({ECO:0000255}.)		PROPEP (Removed in mature form (Potential).);DISULFID (By similarity.);REGION (5 X Knot repeats.);DOMAIN (Kazal-like 1.);DOMAIN (Kazal-like 2.);DOMAIN (Kazal-like 3.);CHAIN (Reversion-inducing cysteine-rich protein with Kazal motifs.);CARBOHYD (N-linked (GlcNAc...) (Potential).);REPEAT (Knot 1.);REPEAT (Knot 2.);REPEAT (Knot 3.);REPEAT (Knot 4.);REPEAT (Knot 5.);LIPID (GPI-anchor amidated serine …	0	-949
P08571	TTPEPCELDDEDFRC	YES	CD14_HUMAN	CD14_HUMAN;P08571;CD14	(Human)	5		LLLPLVHVSA	TTPEPCELDD	20	375	X			unknown			SIGNAL ()		DISULFID ();LIPID (GPI-anchor amidated asparagine (Potential).);REPEAT (LRR 1.);REPEAT (LRR 2.);REPEAT (LRR 3.);REPEAT (LRR 4.);REPEAT (LRR 5.);REPEAT (LRR 6.);REPEAT (LRR 7.);REPEAT (LRR 8.);REPEAT (LRR 9.);REPEAT (LRR 10.);REPEAT (LRR 11.);CHAIN (Monocyte differentiation antigen CD14, urinary form.);CHAIN (Monocyte differentiation antigen CD14, membrane-bound form.);CARBOHYD (N-linked (GlcNAc..…	0	-356
Q16553	LMCFSCLNQKS	YES	Lymphocyte antigen 6E	LY6E_HUMAN;Q16553;Lymphocyte antigen 6E;Ly-6E;Retinoic acid-induced gene E protein Short=RIG-E ;Stem cell antigen 2 Short=SCA-2 ;Thymic shared antigen 1 Short=TSA-1;LY6E;9804;RIGE;SCA2;TSA1	(Human)	8		ALLGVERASS	LMCFSCLNQK	21	131	X						SIGNAL (Potential.);SIGNAL ({ECO:0000255}.)		DISULFID (By similarity.);CHAIN (Lymphocyte antigen 6E.);CARBOHYD (N-linked (GlcNAc...) (Potential).);LIPID (GPI-anchor amidated serine (Potential).);DOMAIN (UPAR/Ly6.);PROPEP (Removed in mature form (Potential).);PROPEP (Removed in mature form. {ECO:0000255}.);LIPID (GPI-anchor amidated serine. {ECO:0000255}.);CARBOHYD (N-linked (GlcNAc...) asparagine. {ECO:0000255}.);DISULFID ({ECO:0000250|UniP…	0	-111
P13987	LQCYNCPNPTADCKT	YES	1F5 antigen	CD59_HUMAN;P13987;1F5 antigen ;20 kDa homologous restriction factor Short=HRF-20 Short=HRF20 ;MAC-inhibitory protein Short=MAC-IP ;MEM43 antigen ;Membrane attack complex inhibition factor Short=MACIF ;Membrane inhibitor of reactive lysis Short=MIRL ;CD59;MIC11;MIN1;MIN2;MIN3;MSK21	(Human)	11		LAVFCHSGHS	LQCYNCPNPT	26	128	X						SIGNAL ();SIGNAL ({ECO:0000244|PubMed:25944712, ECO:0000269|PubMed:9054419}.)		DISULFID ();LIPID (GPI-anchor amidated asparagine.);DOMAIN (UPAR/Ly6.);CHAIN (CD59 glycoprotein.);MUTAGEN (Y->R: No loss of function.);MUTAGEN (N->R,Q: No loss of function.);MUTAGEN (D->R: No loss of function.);MUTAGEN (F->R: Some loss of function. Some lysis.);MUTAGEN (D->R: Loss of function. Lysis.);MUTAGEN (L->E: No loss of function.);MUTAGEN (K->E: No loss of function.);MUTAGEN (W->E: Complet…	0	-103
P22748	AESHWCYEVQAESSNYPCLVPVKW	YES	Carbonic anhydrase IV Short=CA-IV	CAH4_HUMAN;P22748;Carbonic anhydrase IV Short=CA-IV;CA4	(Human)	17		ALSAARPSAS	AESHWCYEVQ	19	312	X						SIGNAL ();SIGNAL ({ECO:0000269|PubMed:2111324}.)		DISULFID ();LIPID (GPI-anchor amidated serine.);ACT_SITE (Proton acceptor (By similarity).);CHAIN (Carbonic anhydrase 4.);MUTAGEN (S->F: Loss of C-terminal domain removal and inactivation.);METAL (Zinc; catalytic.);REGION (Substrate binding (Probable).);PROPEP (Removed in mature form.);DOMAIN (Alpha-carbonic anhydrase. {ECO:0000255|PROSITE-ProRule:PRU01134}.);REGION (Substrate binding. {ECO:00002…	0	-294
O94907	TLNSVLNSNAIKN	YES	Dickkopf-related protein 1	DKK1_HUMAN;O94907;Dickkopf-related protein 1;Dickkopf-1;SK;DKK1	(Human)	10		GGHPLLGVSA	TLNSVLNSNA	32	266	X						SIGNAL ();SIGNAL ({ECO:0000269|PubMed:15340161}.)		DISULFID ();CHAIN (Dickkopf-related protein 1.);CARBOHYD (O-linked (GalNAc...).);CARBOHYD (N-linked (GlcNAc...).);REGION (DKK-type Cys-1.);REGION (DKK-type Cys-2.);CARBOHYD (O-linked (GalNAc...) serine. {ECO:0000269|PubMed:21805521}.);CARBOHYD (N-linked (GlcNAc...) asparagine. {ECO:0000269|PubMed:21805521}.)	0
P00749	SNELHQVPSNCDCLNGGTCVSNKY	YES	Urokinase-type plasminogen activator	UROK_HUMAN;P00749;Urokinase-type plasminogen activator;U-plasminogen activator;Urokinase-type plasminogen activator long chain A Contains: ;Urokinase-type plasminogen activator short chain A Contains: ;Urokinase-type plasminogen activator chain B Flags: Precursor;UROK;PLAU;S01;S01A;S01.231	(Human)	10		CVLVVSDSKG	SNELHQVPSN	21	431	X						SIGNAL ();SIGNAL ({ECO:0000269|PubMed:2023947, ECO:0000269|PubMed:6754569}.)		DOMAIN (EGF-like.);DOMAIN (Kringle.);DOMAIN (Peptidase S1.);REGION (Binds urokinase plasminogen activator surface receptor (By similarity).);REGION (Connecting peptide.);MUTAGEN (S->E: Abolishes phosphorylation, proadhesive function and ability to induce chemotactic response; when associated with E-323.);MUTAGEN (S->E: Abolishes phosphorylation, proadhesive function and ability to induce chemotac…	0
P01619	EIVLTQSPGTLSLSPGERA	YES	Ig kappa chain V-III region B6	KV301_HUMAN;P01619;Ig kappa chain V-III region B6;KV301	(Human)			LLLWLPDTTG	EIVLTQSPGT	21	116							SIGNAL ({ECO:0000269|PubMed:11946339, ECO:0000269|PubMed:3086710, ECO:0000269|PubMed:5027703, ECO:0000269|PubMed:6794615}.)	CHAIN (Ig kappa chain V-III region B6.)	DISULFID (By similarity.);NON_TER ();CHAIN (Immunoglobulin kappa variable 3-20. {ECO:0000269|PubMed:11946339, ECO:0000269|PubMed:3086710, ECO:0000269|PubMed:5027703, ECO:0000269|PubMed:6794615}.);DOMAIN (Ig-like. {ECO:0000255|PROSITE- ProRule:PRU00114}.);REGION (Framework-1. {ECO:0000303|PubMed:2997711}.);REGION (Complementarity-determining-1. {ECO:0000303|PubMed:2997711}.);REGION (Framework-2. {…	0
P01624	EIVMTQSPATLSVSPGERA	YES	Ig kappa chain V-III region POM	KV306_HUMAN;P01624;Ig kappa chain V-III region POM;KV306	(Human)			LLLWLPDTTG	EIVMTQSPAT	21	115							SIGNAL ({ECO:0000269|PubMed:60899}.)	CHAIN (Ig kappa chain V-III region POM.)	DISULFID (By similarity.);NON_TER ();CHAIN (Immunoglobulin kappa variable 3-15. {ECO:0000269|PubMed:60899}.);DOMAIN (Ig-like. {ECO:0000255|PROSITE- ProRule:PRU00114}.);REGION (Framework-1. {ECO:0000303|PubMed:3083417}.);REGION (Complementarity-determining-1. {ECO:0000303|PubMed:3083417}.);REGION (Framework-2. {ECO:0000303|PubMed:3083417}.);REGION (Complementarity-determining-2. {ECO:0000303|PubMe…	0
P04433	EIVLTQSPATLSLSPGERA	YES	Ig kappa chain V-III region VG	KV309_HUMAN;P04433;Ig kappa chain V-III region VG;KV309	(Human)		p11.2	LLLWLPDTTG	EIVLTQSPAT	21	115	X						SIGNAL ();SIGNAL ({ECO:0000255}.)		DISULFID (By similarity.);NON_TER ();CHAIN (Ig kappa chain V-III region VG.);REGION (Framework-1.);REGION (Complementarity-determining-1.);REGION (Framework-2.);REGION (Complementarity-determining-2.);REGION (Framework-3.);REGION (Complementarity-determining-3.);CHAIN (Immunoglobulin kappa variable 3-11. {ECO:0000255}.);DOMAIN (Ig-like. {ECO:0000255|PROSITE- ProRule:PRU00114}.);REGION (Framework-…	0
P06312	DIVMTQSPDSLAVSLGERA	YES	Ig kappa chain V-IV region	KV401_HUMAN;P06312;Ig kappa chain V-IV region;KV401;IGKV4-1;I43;I43.001	(Human)	2		LLLWISGAYG	DIVMTQSPDS	21	121	X						SIGNAL ();SIGNAL ({ECO:0000269|PubMed:50995, ECO:0000269|PubMed:9588180}.)		DISULFID (By similarity.);NON_TER ();CHAIN (Ig kappa chain V-IV region.);REGION (Framework-1.);REGION (Complementarity-determining-1.);REGION (Framework-2.);REGION (Complementarity-determining-2.);REGION (Framework-3.);REGION (Complementarity-determining-3.);CHAIN (Immunoglobulin kappa variable 4-1. {ECO:0000269|PubMed:50995, ECO:0000269|PubMed:9588180}.);DOMAIN (Ig-like. {ECO:0000255|PROSITE- Pr…	0
P07237	DAPEEEDHVLVLRK	YES	Protein disulfide-isomerase	PDIA1_HUMAN;P07237;Protein disulfide-isomerase;PDI;Prolyl 4-hydroxylase subunit beta ;p55;P4HB;ERBA2L;PO4DB	(Human)	17		CLAVAALVRA	DAPEEEDHVL	18	508	X			unknown;Subtiligase Based Positive Selection;N-TAILS			SIGNAL ();SIGNAL ({ECO:0000244|PubMed:25944712, ECO:0000269|PubMed:12665801, ECO:0000269|PubMed:2079031, ECO:0000269|PubMed:9150948, ECO:0000269|Ref.10}.)		MOD_RES (N6-acetyllysine (By similarity).);MOD_RES (N6-succinyllysine (By similarity).);ACT_SITE (Nucleophile.);ACT_SITE (Nucleophile (By similarity).);DISULFID (Redox-active.);DISULFID (Redox-active (By similarity).);DOMAIN (Thioredoxin 1.);DOMAIN (Thioredoxin 2.);MOTIF (Prevents secretion from ER.);CHAIN (Protein disulfide-isomerase.);SITE (Contributes to redox potential value.);SITE (Lowers pK…	0
P01593	DIQMTQSPSSLSASVGDRV	YES	Ig kappa chain V-I region AG	KV101_HUMAN;P01593;Ig kappa chain V-I region AG;KV101;I43;I43.001	(Human)			LLLWLSGARC	DIQMTQSPSS	23	117							SIGNAL ({ECO:0000269|PubMed:2496160, ECO:0000269|PubMed:4435756, ECO:0000269|PubMed:4563064, ECO:0000269|PubMed:4709625, ECO:0000269|PubMed:4893682, ECO:0000269|PubMed:5595110, ECO:0000269|PubMed:6167731, ECO:0000269|PubMed:7993911, ECO:0000269|PubMed:809329, ECO:0000269|PubMed:824717}.)	CHAIN (Ig kappa chain V-I region AG.);REGION (Framework-1.)	DISULFID ();NON_TER ();REGION (Complementarity-determining-1.);REGION (Framework-2.);REGION (Complementarity-determining-2.);REGION (Framework-3.);REGION (Complementarity-determining-3.);REGION (Framework-4.);CHAIN (Immunoglobulin kappa variable 1D-33. {ECO:0000269|PubMed:2496160, ECO:0000269|PubMed:4435756, ECO:0000269|PubMed:4563064, ECO:0000269|PubMed:4709625, ECO:0000269|PubMed:4893682, ECO:0…	0
P01594	DIQMTQSPSSLSASVGDRV	YES	Ig kappa chain V-I region AU	KV102_HUMAN;P01594;Ig kappa chain V-I region AU;KV102;I43;I43.001	(Human)			LLLWLSGARC	DIQMTQSPSS	23	117							SIGNAL ({ECO:0000269|PubMed:5028201}.)	CHAIN (Ig kappa chain V-I region AU.);REGION (Framework-1.)	DISULFID (By similarity.);NON_TER ();REGION (Complementarity-determining-1.);REGION (Framework-2.);REGION (Complementarity-determining-2.);REGION (Framework-3.);REGION (Complementarity-determining-3.);REGION (Framework-4.);CHAIN (Immunoglobulin kappa variable 1-33. {ECO:0000255}.);DOMAIN (Ig-like. {ECO:0000255|PROSITE- ProRule:PRU00114}.);REGION (Framework-1.);DISULFID ({ECO:0000255|PROSITE-ProRu…	0
P01597	DIQMTQSPSSLSASVGDRV	YES	Ig kappa chain V-I region DEE	KV105_HUMAN;P01597;Ig kappa chain V-I region DEE;KV105	(Human)			LLLWLRGARC	DIQMTQSPSS	23	117							SIGNAL ({ECO:0000269|PubMed:4097974, ECO:0000269|PubMed:5124396, ECO:0000269|PubMed:5447531, ECO:0000269|PubMed:6816713}.)	CHAIN (Ig kappa chain V-I region DEE.);REGION (Framework-1.)	DISULFID (By similarity.);NON_TER ();REGION (Complementarity-determining-1.);REGION (Framework-2.);REGION (Complementarity-determining-2.);REGION (Framework-3.);REGION (Complementarity-determining-3.);REGION (Framework-4.);CHAIN (Immunoglobulin kappa variable 1-39. {ECO:0000269|PubMed:4097974, ECO:0000269|PubMed:5124396, ECO:0000269|PubMed:5447531, ECO:0000269|PubMed:6816713}.);DOMAIN (Ig-like. {…	0
P01599	DIQMTQSPSSLSASVGDRV	YES	Ig kappa chain V-I region Gal	KV107_HUMAN;P01599;Ig kappa chain V-I region Gal;KV107;I43;I43.001	(Human)				DIQMTQSPSS	1	108	X								DISULFID (By similarity.);NON_TER ();CHAIN (Ig kappa chain V-I region Gal.);REGION (Framework-1.);REGION (Complementarity-determining-1.);REGION (Framework-2.);REGION (Complementarity-determining-2.);REGION (Framework-3.);REGION (Complementarity-determining-3.);REGION (Framework-4.);SIGNAL ({ECO:0000269|PubMed:4215718, ECO:0000269|PubMed:6410398}.);CHAIN (Immunoglobulin kappa variable 1-17. {ECO:…	-22
P01601	DIQMTQSPSSLSASVGDRV	YES	Ig kappa chain V-I region HK101	KV109_HUMAN;P01601;Ig kappa chain V-I region HK101;KV109	(Human)			LLLCFPGARC	DIQMTQSPSS	23	117	X						SIGNAL ();SIGNAL ({ECO:0000255}.)		DISULFID (By similarity.);NON_TER ();CHAIN (Ig kappa chain V-I region HK101.);REGION (Framework-1.);REGION (Complementarity-determining-1.);REGION (Framework-2.);REGION (Complementarity-determining-2.);REGION (Framework-3.);REGION (Complementarity-determining-3.);CHAIN (Immunoglobulin kappa variable 1D-16. {ECO:0000255}.);DOMAIN (Ig-like. {ECO:0000255|PROSITE- ProRule:PRU00114}.);REGION (Framewor…	0
P01602	DIQMTQSPSTLSASVGDRV	YES	Ig kappa chain V-I region HK102	KV110_HUMAN;P01602;Ig kappa chain V-I region HK102;KV110;IGKV1-5	(Human)			LLLWLPGAKC	DIQMTQSPST	23	117	X						SIGNAL ();SIGNAL ({ECO:0000269|PubMed:112021, ECO:0000269|PubMed:4216454, ECO:0000269|PubMed:5489770}.)		DISULFID (By similarity.);NON_TER ();CHAIN (Ig kappa chain V-I region HK102.);REGION (Framework-1.);REGION (Complementarity-determining-1.);REGION (Framework-2.);REGION (Complementarity-determining-2.);REGION (Framework-3.);REGION (Complementarity-determining-3.);CHAIN (Immunoglobulin kappa variable 1-5. {ECO:0000269|PubMed:112021, ECO:0000269|PubMed:4216454, ECO:0000269|PubMed:5489770}.);DOMAIN …	0
P01763	EVQLVESGGGLVQPGGSLRL	YES	Ig heavy chain V-III region WEA	HV302_HUMAN;P01763;Ig heavy chain V-III region WEA;HV302	(Human)			LVAILEGVQC	EVQLVESGGG	20	117							MOD_RES (Pyrrolidone carboxylic acid.);SIGNAL ({ECO:0000269|PubMed:6410398}.)	CHAIN (Ig heavy chain V-III region WEA.);DOMAIN (Ig-like.)	NON_TER ();CARBOHYD (N-linked (GlcNAc...).);MOD_RES (Phosphothreonine.);MOD_RES (Phosphoserine.);CHAIN (Immunoglobulin heavy variable 3-48. {ECO:0000269|PubMed:6410398}.);DOMAIN (Ig-like. {ECO:0000255|PROSITE- ProRule:PRU00114}.);DISULFID ({ECO:0000255|PROSITE-ProRule:PRU00114}.)	0
P01764	EVQLVESGGGLVQPGGSLRL	YES	Ig heavy chain V-III region VH26	HV303_HUMAN;P01764;Ig heavy chain V-III region VH26;HV303	(Human)			LVAILKGVQC	EVQLVESGGG	20	117	X						SIGNAL ();SIGNAL ({ECO:0000269|PubMed:409716, ECO:0000269|PubMed:4139708, ECO:0000269|PubMed:4522793}.)		NON_TER ();CHAIN (Ig heavy chain V-III region VH26.);DOMAIN (Ig-like.);CHAIN (Immunoglobulin heavy variable 3-23. {ECO:0000269|PubMed:409716, ECO:0000269|PubMed:4139708, ECO:0000269|PubMed:4522793}.);DISULFID ({ECO:0000244|PDB:1OHQ, ECO:0000244|PDB:3BN9, ECO:0000244|PDB:3UPC, ECO:0000244|PDB:3ZHD, ECO:0000244|PDB:3ZHK, ECO:0000244|PDB:3ZHL, ECO:0000255|PROSITE-ProRule:PRU00114, ECO:0000269|PubMed…	0
P01766	EVQLVESGGGLVQPGGSLRL	YES	Ig heavy chain V-III region BRO	HV305_HUMAN;P01766;Ig heavy chain V-III region BRO;HV305	(Human)				EVQLVESGGG	1	120	X								NON_TER ();CHAIN (Ig heavy chain V-III region BRO.);DOMAIN (Ig-like.);SIGNAL ({ECO:0000269|PubMed:65324}.);CHAIN (Immunoglobulin heavy variable 3-13. {ECO:0000269|PubMed:65324}.);DOMAIN (Ig-like. {ECO:0000255|PROSITE- ProRule:PRU00114}.);DISULFID ({ECO:0000255|PROSITE-ProRule:PRU00114}.)	-19
P02671	ADSGEGDFLAEGGGVRG	YES	Fibrinopeptide A Contains:	FIBA_HUMAN;P02671;Fibrinopeptide A Contains: ;Fibrinogen alpha chain Flags: Precursor;FGA	(Human)	4		VLSVVGTAWT	ADSGEGDFLA	20	866			MMP8;MMP12;MMP13	Subtiligase Based Positive Selection;N-TAILS;unknown		CTSE->A2M->MMP8->FGA	SIGNAL ();SIGNAL ({ECO:0000269|PubMed:518846, ECO:0000269|Ref.10, ECO:0000269|Ref.14}.)		DISULFID (Interchain.);DISULFID (Interchain (with C-95 in beta chain).);DISULFID (Interchain (with C-49 in gamma chain).);DISULFID (Interchain (with C-106 in beta chain).);DISULFID (Interchain (with C-165 in gamma chain).);DISULFID (Interchain (with C-223 in beta chain).);DISULFID ();PEPTIDE (Fibrinopeptide A.);CHAIN (Fibrinogen alpha chain.);CARBOHYD (O-linked (GalNAc...).);CARBOHYD (N-linked (G…	0
P04432	DIQMTQSPSSLSASVGDRV	YES	Ig kappa chain V-I region Daudi	KV124_HUMAN;P04432;Ig kappa chain V-I region Daudi;KV124;I43;I43.001	(Human)			LLLWLRGARC	DIQMTQSPSS	23	117	X						SIGNAL ();SIGNAL ({ECO:0000255}.)		DISULFID (By similarity.);NON_TER ();CHAIN (Ig kappa chain V-I region Daudi.);REGION (Framework-1.);REGION (Complementarity-determining-1.);REGION (Framework-2.);REGION (Complementarity-determining-2.);REGION (Framework-3.);REGION (Complementarity-determining-3.);REGION (Framework-4.);CHAIN (Immunoglobulin kappa variable 1D-39. {ECO:0000255}.);DOMAIN (Ig-like. {ECO:0000255|PROSITE- ProRule:PRU001…	0
P07093	SHFNPLSLEELGSNTGIQVFNQIVKS	YES	Peptidase inhibitor 7 Short=PI-7	GDN_HUMAN;P07093;Peptidase inhibitor 7 Short=PI-7 ;GDN;Protease nexin 1 Short=PN-1 ;Serpin E2;SERPINE2;I04;I04.021	(Human)	2		LASVTLPSIC	SHFNPLSLEE	20	398	X			Subtiligase Based Positive Selection			SIGNAL ();SIGNAL ({ECO:0000269|PubMed:15340161, ECO:0000269|PubMed:3997857}.)		CHAIN (Glia-derived nexin.);CARBOHYD (N-linked (GlcNAc...) (Potential).);SITE (Reactive bond (Potential).);SITE (Reactive bond. {ECO:0000255}.);CARBOHYD (N-linked (GlcNAc...) asparagine. {ECO:0000255}.)	0
P07996	NRIPESGGDNSVFDIFELTGAARK	YES	Thrombospondin-1	TSP1_HUMAN;P07996;Thrombospondin-1;TSP1;THBS1;TSP	(Human)	15		VLFLMHVCGT	NRIPESGGDN	19	1170	X			Subtiligase Based Positive Selection			SIGNAL ()		MUTAGEN (N->K: Loss of N-glycosylation site.);DOMAIN (Laminin G-like.);DOMAIN (VWFC.);DOMAIN (TSP type-1 1.);DOMAIN (TSP type-1 2.);DOMAIN (TSP type-1 3.);DOMAIN (EGF-like 1.);DOMAIN (EGF-like 2.);DOMAIN (TSP C-terminal.);DISULFID ();DISULFID (Interchain (Probable).);DISULFID (By similarity.);CARBOHYD (N-linked (GlcNAc...) (Probable).);CARBOHYD (N-linked (GlcNAc...) (Potential).);CARBOHYD (C-link…	0
P07711	TLTFDHSLEAQWTKW	YES	Major excreted protein Short=MEP	CATL1_HUMAN;P07711;Major excreted protein Short=MEP;CTSL;C01;C01A;C01.032	(Human)	9		AAFCLGIASA	TLTFDHSLEA	18	333	X		CATL1			CTSE->A2M->CTSL->CTSL	SIGNAL (Potential.);SIGNAL ({ECO:0000250|UniProtKB:P07154}.)		DISULFID ();DISULFID (Interchain (between heavy and light chains).);ACT_SITE ();CHAIN (Cathepsin L1 heavy chain.);CHAIN (Cathepsin L1 light chain.);CARBOHYD (N-linked (GlcNAc...).);PROPEP (Activation peptide.);PROPEP ();PROPEP (Activation peptide. {ECO:0000305|PubMed:3545185}.);CHAIN (Cathepsin L1 light chain. {ECO:0000269|PubMed:3545185}.);CARBOHYD (N-linked (GlcNAc...) asparagine. {ECO:0000269|…	0	-274
Q9NQS3	GPIIVEPHVTAVWGKN	YES	Nectin-3	PVRL3_HUMAN;Q9NQS3;Nectin-3;CDw113 ;Poliovirus receptor-related protein 3 ;PVRL3;PRR3;I43;I43.001	(Human)	3		LFSRLCGALA	GPIIVEPHVT	58	549	X						SIGNAL (Potential.);SIGNAL ({ECO:0000255}.)		DISULFID (By similarity.);DOMAIN (Ig-like V-type.);DOMAIN (Ig-like C2-type 1.);DOMAIN (Ig-like C2-type 2.);CHAIN (Nectin-3.);TOPO_DOM (Extracellular (Potential).);TOPO_DOM (Cytoplasmic (Potential).);CARBOHYD (N-linked (GlcNAc...).);CARBOHYD (N-linked (GlcNAc...) (Potential).);TRANSMEM (Helical; (Potential).);TOPO_DOM (Extracellular. {ECO:0000255}.);TOPO_DOM (Cytoplasmic. {ECO:0000255}.);TRANSMEM …	0		-368
Q2VWP7	FSELSFVKEPQDVTVTRK	YES	Protein Shen-Dan	PRTG_HUMAN;Q2VWP7;Protein Shen-Dan;PRTG	(Human)	15		LLSPLPGVWC	FSELSFVKEP	36	1150	X						SIGNAL (Potential.);SIGNAL ({ECO:0000255}.)		DISULFID (By similarity.);DOMAIN (Ig-like 1.);DOMAIN (Ig-like 2.);DOMAIN (Ig-like 3.);DOMAIN (Ig-like 4.);DOMAIN (Fibronectin type-III 1.);DOMAIN (Fibronectin type-III 2.);DOMAIN (Fibronectin type-III 3.);DOMAIN (Fibronectin type-III 4.);DOMAIN (Fibronectin type-III 5.);CHAIN (Protogenin.);CARBOHYD (N-linked (GlcNAc...) (Potential).);TRANSMEM (Helical; (Potential).);CHAIN (Protogenin. {ECO:000025…	0		-935
Q5VY43	LNPSDPNTCSFWESFTTTTKE	YES	Platelet endothelial aggregation receptor 1	PEAR1_HUMAN;Q5VY43;Platelet endothelial aggregation receptor 1;hPEAR1;Multiple epidermal growth factor-like domains protein 12 Short=Multiple EGF-like domains protein 12;PEAR1;MEGF12	(Human)	1		LAVGLRLAGT	LNPSDPNTCS	21	1037	X						SIGNAL (Potential.);SIGNAL ({ECO:0000255}.)		MOD_RES (Phosphotyrosine.);MOD_RES (Phosphoserine.);COMPBIAS (Pro-rich.);DISULFID (Potential.);DISULFID (By similarity.);DOMAIN (EMI.);DOMAIN (EGF-like 1.);DOMAIN (EGF-like 2.);DOMAIN (EGF-like 3.);DOMAIN (EGF-like 4.);DOMAIN (EGF-like 5.);DOMAIN (EGF-like 6.);DOMAIN (EGF-like 7.);DOMAIN (EGF-like 8.);DOMAIN (EGF-like 9.);CHAIN (Platelet endothelial aggregation receptor 1.);CARBOHYD (N-linked (Gl…	0		-756
Q9NQX5	GHPDVAACPGSLDCALKR	YES	Neural proliferation differentiation and control protein 1	NPDC1_HUMAN;Q9NQX5;Neural proliferation differentiation and control protein 1;NPDC-1;NPDC1	(Human)	9		LGAALRGAAA	GHPDVAACPG	35	325	X						SIGNAL (Potential.);SIGNAL ({ECO:0000255}.)		COMPBIAS (Pro/Ser/Thr-rich.);CHAIN (Neural proliferation differentiation and control protein 1.);TRANSMEM (Helical; (Potential).);TRANSMEM (Helical. {ECO:0000255}.);MOD_RES (Phosphoserine. {ECO:0000244|PubMed:23186163}.)	0		-168
P48060	ANILPDIENEDFIKD	YES	Glioma pathogenesis-related protein 1	GLIP1_HUMAN;P48060;Glioma pathogenesis-related protein 1;GliPR 1;Protein RTVP-1;GLIP1;GLIPR1;GLIPR;RTVP1	(Human)	12		VSFVSNYSHT	ANILPDIENE	22	266	X						SIGNAL (Potential.);SIGNAL ({ECO:0000255}.)		CHAIN (Glioma pathogenesis-related protein 1.);TRANSMEM (Helical; (Potential).);DOMAIN (SCP.);TRANSMEM (Helical. {ECO:0000255}.)	0		-234
A6NJW9	NSVLQQTPAYIKV	YES	Putative T-cell surface glycoprotein CD8 beta-2 chain	CD8BL_HUMAN;A6NJW9;Putative T-cell surface glycoprotein CD8 beta-2 chain;CD8b pseudogene;CD8BL;CD8BP;CD8B2	(Human)			LAAQLTVLHG	NSVLQQTPAY	19	211	X						SIGNAL (Potential.);SIGNAL ({ECO:0000255}.)		DISULFID (By similarity.);TOPO_DOM (Extracellular (Potential).);TOPO_DOM (Cytoplasmic (Potential).);DOMAIN (Ig-like V-type.);TRANSMEM (Helical; (Potential).);CHAIN (Putative T-cell surface glycoprotein CD8 beta-2 chain.);CARBOHYD (N-linked (GlcNAc...) (Potential).);TOPO_DOM (Extracellular. {ECO:0000255}.);TOPO_DOM (Cytoplasmic. {ECO:0000255}.);TRANSMEM (Helical. {ECO:0000255}.);CARBOHYD (N-linked…	0		-174
O14763	ITQQDLAPQQRA	YES	Tumor necrosis factor receptor superfamily member 10B	TR10B_HUMAN;O14763;Tumor necrosis factor receptor superfamily member 10B;Death receptor 5 ;TNF-related apoptosis-inducing ligand receptor 2 Short=TRAIL receptor 2 Short=TRAIL-R2 ;TR10B;TNFRSF10B;DR5;KILLER;TRAILR2;TRICK2;ZTNFR9	(Human)	8		LLLVSAESAL	ITQQDLAPQQ	56	440	X						SIGNAL ();SIGNAL ({ECO:0000269|PubMed:9311998}.)		COMPBIAS (Poly-Gly.);DISULFID ();DOMAIN (Death.);CHAIN (Tumor necrosis factor receptor superfamily member 10B.);TOPO_DOM (Extracellular (Potential).);TOPO_DOM (Cytoplasmic (Potential).);TRANSMEM (Helical; (Potential).);REPEAT (TNFR-Cys 1.);REPEAT (TNFR-Cys 2.);REPEAT (TNFR-Cys 3.);REPEAT (TAPE.);TOPO_DOM (Extracellular. {ECO:0000255}.);TOPO_DOM (Cytoplasmic. {ECO:0000255}.);TRANSMEM (Helical. {EC…	0		-176
O75051	MPQFSTFHSENRD	YES	Plexin-A2	PLXA2_HUMAN;O75051;Plexin-A2;Semaphorin receptor OCT;PLXA2;PLXNA2;KIAA0463;OCT;PLXN2	(Human)	1		WVLLAPPAAG	MPQFSTFHSE	35	1894	X						SIGNAL (Potential.);SIGNAL ({ECO:0000255}.)		DISULFID (By similarity.);DOMAIN (Sema.);DOMAIN (IPT/TIG 1.);DOMAIN (IPT/TIG 2.);DOMAIN (IPT/TIG 3.);DOMAIN (IPT/TIG 4.);CHAIN (Plexin-A2.);COILED (Potential.);TOPO_DOM (Extracellular (Potential).);TOPO_DOM (Cytoplasmic (Potential).);CARBOHYD (N-linked (GlcNAc...).);CARBOHYD (N-linked (GlcNAc...) (Potential).);TRANSMEM (Helical; (Potential).);TOPO_DOM (Extracellular. {ECO:0000255}.);TOPO_DOM (Cyt…	0		-1224
O75096	SSPECACGRS	YES	Multiple epidermal growth factor-like domains 7	LRP4_HUMAN;O75096;Multiple epidermal growth factor-like domains 7;LRP-4;LRP4;KIAA0816;LRP10;MEGF7	(Human)	11		GALLCAHGLA	SSPECACGRS	21	1905	X						SIGNAL (Potential.);SIGNAL ({ECO:0000255}.)		DISULFID (By similarity.);TOPO_DOM (Extracellular (Potential).);TOPO_DOM (Cytoplasmic (Potential).);CHAIN (Low-density lipoprotein receptor-related protein 4.);CARBOHYD (N-linked (GlcNAc...) (Potential).);TRANSMEM (Helical; (Potential).);MOTIF (Endocytosis signal (Potential).);REPEAT (LDL-receptor class B 1.);REPEAT (LDL-receptor class B 2.);REPEAT (LDL-receptor class B 3.);REPEAT (LDL-receptor c…	0		-1726
O94898	GLCPAPCSCRI	YES	Leucine-rich repeats and immunoglobulin-like domains protein 2	LRIG2_HUMAN;O94898;Leucine-rich repeats and immunoglobulin-like domains protein 2;LIG-2;LRIG2;KIAA0806;LIG2	(Human)	1		ALLLLPAAGA	GLCPAPCSCR	41	1065	X						SIGNAL (Potential.);SIGNAL ({ECO:0000255}.)		DISULFID (By similarity.);TOPO_DOM (Extracellular (Potential).);TOPO_DOM (Cytoplasmic (Potential).);CHAIN (Leucine-rich repeats and immunoglobulin- like domains protein 2.);CARBOHYD (N-linked (GlcNAc...) (Potential).);TRANSMEM (Helical; (Potential).);MOD_RES (Phosphotyrosine (By similarity).);REPEAT (LRR 1.);REPEAT (LRR 2.);REPEAT (LRR 3.);REPEAT (LRR 4.);REPEAT (LRR 5.);REPEAT (LRR 6.);REPEAT (L…	0		-788
P04234	FKIPIEELEDRV	YES	CD3D_HUMAN	CD3D_HUMAN;P04234;CD3D	(Human)	11		LATLLSQVSP	FKIPIEELED	22	171	X			Subtiligase Based Positive Selection			SIGNAL ()		DISULFID ();TOPO_DOM (Extracellular (Potential).);TOPO_DOM (Cytoplasmic (Potential).);DOMAIN (ITAM.);TRANSMEM (Helical; (Potential).);MOD_RES (Phosphotyrosine.);CHAIN (T-cell surface glycoprotein CD3 delta chain.);CARBOHYD (N-linked (GlcNAc...) (Potential).);TOPO_DOM (Extracellular. {ECO:0000255}.);TOPO_DOM (Cytoplasmic. {ECO:0000255}.);TRANSMEM (Helical. {ECO:0000255}.);DOMAIN (ITAM. {ECO:000025…	0		-105
P05067	LEVPTDGNAGLLAEPQIAMFCGRL	YES	APPI Short=APP	A4_HUMAN;P05067;APPI Short=APP ;Alzheimer disease amyloid protein ;Cerebral vascular amyloid peptide Short=CVAP ;PreA4 ;Protease nexin-II Short=PN-II;APP;A4;AD1;I02;I02.015	(Human)	21		LLLAAWTARA	LEVPTDGNAG	18	770	X						SIGNAL ();SIGNAL ({ECO:0000269|PubMed:12665801, ECO:0000269|PubMed:2900137, ECO:0000269|PubMed:3597385}.)		DISULFID ();COMPBIAS (Asp/Glu-rich (acidic).);COMPBIAS (Poly-Thr.);MOTIF (Basolateral sorting signal.);MOTIF (NPXY motif; contains endocytosis signal.);TOPO_DOM (Extracellular (Potential).);TOPO_DOM (Cytoplasmic (Potential).);PEPTIDE (P3(42).);PEPTIDE (P3(40).);SITE (Required for Cu(2+) reduction.);SITE (Reactive bond.);SITE (Cleavage; by beta-secretase.);SITE (Cleavage; by caspase-6; when associ…	0		-706
P06756	FNLDVDSPAEYSGPEGSYFGFAVDFFVPSASSRM	YES	Integrin alpha-V	ITAV_HUMAN;P06756;Integrin alpha-V;Vitronectin receptor subunit alpha ;ITAV;ITGAV;MSK8;VNRA	(Human)	2		SGLLLPLCRA	FNLDVDSPAE	31	1048	X						SIGNAL ();SIGNAL ({ECO:0000269|PubMed:2467745}.)		DISULFID ();DISULFID (Interchain (between heavy and light chains).);TOPO_DOM (Extracellular (Potential).);TOPO_DOM (Cytoplasmic (Potential).);CHAIN (Integrin alpha-V.);CHAIN (Integrin alpha-V heavy chain.);CHAIN (Integrin alpha-V light chain.);CARBOHYD (N-linked (GlcNAc...).);CARBOHYD (N-linked (GlcNAc...) (Potential).);TRANSMEM (Helical; (Potential).);MOTIF (GFFKR motif.);REPEAT (FG-GAP 1.);REPE…	0		-986
P11215	FNLDTENAMTFQENARG	YES	Integrin alpha-M	ITAM_HUMAN;P11215;Integrin alpha-M;CD11 antigen-like family member B ;CR-3 alpha chain ;Cell surface glycoprotein MAC-1 subunit alpha ;Leukocyte adhesion receptor MO1 ;Neutrophil adherence receptor ;ITAM;ITGAM;CD11B;CR3A	(Human)	16		LLTALTLCHG	FNLDTENAMT	17	1152	X			Subtiligase Based Positive Selection			SIGNAL ();SIGNAL ({ECO:0000269|PubMed:3539202}.)		DISULFID (By similarity.);TOPO_DOM (Extracellular (Potential).);TOPO_DOM (Cytoplasmic (Potential).);CHAIN (Integrin alpha-M.);CARBOHYD (N-linked (GlcNAc...) (Potential).);CARBOHYD (N-linked (GlcNAc...).);TRANSMEM (Helical; (Potential).);MOTIF (GFFKR motif.);REPEAT (FG-GAP 1.);REPEAT (FG-GAP 2.);REPEAT (FG-GAP 3.);REPEAT (FG-GAP 4.);REPEAT (FG-GAP 5.);REPEAT (FG-GAP 6.);REPEAT (FG-GAP 7.);DOMAIN (…	0		-1112
P13726	SGTTNTVAAYNLTWKS	YES	Tissue factor	TF_HUMAN;P13726;Tissue factor;TF;Coagulation factor III ;Thromboplastin ;F3	(Human)	1		GWVFAQVAGA	SGTTNTVAAY	33	295	X						SIGNAL ()		DISULFID ();MOTIF (WKS motif.);CHAIN (Tissue factor.);TOPO_DOM (Extracellular (Potential).);TOPO_DOM (Cytoplasmic (Potential).);CARBOHYD (N-linked (GlcNAc...) (Potential).);TRANSMEM (Helical; (Potential).);LIPID (S-palmitoyl cysteine.);TOPO_DOM (Extracellular. {ECO:0000255}.);TOPO_DOM (Cytoplasmic. {ECO:0000255}.);TRANSMEM (Helical. {ECO:0000255}.);LIPID (S-palmitoyl cysteine. {ECO:0000269|PubMed…	0		-242
P14209	DGGFDLSDALPDNENKK	YES	CD99 antigen	CD99_HUMAN;P14209;CD99 antigen;12E7 ;E2 antigen ;Protein MIC2 ;T-cell surface glycoprotein E2 ;CD99;MIC2;MIC2X;MIC2Y	(Human)	X		GLLGVLVAAP	DGGFDLSDAL	23	185	X						SIGNAL ();SIGNAL ({ECO:0000269|PubMed:2479542}.)		TOPO_DOM (Extracellular (Potential).);TOPO_DOM (Cytoplasmic (Potential).);TRANSMEM (Helical; (Potential).);CHAIN (CD99 antigen.);TOPO_DOM (Extracellular. {ECO:0000255}.);TOPO_DOM (Cytoplasmic. {ECO:0000255}.);TRANSMEM (Helical. {ECO:0000255}.);MOD_RES (Phosphoserine. {ECO:0000244|PubMed:23186163}.);MOD_RES (Phosphothreonine. {ECO:0000244|PubMed:23186163}.)	0		-125
P16150	STTAVQTPTSGEPLVSTSEPLSSKM	YES	Galactoglycoprotein Short=GALGP	LEUK_HUMAN;P16150;Galactoglycoprotein Short=GALGP ;SPN;CD43	(Human)	16		VLVVSPDALG	STTAVQTPTS	20	400	X			Subtiligase Based Positive Selection			SIGNAL ();SIGNAL ({ECO:0000269|PubMed:1731338}.)		TOPO_DOM (Extracellular (Potential).);TOPO_DOM (Cytoplasmic (Potential).);CHAIN (Leukosialin.);CARBOHYD (O-linked (GalNAc...).);CARBOHYD (N-linked (GlcNAc...).);TRANSMEM (Helical; (Potential).);MOD_RES (Phosphoserine.);CHAIN (CD43 cytoplasmic tail. {ECO:0000250|UniProtKB:P15702}.);TOPO_DOM (Extracellular. {ECO:0000255}.);TOPO_DOM (Cytoplasmic. {ECO:0000255}.);TRANSMEM (Helical. {ECO:0000255}.);RE…	0		-257
P17301	YNVGLPEAKI	YES	Integrin alpha-2	ITA2_HUMAN;P17301;Integrin alpha-2;CD49 antigen-like family member B ;Collagen receptor ;Platelet membrane glycoprotein Ia Short=GPIa ;VLA-2 subunit alpha ;ITA2;ITGA2;CD49B	(Human)	5		SQGILNCCLA	YNVGLPEAKI	30	1181	X						SIGNAL ();SIGNAL ({ECO:0000269|PubMed:2545729}.)		DISULFID (By similarity.);TOPO_DOM (Extracellular (Potential).);TOPO_DOM (Cytoplasmic (Potential).);CHAIN (Integrin alpha-2.);CARBOHYD (N-linked (GlcNAc...) (Potential).);CARBOHYD (N-linked (GlcNAc...).);TRANSMEM (Helical; (Potential).);MOTIF (GFFKR motif.);REGION (Interaction with HPS5.);REPEAT (FG-GAP 1.);REPEAT (FG-GAP 2.);REPEAT (FG-GAP 3.);REPEAT (FG-GAP 4.);REPEAT (FG-GAP 5.);REPEAT (FG-GAP…	0		-1125
P17813	ETVHCDLQPVGPERG	YES	Endoglin	EGLN_HUMAN;P17813;Endoglin;EGLN;ENG;END	(Human)	9		SCSLSPTSLA	ETVHCDLQPV	26	658	X						SIGNAL ();SIGNAL ({ECO:0000269|PubMed:1692830}.)		COMPBIAS (Ser/Thr-rich.);TOPO_DOM (Extracellular (Potential).);TOPO_DOM (Cytoplasmic (Potential).);CHAIN (Endoglin.);CARBOHYD (N-linked (GlcNAc...) (Potential).);CARBOHYD (N-linked (GlcNAc...).);TRANSMEM (Helical; (Potential).);MOTIF (Cell attachment site (Potential).);MOD_RES (Phosphoserine; by TGFBR1 (By similarity).);REGION (Required for interaction with EGL.);TOPO_DOM (Extracellular. {ECO:000…	0		-586
P19438	LVPHLGDRE	YES	Tumor necrosis factor receptor superfamily member 1A	TNR1A_HUMAN;P19438;Tumor necrosis factor receptor superfamily member 1A;Tumor necrosis factor receptor 1 Short=TNF-R1 ;Tumor necrosis factor receptor type I Short=TNF-RI Short=TNFR-I ;p55 ;p60 ;TNR1A;TNFRSF1A;TNFAR	(Human)	12		VGIYPSGVIG	LVPHLGDREK	30	455	X						SIGNAL ();SIGNAL ({ECO:0000269|PubMed:2158862}.)	CHAIN (Tumor necrosis factor receptor superfamily member 1A, membrane form.);TOPO_DOM (Extracellular (Potential).)	DISULFID ();REGION (N-SMase activation domain (NSD).);DOMAIN (Death.);CHAIN (Tumor necrosis factor-binding protein 1.);TOPO_DOM (Cytoplasmic (Potential).);CARBOHYD (N-linked (GlcNAc...) (Potential).);TRANSMEM (Helical; (Potential).);REPEAT (TNFR-Cys 1.);REPEAT (TNFR-Cys 2.);REPEAT (TNFR-Cys 3.);REPEAT (TNFR-Cys 4.);CHAIN (Tumor necrosis factor receptor superfamily member 1A, membrane form.);TOPO_…	0		-205
P20333	LPAQVAFTPYAPEPGSTCRL	YES	Tumor necrosis factor receptor superfamily member 1B	TNR1B_HUMAN;P20333;Tumor necrosis factor receptor superfamily member 1B;Tumor necrosis factor receptor 2 Short=TNF-R2 ;Tumor necrosis factor receptor type II Short=TNF-RII Short=TNFR-II ;p75 ;p80 TNF-alpha receptor ;TNR1B;TNFRSF1B;TNFBR	(Human)	1		GLELWAAAHA	LPAQVAFTPY	23	461	X						SIGNAL ();CHAIN (Tumor necrosis factor-binding protein 2.);SIGNAL ({ECO:0000269|PubMed:2173696}.)		DISULFID (By similarity.);CHAIN (Tumor necrosis factor receptor superfamily member 1b, membrane form.);CHAIN (Tumor necrosis factor-binding protein 2.);TOPO_DOM (Extracellular (Potential).);TOPO_DOM (Cytoplasmic (Potential).);CARBOHYD (N-linked (GlcNAc...) (Potential).);TRANSMEM (Helical; (Potential).);REPEAT (TNFR-Cys 1.);REPEAT (TNFR-Cys 2.);REPEAT (TNFR-Cys 3.);REPEAT (TNFR-Cys 4.);TOPO_DOM (E…	0		-265
P20702	FNLDTEELTAFRV	YES	Integrin alpha-X	ITAX_HUMAN;P20702;Integrin alpha-X;CD11 antigen-like family member C ;Leu M5 ;Leukocyte adhesion glycoprotein p150,95 alpha chain ;Leukocyte adhesion receptor p150,95 ;ITAX;ITGAX;CD11C	(Human)	16		LFTALATSLG	FNLDTEELTA	20	1163	X						SIGNAL ();SIGNAL ({ECO:0000269|PubMed:3549901}.)		DISULFID ();TOPO_DOM (Extracellular (Potential).);TOPO_DOM (Cytoplasmic (Potential).);CHAIN (Integrin alpha-X.);CARBOHYD (N-linked (GlcNAc...).);CARBOHYD (N-linked (GlcNAc...) (Potential).);METAL (Magnesium.);METAL (Calcium 2.);METAL (Calcium 2; via carbonyl oxygen.);METAL (Calcium 3.);METAL (Calcium 3; via carbonyl oxygen.);METAL (Calcium 1.);METAL (Calcium 1; via carbonyl oxygen.);TRANSMEM (Hel…	0		-1109
P21860	SEVGNSQAVCPGTLNGLSVTGDAENQYQTLYKL	YES	Proto-oncogene-like protein c-ErbB-3	ERBB3_HUMAN;P21860;Proto-oncogene-like protein c-ErbB-3 ;Tyrosine kinase-type cell surface receptor HER3;ERBB3;HER3	(Human)	12		LGLLFSLARG	SEVGNSQAVC	20	1342	X						SIGNAL (Potential.);SIGNAL ({ECO:0000255}.)		DISULFID ();DISULFID (By similarity.);TOPO_DOM (Extracellular (Potential).);TOPO_DOM (Cytoplasmic (Potential).);CHAIN (Receptor tyrosine-protein kinase erbB-3.);CARBOHYD (N-linked (GlcNAc...) (Potential).);CARBOHYD (N-linked (GlcNAc...).);TRANSMEM (Helical; (Potential).);NP_BIND (ATP.);BINDING (ATP.);ACT_SITE (Proton acceptor (By similarity).);DOMAIN (Protein kinase.);MUTAGEN (K->M: Strongly redu…	0		-645
P23229	FNLDTREDNVIRK	YES	Integrin alpha-6	ITA6_HUMAN;P23229;Integrin alpha-6;CD49 antigen-like family member F ;VLA-6 ;ITA6;ITGA6	(Human)	2		AGLLSRLGAA	FNLDTREDNV	24	1130	X						SIGNAL ();SIGNAL ({ECO:0000269|PubMed:1953640, ECO:0000269|PubMed:2542022, ECO:0000269|PubMed:2649503}.)		DISULFID (By similarity.);DISULFID (Interchain (between heavy and light chains) (By similarity).);TOPO_DOM (Extracellular (Potential).);TOPO_DOM (Cytoplasmic (Potential).);CHAIN (Integrin alpha-6.);CHAIN (Integrin alpha-6 heavy chain (Potential).);CHAIN (Processed integrin alpha-6.);CHAIN (Integrin alpha-6 light chain (Potential).);CARBOHYD (N-linked (GlcNAc...) (Potential).);CARBOHYD (N-linked (…	0		-1053
P25445	QVTDINSKG	YES	Tumor necrosis factor receptor superfamily member 6	TNR6_HUMAN;P25445;Tumor necrosis factor receptor superfamily member 6;Apo-1 antigen ;Apoptosis-mediating surface antigen FAS ;FASLG receptor ;TNR6;FAS;APT1;FAS1	(Human)	10		ARLSSKSVNA	QVTDINSKGL	26	335	X						SIGNAL (Potential.);SIGNAL ({ECO:0000255}.)		MOD_RES (Phosphoserine.);DISULFID (By similarity.);REGION (Interaction with HIPK3 (By similarity).);DOMAIN (Death.);CHAIN (Tumor necrosis factor receptor superfamily member 6.);MUTAGEN (R->E: Strongly decreased interaction with FADD.);MUTAGEN (E->K: Loss of interaction with FADD.);MUTAGEN (Q->K: Loss of interaction with FADD.);MUTAGEN (K->D: Strongly decreased interaction with FADD.);MUTAGEN (Y->…	0		-165
P29320	ELIPQPSNEVNLLDSKT	YES	EPH-like kinase 4 Short=EK4 Short=hEK4	EPHA3_HUMAN;P29320;EPH-like kinase 4 Short=EK4 Short=hEK4 ;HEK Short=Human embryo kinase ;Tyrosine-protein kinase TYRO4 ;Tyrosine-protein kinase receptor ETK1 Short=Eph-like tyrosine kinase 1;EPHA3;ETK;ETK1;HEK	(Human)	3		LSCSVLDSFG	ELIPQPSNEV	21	983	X						SIGNAL ();SIGNAL ({ECO:0000269|PubMed:1737782}.)		COMPBIAS (Cys-rich.);TOPO_DOM (Extracellular (Potential).);TOPO_DOM (Cytoplasmic (Potential).);CHAIN (Ephrin type-A receptor 3.);CARBOHYD (N-linked (GlcNAc...) (Potential).);TRANSMEM (Helical; (Potential).);MOTIF (PDZ-binding (Potential).);MOD_RES (Phosphotyrosine; by autocatalysis.);MOD_RES (Phosphotyrosine (By similarity).);NP_BIND (ATP.);BINDING (ATP.);ACT_SITE (Proton acceptor (By similarity)…	0		-545
P31431	ESIRETEVIDPQDLLEGRY	YES	Syndecan-4	SDC4_HUMAN;P31431;Syndecan-4;SYND4;Amphiglycan ;Ryudocan core protein;SDC4	(Human)	20		LLLFFVGGVA	ESIRETEVID	19	198	X						SIGNAL (Potential.);SIGNAL ({ECO:0000255}.)		CHAIN (Syndecan-4.);TOPO_DOM (Extracellular (Potential).);TOPO_DOM (Cytoplasmic (Potential).);CARBOHYD (O-linked (Xyl...) (heparan sulfate) (By similarity).);CARBOHYD (O-linked (Xyl...) (heparan sulfate) (Potential).);TRANSMEM (Helical; (Potential).);TOPO_DOM (Extracellular. {ECO:0000255}.);TOPO_DOM (Cytoplasmic. {ECO:0000255}.);TRANSMEM (Helical. {ECO:0000255}.);CARBOHYD (O-linked (Xyl...) (hepa…	0		-152
P43121	VPGEAEQPAPELVEVEVGSTALLKC	YES	Cell surface glycoprotein P1H12	MUC18_HUMAN;P43121;Cell surface glycoprotein P1H12 ;Melanoma-associated antigen A32 ;S-endo 1 endothelial-associated antigen ;MCAM	(Human)	11		ACCCCPRVAG	VPGEAEQPAP	24	646	X						SIGNAL ();SIGNAL ({ECO:0000269|PubMed:8162602}.)		DISULFID (Probable.);TOPO_DOM (Extracellular (Potential).);TOPO_DOM (Cytoplasmic (Potential).);CHAIN (Cell surface glycoprotein MUC18.);CARBOHYD (N-linked (GlcNAc...) (Potential).);CARBOHYD (N-linked (GlcNAc...).);TRANSMEM (Helical; (Potential).);MOD_RES (Phosphoserine.);DOMAIN (Ig-like V-type 1.);DOMAIN (Ig-like V-type 2.);DOMAIN (Ig-like C2-type 1.);DOMAIN (Ig-like C2-type 2.);DOMAIN (Ig-like C…	0		-560
P43489	LHCVGDTYPSNDRC	YES	Tumor necrosis factor receptor superfamily member 4	TNR4_HUMAN;P43489;Tumor necrosis factor receptor superfamily member 4;ACT35 antigen ;OX40L receptor ;TAX transcriptionally-activated glycoprotein 1 receptor ;TNR4;TNFRSF4	(Human)	1		LGLGLSTVTG	LHCVGDTYPS	29	277	X						SIGNAL (Potential.);SIGNAL ({ECO:0000255}.)		DISULFID ();DISULFID (By similarity.);CHAIN (Tumor necrosis factor receptor superfamily member 4.);TOPO_DOM (Extracellular (Potential).);TOPO_DOM (Cytoplasmic (Potential).);CARBOHYD (N-linked (GlcNAc...) (Potential).);TRANSMEM (Helical; (Potential).);REPEAT (TNFR-Cys 1.);REPEAT (TNFR-Cys 2.);REPEAT (TNFR-Cys 3; truncated.);REPEAT (TNFR-Cys 4.);TOPO_DOM (Extracellular. {ECO:0000255}.);TOPO_DOM (Cy…	0		-207
P48551	ISYDSPDYTDESCTFKI	YES	Interferon alpha/beta receptor 2	INAR2_HUMAN;P48551;Interferon alpha/beta receptor 2;IFN-R-2;Interferon alpha binding protein ;Type I interferon receptor 2;INAR2;IFNAR2;IFNABR;IFNARB	(Human)	21		LMVYISLVFG	ISYDSPDYTD	27	515	X						SIGNAL ()		DISULFID ();TOPO_DOM (Extracellular (Potential).);TOPO_DOM (Cytoplasmic (Potential).);CHAIN (Interferon alpha/beta receptor 2.);CARBOHYD (N-linked (GlcNAc...) (Potential).);CARBOHYD (N-linked (GlcNAc...).);TRANSMEM (Helical; (Potential).);MOD_RES (Phosphotyrosine.);MOD_RES (Phosphoserine (By similarity).);MUTAGEN (Y->F: Does not inhibit STAT1, STAT2 and STAT3 activation by IFN. Inhibits STAT1, ST…	0		-238
P51693	SLAGGSPGAAEAPGSAQVAGLCGRL	YES	Amyloid-like protein 1	APLP1_HUMAN;P51693;Amyloid-like protein 1;APLP;C30 Flags: Precursor;APLP1	(Human)	19		LLLRAQPAIG	SLAGGSPGAA	39	650	X						SIGNAL (Potential.);SIGNAL ({ECO:0000255}.)		COMPBIAS (Poly-Glu.);MOTIF (Basolateral sorting signal (By similarity).);MOTIF (Clathrin-binding (Potential).);MOTIF (NPXY motif; contains endocytosis signal.);TOPO_DOM (Extracellular (Potential).);TOPO_DOM (Cytoplasmic (Potential).);PEPTIDE (C30 (By similarity).);SITE (Required for Cu(2+) reduction (By similarity).);SITE (Cleavage; by caspase-3 (By similarity).);TRANSMEM (Helical; (Potential).);…	0		-565
P78324	EEELQVIQPDKS	YES	Tyrosine-protein phosphatase non-receptor type substrate 1	SHPS1_HUMAN;P78324;Tyrosine-protein phosphatase non-receptor type substrate 1;SHP substrate 1;Brain Ig-like molecule with tyrosine-based activation motifs Short=Bit ;CD172 antigen-like family member A ;Inhibitory receptor SHPS-1 ;MyD-1 antigen ;Signal-regulatory protein alpha-1 Short=Sirp-alpha-1 ;Signal-regulatory protein alpha-2 Short=Sirp-alpha-2 ;Signal-regulatory protein alpha-3 Short=Sirp-a…	(Human)	20		ASCAWSGVAG	EEELQVIQPD	31	504	X						SIGNAL (Potential.);SIGNAL ({ECO:0000255}.)		MOD_RES (Phosphotyrosine; by Tyr-kinases (Potential).);MOD_RES (Phosphotyrosine; by Tyr-kinases (By similarity).);DISULFID ();DISULFID (Potential.);DOMAIN (Ig-like V-type.);DOMAIN (Ig-like C1-type 1.);DOMAIN (Ig-like C1-type 2.);MOTIF (SH2-binding (Potential).);MOTIF (SH3-binding (Potential).);CHAIN (Tyrosine-protein phosphatase non-receptor type substrate 1.);TOPO_DOM (Extracellular (Potential).…	0		-364
P78357	WGYYGCDEELVGPLYARS	YES	p190	CNTP1_HUMAN;P78357;p190;Caspr;CNTNAP1	(Human)	17		LLAAVSGAEG	WGYYGCDEEL	20	1384	X						SIGNAL (Potential.);SIGNAL ({ECO:0000255}.)		DISULFID (By similarity.);MOTIF (SH3-binding (Potential).);TOPO_DOM (Extracellular (Potential).);TOPO_DOM (Cytoplasmic (Potential).);DOMAIN (F5/8 type C.);DOMAIN (Laminin G-like 1.);DOMAIN (Laminin G-like 2.);DOMAIN (EGF-like 1.);DOMAIN (Fibrinogen C-terminal.);DOMAIN (Laminin G-like 3.);DOMAIN (EGF-like 2.);DOMAIN (Laminin G-like 4.);TRANSMEM (Helical; (Potential).);CHAIN (Contactin-associated p…	0		-1285
Q06481	GYIEALAANAGTGFAVAEPQIAMFCGKL	YES	APPH	APLP2_HUMAN;Q06481;APPH ;APLP-2;Amyloid protein homolog ;CDEI box-binding protein Short=CDEBP;APLP2;APPL2;I02;I02.016	(Human)	11		GLTAPALALA	GYIEALAANA	32	763	X						SIGNAL (Potential.);SIGNAL ({ECO:0000255}.)		DISULFID (By similarity.);COMPBIAS (Asp/Glu-rich (highly acidic).);COMPBIAS (Poly-Glu.);MOTIF (NPXY motif.);TOPO_DOM (Extracellular (Potential).);TOPO_DOM (Cytoplasmic (Potential).);SITE (Reactive bond (By similarity).);DOMAIN (BPTI/Kunitz inhibitor.);TRANSMEM (Helical; (Potential).);CHAIN (Amyloid-like protein 2.);REGION (Interaction with DAB2 (By similarity).);TOPO_DOM (Extracellular. {ECO:0000…	0		-685
Q13445	AGPPPIQDGEFTFLLPAGRK	YES	Transmembrane emp24 domain-containing protein 1	TMED1_HUMAN;Q13445;Transmembrane emp24 domain-containing protein 1;Interleukin-1 receptor-like 1 ligand ;Putative T1/ST2 receptor-binding protein ;p24 family protein gamma-1 Short=Tp24 Short=p24gamma1;TMED1;IL1RL1LG	(Human)	19		LLMPPVEVGG	AGPPPIQDGE	24	227	X			Subtiligase Based Positive Selection;N-TAILS			SIGNAL ();SIGNAL ({ECO:0000244|PubMed:25944712, ECO:0000269|PubMed:19892738}.)		DOMAIN (GOLD.);MOTIF (COPI vesicle coat-binding (Potential).);MOTIF (COPII vesicle coat-binding (Potential).);CHAIN (Transmembrane emp24 domain-containing protein 1.);COILED (Potential.);TOPO_DOM (Extracellular (Potential).);TOPO_DOM (Cytoplasmic (Potential).);TRANSMEM (Helical; (Potential).);TOPO_DOM (Extracellular. {ECO:0000255}.);TOPO_DOM (Cytoplasmic. {ECO:0000255}.);TRANSMEM (Helical. {ECO:0…	0		-192
Q13740	WYTVNSAYGDTIIIPCRL	YES	CD166_HUMAN	CD166_HUMAN;Q13740;ALCAM;MEMD;I43;I43.001	(Human)	3		SATVFRPGLG	WYTVNSAYGD	28	583	X						SIGNAL (Potential.);SIGNAL ({ECO:0000255}.)		DISULFID (Potential.);TOPO_DOM (Extracellular (Potential).);TOPO_DOM (Cytoplasmic (Potential).);DOMAIN (Ig-like V-type 1.);DOMAIN (Ig-like V-type 2.);DOMAIN (Ig-like C2-type 1.);DOMAIN (Ig-like C2-type 2.);DOMAIN (Ig-like C2-type 3.);TRANSMEM (Helical; (Potential).);CHAIN (CD166 antigen.);CARBOHYD (N-linked (GlcNAc...).);CARBOHYD (N-linked (GlcNAc...) (Potential).);CARBOHYD (N-linked (GlcNAc...);…	0		-522
Q15768	LSLEPVYWNSANKRF	YES	Ephrin-B3	EFNB3_HUMAN;Q15768;Ephrin-B3;EPH-related receptor transmembrane ligand ELK-L3 ;EPH-related receptor tyrosine kinase ligand 8 Short=LERK-8;EFNB3;EPLG8;LERK8	(Human)	17		LLGVLGLVSG	LSLEPVYWNS	28	340	X						SIGNAL ();SIGNAL ({ECO:0000269|PubMed:15340161}.)		DISULFID (By similarity.);TOPO_DOM (Extracellular (Potential).);TOPO_DOM (Cytoplasmic (Potential).);CHAIN (Ephrin-B3.);CARBOHYD (N-linked (GlcNAc...) (Potential).);TRANSMEM (Helical; (Potential).);MOTIF (PDZ-binding (Potential).);DOMAIN (Ephrin RBD.);MUTAGEN (LW->YM: Complete loss of Nipah protein G binding.);TOPO_DOM (Extracellular. {ECO:0000255}.);TOPO_DOM (Cytoplasmic. {ECO:0000255}.);TRANSMEM…	0		-220
Q495A1	MMTGTIETTGNISAEKG	YES	T-cell immunoreceptor with Ig and ITIM domains	TIGIT_HUMAN;Q495A1;T-cell immunoreceptor with Ig and ITIM domains;V-set and immunoglobulin domain-containing protein 9 ;V-set and transmembrane domain-containing protein 3;TIGIT;VSIG9;VSTM3	(Human)	3		GLRQAPLASG	MMTGTIETTG	22	244	X	X					SIGNAL (Potential.);SIGNAL ({ECO:0000255}.)		DISULFID ();REGION (Homodimerization.);DOMAIN (Ig-like V-type.);MOTIF (ITIM motif.);CHAIN (T-cell immunoreceptor with Ig and ITIM domains.);MUTAGEN (I->A: Abrogates interaction with PVR, cell clustering and PVR signaling.);MUTAGEN (I->D: Abrogates interaction with PVR, cell clustering and PVR signaling.);TOPO_DOM (Extracellular (Potential).);TOPO_DOM (Cytoplasmic (Potential).);CARBOHYD (N-linked …	0		-141
Q86YT9	LNDLNVSPPELTVHVGDSALMGCVFQSTEDKC	YES	Junctional adhesion molecule-like	JAML1_HUMAN;Q86YT9;Junctional adhesion molecule-like;Adhesion molecule interacting with CXADR antigen 1 ;Dendritic cell-specific protein CREA7-1;JAML1;AMICA1;JAML	(Human)	11		LPVLLDYSLG	LNDLNVSPPE	20	394	X						SIGNAL ();SIGNAL ({ECO:0000269|PubMed:15340161}.)		DISULFID (By similarity.);TOPO_DOM (Extracellular (Potential).);TOPO_DOM (Cytoplasmic (Potential).);CHAIN (Junctional adhesion molecule-like.);CARBOHYD (N-linked (GlcNAc...) (Potential).);TRANSMEM (Helical; (Potential).);DOMAIN (Ig-like V-type 1.);DOMAIN (Ig-like V-type 2.);MUTAGEN (K->E: Loss of the ability to homodimerize, loss of interaction with CXADR and loss of function in cell-cell adhesio…	0		-277
Q8IYR6	SNQPPGGGGGSGGDCPGGKG	YES	Tomoregulin-1	TEFF1_HUMAN;Q8IYR6;Tomoregulin-1;TR-1;H7365 ;Transmembrane protein with EGF-like and one follistatin-like domain;TEFF1;TMEFF1;C9orf2;I01;I01.974	(Human)	9		FAFSLPGSRA	SNQPPGGGGG	40	380	X						SIGNAL (Potential.);SIGNAL ({ECO:0000255}.)		COMPBIAS (Poly-Gly.);DISULFID (By similarity.);DOMAIN (Kazal-like 1.);DOMAIN (Kazal-like 2.);DOMAIN (EGF-like.);CHAIN (Tomoregulin-1.);TOPO_DOM (Extracellular (Potential).);TOPO_DOM (Cytoplasmic (Potential).);TRANSMEM (Helical; (Potential).);TOPO_DOM (Extracellular. {ECO:0000255}.);TOPO_DOM (Cytoplasmic. {ECO:0000255}.);TRANSMEM (Helical. {ECO:0000255}.);DOMAIN (Kazal-like 1. {ECO:0000255|PROSITE…	0		-312
Q8N126	NLSQDDSQPWTSDETVVAGGTVVLKC	YES	Brain immunoglobulin receptor	CADM3_HUMAN;Q8N126;Brain immunoglobulin receptor ;Immunoglobulin superfamily member 4B Short=IgSF4B ;Nectin-like protein 1 Short=NECL-1 ;Synaptic cell adhesion molecule 3 Short=SynCAM3 ;TSLC1-like protein 1 Short=TSLL1;CADM3;SYNCAM3;TSLL1	(Human)	1		FACCWAPGGA	NLSQDDSQPW	25	398	X						SIGNAL ();SIGNAL ({ECO:0000269|PubMed:15340161}.)		DISULFID ();DISULFID (By similarity.);TOPO_DOM (Extracellular (Potential).);TOPO_DOM (Cytoplasmic (Potential).);SITE (Not glycosylated.);DOMAIN (Ig-like V-type.);DOMAIN (Ig-like C2-type 1.);DOMAIN (Ig-like C2-type 2.);TRANSMEM (Helical; (Potential).);CHAIN (Cell adhesion molecule 3.);CARBOHYD (N-linked (GlcNAc...).);TOPO_DOM (Extracellular. {ECO:0000255}.);TOPO_DOM (Cytoplasmic. {ECO:0000255}.);T…	0		-327
Q8N6P7	HAPEDPSDLLQHVKF	YES	Interleukin-22 receptor subunit alpha-1	I22R1_HUMAN;Q8N6P7;Interleukin-22 receptor subunit alpha-1;IL-22 receptor subunit alpha-1;Cytokine receptor class-II member 9 ;Cytokine receptor family 2 member 9 Short=CRF2-9 ;ZcytoR11;I22R1;IL22RA1;IL22R	(Human)	1		TILTVGSLAA	HAPEDPSDLL	16	574	X						SIGNAL (Potential.);SIGNAL ({ECO:0000255}.)		DISULFID ();TOPO_DOM (Extracellular (Potential).);TOPO_DOM (Cytoplasmic (Potential).);CHAIN (Interleukin-22 receptor subunit alpha-1.);CARBOHYD (N-linked (GlcNAc...) (Potential).);TRANSMEM (Helical; (Potential).);DOMAIN (Fibronectin type-III 1.);DOMAIN (Fibronectin type-III 2.);MUTAGEN (K->A: Strongly reduced response to IL22.);MUTAGEN (Y->A,R: Loss of response to IL22.);TOPO_DOM (Extracellular. …	0		-234
Q8TCZ2	DFDDFNLEDAVKE	YES	C99L2_HUMAN	C99L2_HUMAN;Q8TCZ2;CD99L2	(Human)	X		LATLVQRGSG	DFDDFNLEDA	26	262	X						SIGNAL (Potential.);SIGNAL ({ECO:0000255}.)		COMPBIAS (Poly-Thr.);COMPBIAS (Poly-Gly.);COMPBIAS (Poly-Pro.);TOPO_DOM (Extracellular (Potential).);TOPO_DOM (Cytoplasmic (Potential).);TRANSMEM (Helical; (Potential).);CHAIN (CD99 antigen-like protein 2.);TOPO_DOM (Extracellular. {ECO:0000255}.);TOPO_DOM (Cytoplasmic. {ECO:0000255}.);TRANSMEM (Helical. {ECO:0000255}.)	0		-181
Q9BTN0	SSPPQSATPSPCPRR	YES	Synaptic adhesion-like molecule 4	LRFN3_HUMAN;Q9BTN0;Synaptic adhesion-like molecule 4;LRFN3;SALM4	(Human)	19		LLCLLPLAPA	SSPPQSATPS	17	628	X						SIGNAL (Potential.);SIGNAL ({ECO:0000255}.)		DISULFID (By similarity.);TOPO_DOM (Extracellular (Potential).);TOPO_DOM (Cytoplasmic (Potential).);CHAIN (Leucine-rich repeat and fibronectin type- III domain-containing protein 3.);CARBOHYD (N-linked (GlcNAc...) (Potential).);TRANSMEM (Helical; (Potential).);REPEAT (LRR 1.);REPEAT (LRR 2.);REPEAT (LRR 3.);REPEAT (LRR 4.);REPEAT (LRR 5.);REPEAT (LRR 6.);REPEAT (LRR 7.);DOMAIN (LRRNT.);DOMAIN (LR…	0		-544
Q9BXS4	EAFDSVLGDTASCHRA	YES	Transmembrane protein 59	TMM59_HUMAN;Q9BXS4;Transmembrane protein 59;Liver membrane-bound protein;TMM59;TMEM59;C1orf8	(Human)	1		LAGGSGTASA	EAFDSVLGDT	36	323	X						SIGNAL (Potential.);SIGNAL ({ECO:0000255}.)		MOTIF (ATG16L1-binding motif.);CHAIN (Transmembrane protein 59.);MUTAGEN (Y->A,F: Impaired ability to activate LC3.);MUTAGEN (Y->W: Does not affect ability to activate LC3.);MUTAGEN (E->A,D: Does not affect ability to activate LC3.);MUTAGEN (Y->A: Impaired ability to activate LC3.);MUTAGEN (Y->W,F: Does not affect ability to activate LC3.);MUTAGEN (L->A,V: Impaired ability to activate LC3.);TOPO_…	0		-224
Q9BZ76	GNPPDCDAPLASALPRS	YES	Contactin-associated protein-like 3	CNTP3_HUMAN;Q9BZ76;Contactin-associated protein-like 3;Cell recognition molecule Caspr3;CNTP3;CNTNAP3;CASPR3;KIAA1714	(Human)	9		PTQTWSPVGA	GNPPDCDAPL	26	1288	X						SIGNAL (Potential.);SIGNAL ({ECO:0000255}.)		DISULFID (By similarity.);COMPBIAS (Poly-Ser.);TOPO_DOM (Extracellular (Potential).);TOPO_DOM (Cytoplasmic (Potential).);DOMAIN (F5/8 type C.);DOMAIN (Laminin G-like 1.);DOMAIN (Laminin G-like 2.);DOMAIN (EGF-like 1.);DOMAIN (Fibrinogen C-terminal.);DOMAIN (Laminin G-like 3.);DOMAIN (EGF-like 2.);DOMAIN (Laminin G-like 4.);TRANSMEM (Helical; (Potential).);CHAIN (Contactin-associated protein-like …	0		-1241
Q9H0Q3	SAAEKEKEMDPFHYDYQTLRI	YES	FXYD6_HUMAN	FXYD6_HUMAN;Q9H0Q3;FXYD6	(Human)	11		CSLLAPMVLA	SAAEKEKEMD	19	95	X						SIGNAL (Potential.);SIGNAL ({ECO:0000250|UniProtKB:Q91XV6}.)		TOPO_DOM (Extracellular (Potential).);TOPO_DOM (Cytoplasmic (Potential).);CHAIN (FXYD domain-containing ion transport regulator 6.);TRANSMEM (Helical; (Potential).);TOPO_DOM (Extracellular. {ECO:0000255}.);TOPO_DOM (Cytoplasmic. {ECO:0000255}.);TRANSMEM (Helical. {ECO:0000255}.)	0		-40
Q9H2A7	NEGSVTGSCYCGKR	YES	Scavenger receptor for phosphatidylserine and oxidized low density lipoprotein Short=SR-PSOX	CXL16_HUMAN;Q9H2A7;Scavenger receptor for phosphatidylserine and oxidized low density lipoprotein Short=SR-PSOX ;Transmembrane chemokine CXCL16;CXCL16;SCYB16;SRPSOX	(Human)	17		LVYLTQPGNG	NEGSVTGSCY	30	254	X						SIGNAL (Potential.);SIGNAL ({ECO:0000255}.)		DISULFID (By similarity.);TOPO_DOM (Extracellular (Potential).);TOPO_DOM (Cytoplasmic (Potential).);CHAIN (C-X-C motif chemokine 16.);CARBOHYD (N-linked (GlcNAc...) (Potential).);TRANSMEM (Helical; (Potential).);REGION (Chemokine.);TOPO_DOM (Extracellular. {ECO:0000255}.);TOPO_DOM (Cytoplasmic. {ECO:0000255}.);TRANSMEM (Helical. {ECO:0000255}.);CARBOHYD (N-linked (GlcNAc...) asparagine. {ECO:0000…	0		-197
Q9NP84	EQAPGTAPCSRG	YES	Tumor necrosis factor receptor superfamily member 12A	TNR12_HUMAN;Q9NP84;Tumor necrosis factor receptor superfamily member 12A;Fibroblast growth factor-inducible immediate-early response protein 14 Short=FGF-inducible 14 ;Tweak-receptor Short=TweakR ;TNR12;TNFRSF12A;FN14	(Human)	16		WLALLRSVAG	EQAPGTAPCS	28	129	X						SIGNAL (Potential.);SIGNAL ({ECO:0000255}.)		DISULFID ();CHAIN (Tumor necrosis factor receptor superfamily member 12A.);TOPO_DOM (Extracellular (Potential).);TOPO_DOM (Cytoplasmic (Potential).);TRANSMEM (Helical; (Potential).);REPEAT (TNFR-Cys; atypical.);TOPO_DOM (Extracellular. {ECO:0000255}.);TOPO_DOM (Cytoplasmic. {ECO:0000255}.);TRANSMEM (Helical. {ECO:0000255}.);DISULFID ({ECO:0000269|PubMed:19241374}.)	0		-74
Q9NZV1	LVCLPCDESKC	YES	Cysteine-rich motor neuron 1 protein	CRIM1_HUMAN;Q9NZV1;Cysteine-rich motor neuron 1 protein;CRIM-1;Cysteine-rich repeat-containing protein S52;CRIM1;S52	(Human)	2		LLLARSGTRA	LVCLPCDESK	35	1036	X						SIGNAL ();SIGNAL ({ECO:0000269|PubMed:12805376, ECO:0000269|PubMed:15340161}.)	CHAIN (Processed cysteine-rich motor neuron 1 protein.)	MOTIF (Cell attachment site (Potential).);TOPO_DOM (Extracellular (Potential).);TOPO_DOM (Cytoplasmic (Potential).);DOMAIN (IGFBP N-terminal.);DOMAIN (VWFC 1.);DOMAIN (VWFC 2.);DOMAIN (Antistasin-like 1.);DOMAIN (Antistasin-like 2.);DOMAIN (Antistasin-like 3.);DOMAIN (Antistasin-like 4.);DOMAIN (VWFC 3.);DOMAIN (VWFC 4.);DOMAIN (VWFC 5.);DOMAIN (VWFC 6.);TRANSMEM (Helical; (Potential).);MOD_RES (…	0		-926
Q9P1W8	EEELQMIQPEKL	YES	Signal-regulatory protein gamma	SIRPG_HUMAN;Q9P1W8;Signal-regulatory protein gamma;SIRP-gamma;CD172 antigen-like family member B ;Signal-regulatory protein beta-2 Short=SIRP-b2 Short=SIRP-beta-2 ;SIRPG;SIRPB2	(Human)	20		LLLGLTEVAG	EEELQMIQPE	29	387	X						SIGNAL (Potential.);SIGNAL ({ECO:0000255}.)		DISULFID ();DISULFID (Potential.);DOMAIN (Ig-like V-type.);DOMAIN (Ig-like C1-type 1.);DOMAIN (Ig-like C1-type 2.);CHAIN (Signal-regulatory protein gamma.);TOPO_DOM (Extracellular (Potential).);TOPO_DOM (Cytoplasmic (Potential).);CARBOHYD (N-linked (GlcNAc...).);CARBOHYD (N-linked (GlcNAc...) (Potential).);TRANSMEM (Helical; (Potential).);TOPO_DOM (Extracellular. {ECO:0000255}.);TOPO_DOM (Cytopla…	0		-355
Q9UPZ6	AAQGEAEAPTLYLWKT	YES	Thrombospondin type-1 domain-containing protein 7A	THS7A_HUMAN;Q9UPZ6;Thrombospondin type-1 domain-containing protein 7A;THS7A;THSD7A;KIAA0960	(Human)	7		LLLRPGAGRA	AAQGEAEAPT	48	1657	X						SIGNAL (Potential.);SIGNAL ({ECO:0000255}.);CHAIN (Thrombospondin type-1 domain-containing protein 7A, soluble form.)		DISULFID (By similarity.);DOMAIN (TSP type-1 1.);DOMAIN (TSP type-1 2.);DOMAIN (TSP type-1 3.);DOMAIN (TSP type-1 4.);DOMAIN (TSP type-1 5.);DOMAIN (TSP type-1 6.);DOMAIN (TSP type-1 7.);DOMAIN (TSP type-1 8.);DOMAIN (TSP type-1 9.);DOMAIN (TSP type-1 10.);DOMAIN (TSP type-1 11.);DOMAIN (TSP type-1 12.);DOMAIN (TSP type-1 13.);DOMAIN (TSP type-1 14.);DOMAIN (TSP type-1 15.);CHAIN (Thrombospondin …	0		-1581
Q9Y624	SVTVHSSEPEVRI	YES	Junctional adhesion molecule 1 Short=JAM-1	JAM1_HUMAN;Q9Y624;Junctional adhesion molecule 1 Short=JAM-1 ;JAM-A;Platelet F11 receptor ;Platelet adhesion molecule 1 Short=PAM-1 ;F11R;JCAM	(Human)	1		AILLCSLALG	SVTVHSSEPE	28	299	X			Subtiligase Based Positive Selection;N-TAILS			SIGNAL ();SIGNAL ({ECO:0000244|PubMed:25944712, ECO:0000269|PubMed:12665801, ECO:0000269|PubMed:15340161, ECO:0000269|PubMed:7646439}.)		DISULFID ();TOPO_DOM (Extracellular (Potential).);TOPO_DOM (Cytoplasmic (Potential).);CHAIN (Junctional adhesion molecule A.);CARBOHYD (N-linked (GlcNAc...).);TRANSMEM (Helical; (Potential).);MOD_RES (Phosphoserine.);DOMAIN (Ig-like V-type 1.);DOMAIN (Ig-like V-type 2.);TOPO_DOM (Extracellular. {ECO:0000255}.);TOPO_DOM (Cytoplasmic. {ECO:0000255}.);TRANSMEM (Helical. {ECO:0000255}.);MOD_RES (Phos…	0		-232
O60603	ESSNQASLSCDRN	YES	Toll-like receptor 2	TLR2_HUMAN;O60603;Toll-like receptor 2;Toll/interleukin-1 receptor-like protein 4 ;TLR2;TIL4	(Human)	4		LGVIISLSKE	ESSNQASLSC	21	784	X						SIGNAL (Potential.);SIGNAL ({ECO:0000255}.)	CHAIN (Toll-like receptor 2.);TOPO_DOM (Extracellular (Potential).)	DISULFID ();DOMAIN (LRRCT.);DOMAIN (TIR.);MOTIF (ATG16L1-binding motif.);MUTAGEN (N->S: Prevents addition of N-glycans. Reduces secretion of the N-terminal ectodomain.);MUTAGEN (N->D: Prevents addition of N-glycans. Reduces secretion of the N-terminal ectodomain.);MUTAGEN (T->A: Prevents addition of N-glycans. Reduces secretion of the N-terminal ectodomain.);MUTAGEN (N->D: Prevents addition of N-…	0		-589
P13591	LQVDIVPSQGEISVGESKF	YES	NCAM1_HUMAN	NCAM1_HUMAN;P13591;NCAM1	(Human)	11		TLFFLGTAVS	LQVDIVPSQG	20	858	X						SIGNAL (By similarity.);SIGNAL ({ECO:0000250}.)		DISULFID (Probable.);TOPO_DOM (Extracellular (Potential).);TOPO_DOM (Cytoplasmic (Potential).);CHAIN (Neural cell adhesion molecule 1.);CARBOHYD (N-linked (GlcNAc...) (Potential).);CARBOHYD (N-linked (GlcNAc...).);TRANSMEM (Helical; (Potential).);MOD_RES (Phosphoserine (By similarity).);DOMAIN (Ig-like C2-type 1.);DOMAIN (Ig-like C2-type 2.);DOMAIN (Ig-like C2-type 3.);DOMAIN (Ig-like C2-type 4.)…	0		-720
P22455	LEASEEVELEPCLAPSLEQQEQELTVALGQPVRL	YES	FGFR4_HUMAN	FGFR4_HUMAN;P22455;FGFR4;JTK2;TKF;I43;I43.001	(Human)	5		LSVPGPPVLS	LEASEEVELE	22	802	X						SIGNAL ();SIGNAL ({ECO:0000269|PubMed:15340161}.)		DISULFID (By similarity.);TOPO_DOM (Extracellular (Potential).);TOPO_DOM (Cytoplasmic (Potential).);CHAIN (Fibroblast growth factor receptor 4.);CARBOHYD (N-linked (GlcNAc...) (Potential).);TRANSMEM (Helical; (Potential).);MOD_RES (Phosphotyrosine; by autocatalysis.);NP_BIND (ATP (By similarity).);BINDING (ATP (By similarity).);ACT_SITE (Proton acceptor (By similarity).);DOMAIN (Ig-like C2-type 1…	0		-369
P26010	ELDAKIPSTGDATEWRN	YES	Integrin beta-7	ITB7_HUMAN;P26010;Integrin beta-7;Gut homing receptor beta subunit;ITB7;ITGB7	(Human)	12		LLLVLSRGES	ELDAKIPSTG	20	798	X						SIGNAL ();SIGNAL ({ECO:0000269|PubMed:1542691, ECO:0000269|PubMed:1750505}.)		DISULFID (By similarity.);TOPO_DOM (Extracellular (Potential).);TOPO_DOM (Cytoplasmic (Potential).);CHAIN (Integrin beta-7.);CARBOHYD (N-linked (GlcNAc...) (Potential).);METAL (Magnesium; MIDAS motif (By similarity).);METAL (Magnesium or calcium; ADMIDAS motif (By similarity).);METAL (Magnesium; LIMBS motif (By similarity).);TRANSMEM (Helical; (Potential).);MOD_RES (Phosphotyrosine; by Tyr-kinase…	0		-727
P78310	LSITTPEEMIEKA	YES	Coxsackievirus and adenovirus receptor	CXAR_HUMAN;P78310;Coxsackievirus and adenovirus receptor;CAR;CVB3-binding protein ;Coxsackievirus B-adenovirus receptor ;HCVADR;CXADR;I43;I43.001	(Human)	21		LCGVVDFARS	LSITTPEEMI	20	365	X						SIGNAL (Potential.);SIGNAL ({ECO:0000255}.)		DISULFID ();DISULFID (By similarity.);TOPO_DOM (Extracellular (Potential).);TOPO_DOM (Cytoplasmic (Potential).);CHAIN (Coxsackievirus and adenovirus receptor.);CARBOHYD (N-linked (GlcNAc...) (Potential).);TRANSMEM (Helical; (Potential).);MOTIF (PDZ-binding.);MOD_RES (Phosphoserine.);MOD_RES (Phosphoserine (By similarity).);LIPID (S-palmitoyl cysteine (Probable).);DOMAIN (Ig-like C2-type 1.);DOMAI…	0		-239
Q07011	LQDPCSNCPAGTFCDNNRN	YES	Tumor necrosis factor receptor superfamily member 9	TNR9_HUMAN;Q07011;Tumor necrosis factor receptor superfamily member 9;4-1BB ligand receptor ;CDw137 ;T-cell antigen 4-1BB homolog ;T-cell antigen ILA ;TNR9;TNFRSF9;CD137;ILA	(Human)	1		LVLNFERTRS	LQDPCSNCPA	24	255	X						SIGNAL ();SIGNAL ({ECO:0000269|PubMed:15340161}.)		DISULFID (By similarity.);REGION (Interaction with LRR-1.);CHAIN (Tumor necrosis factor receptor superfamily member 9.);TOPO_DOM (Extracellular (Potential).);TOPO_DOM (Cytoplasmic (Potential).);CARBOHYD (N-linked (GlcNAc...) (Potential).);TRANSMEM (Helical; (Potential).);REPEAT (TNFR-Cys 1.);REPEAT (TNFR-Cys 2.);REPEAT (TNFR-Cys 3.);REPEAT (TNFR-Cys 4.);TOPO_DOM (Extracellular. {ECO:0000255}.);TO…	0		-190
Q13308	AIVFIKQPSSQDALQGRR	YES	Inactive tyrosine-protein kinase 7	PTK7_HUMAN;Q13308;Inactive tyrosine-protein kinase 7;Colon carcinoma kinase 4 Short=CCK-4 ;Protein-tyrosine kinase 7 ;Pseudo tyrosine kinase receptor 7 ;Tyrosine-protein kinase-like 7;PTK7;CCK4	(Human)	6		LLPLLGGTQT	AIVFIKQPSS	31	1070	X			Subtiligase Based Positive Selection			SIGNAL (Potential.);SIGNAL ({ECO:0000255}.)		DISULFID (By similarity.);REGION (Interaction with CTNNB1.);DOMAIN (Ig-like C2-type 1.);DOMAIN (Ig-like C2-type 2.);DOMAIN (Ig-like C2-type 3.);DOMAIN (Ig-like C2-type 4.);DOMAIN (Ig-like C2-type 5.);DOMAIN (Ig-like C2-type 6.);DOMAIN (Ig-like C2-type 7.);DOMAIN (Protein kinase; inactive.);CHAIN (Inactive tyrosine-protein kinase 7.);MUTAGEN (L->D: Prevents proteolysis by MMP14.);MUTAGEN (M->R: No…	0		-695
Q13586	LSHSHSEKA	YES	Stromal interaction molecule 1	STIM1_HUMAN;Q13586;Stromal interaction molecule 1;STIM1;GOK	(Human)	11		WGLLLHQGQS	LSHSHSEKAT	23	685	X						SIGNAL (Potential.);SIGNAL ({ECO:0000255}.)		MOD_RES (Phosphoserine.);MOD_RES (Phosphothreonine (By similarity).);MOD_RES (Phosphoserine (By similarity).);MOD_RES (Phosphothreonine.);COMPBIAS (Glu-rich.);COMPBIAS (Pro/Ser-rich.);COMPBIAS (Lys-rich.);REGION (SOAR/CAD.);DOMAIN (EF-hand.);DOMAIN (SAM.);MOTIF (Microtubule tip localization signal.);CHAIN (Stromal interaction molecule 1.);MUTAGEN (D->A,N: Increases Ca(2+) influx even when Ca(2+) …	0		-212
Q5T2D2	GPSADSVYTKV	YES	Trem-like transcript 2 protein	TRML2_HUMAN;Q5T2D2;Trem-like transcript 2 protein;TLT-2;Triggering receptor expressed on myeloid cells-like protein 2;TRML2;TREML2;C6orf76;TLT2	(Human)	6		LLLWPQGCVS	GPSADSVYTK	19	321	X						SIGNAL (Potential.);SIGNAL ({ECO:0000255}.)		DISULFID (By similarity.);DOMAIN (Ig-like V-type.);CHAIN (Trem-like transcript 2 protein.);TOPO_DOM (Extracellular (Potential).);TOPO_DOM (Cytoplasmic (Potential).);CARBOHYD (N-linked (GlcNAc...) (Potential).);TRANSMEM (Helical; (Potential).);TOPO_DOM (Extracellular. {ECO:0000255}.);TOPO_DOM (Cytoplasmic. {ECO:0000255}.);TRANSMEM (Helical. {ECO:0000255}.);CARBOHYD (N-linked (GlcNAc...) asparagine…	0		-271
Q8N109	HEGGQDKPLLSAWPSAVVPRG	YES	Killer cell immunoglobulin-like receptor 2DL5A	KI2LA_HUMAN;Q8N109;Killer cell immunoglobulin-like receptor 2DL5A;KI2LA;KIR2DL5A;CD158F;CD158F1;KIR2DL5	(Human)			GFFLLQGAWT	HEGGQDKPLL	22	375	X						SIGNAL (Potential.);SIGNAL ({ECO:0000255}.)		DISULFID (By similarity.);COMPBIAS (Poly-Ser.);TOPO_DOM (Extracellular (Potential).);TOPO_DOM (Cytoplasmic (Potential).);CHAIN (Killer cell immunoglobulin-like receptor 2DL5A.);CARBOHYD (N-linked (GlcNAc...) (Potential).);TRANSMEM (Helical; (Potential).);DOMAIN (Ig-like C2-type 1.);DOMAIN (Ig-like C2-type 2.);TOPO_DOM (Extracellular. {ECO:0000255}.);TOPO_DOM (Cytoplasmic. {ECO:0000255}.);TRANSMEM…	0		-238
Q8NHK3	HEGGQDKPLLSAWPSAVVPRG	YES	Killer cell immunoglobulin-like receptor 2DL5B	KI2LB_HUMAN;Q8NHK3;Killer cell immunoglobulin-like receptor 2DL5B;CD158 antigen-like family member F2 ;Killer cell immunoglobulin-like receptor 2DLX ;KI2LB;KIR2DL5B;CD158F;CD158F2;KIR2DL5;KIR2DLX	(Human)			GFFLLQGAWT	HEGGQDKPLL	22	375	X						SIGNAL (Potential.);SIGNAL ({ECO:0000255}.)		DISULFID (By similarity.);COMPBIAS (Poly-Ser.);TOPO_DOM (Extracellular (Potential).);TOPO_DOM (Cytoplasmic (Potential).);CHAIN (Killer cell immunoglobulin-like receptor 2DL5B.);CARBOHYD (N-linked (GlcNAc...) (Potential).);TRANSMEM (Helical; (Potential).);DOMAIN (Ig-like C2-type 1.);DOMAIN (Ig-like C2-type 2.);TOPO_DOM (Extracellular. {ECO:0000255}.);TOPO_DOM (Cytoplasmic. {ECO:0000255}.);TRANSMEM…	0		-238
Q96BF3	LSVQQGPNLLQVRQ	YES	Transmembrane and immunoglobulin domain-containing protein 2	TMIG2_HUMAN;Q96BF3;Transmembrane and immunoglobulin domain-containing protein 2;CD28 homolog ;Immunoglobulin and proline-rich receptor 1 Short=IGPR-1;TMIG2;TMIGD2;CD28H;IGPR1	(Human)	19		QIWALQEASS	LSVQQGPNLL	23	282	X			Subtiligase Based Positive Selection			SIGNAL ();SIGNAL ({ECO:0000269|PubMed:15340161}.)		MOD_RES (Phosphotyrosine (Probable).);MOD_RES (Phosphoserine.);COMPBIAS (Pro-rich.);DISULFID (By similarity.);DOMAIN (Ig-like.);CHAIN (Transmembrane and immunoglobulin domain- containing protein 2.);MUTAGEN (Y->F: Partial loss of phosphorylation; when associated with F-197. Complete loss of phosphorylation; when associated with F-222.);MUTAGEN (Y->F: Partial loss of phosphorylation; when associat…	0		-149
Q9UN70	VIHYEIPEERE	YES	Protocadherin gamma-C3	PCDGK_HUMAN;Q9UN70;Protocadherin gamma-C3;PCDH-gamma-C3;Protocadherin-2 ;Protocadherin-43 Short=PC-43;PCDGK;PCDHGC3;PCDH2	(Human)	5		LLGALNKAST	VIHYEIPEER	32	934	X			Subtiligase Based Positive Selection			SIGNAL (Potential.);SIGNAL ({ECO:0000255}.)		DOMAIN (Cadherin 1.);DOMAIN (Cadherin 2.);DOMAIN (Cadherin 3.);DOMAIN (Cadherin 4.);DOMAIN (Cadherin 5.);DOMAIN (Cadherin 6.);CHAIN (Protocadherin gamma-C3.);TOPO_DOM (Extracellular (Potential).);TOPO_DOM (Cytoplasmic (Potential).);CARBOHYD (N-linked (GlcNAc...) (Potential).);TRANSMEM (Helical; (Potential).);TOPO_DOM (Extracellular. {ECO:0000255}.);TOPO_DOM (Cytoplasmic. {ECO:0000255}.);TRANSMEM …	0		-683
Q9UNN8	SQDASDGLQRL	YES	Activated protein C receptor Short=APC receptor	EPCR_HUMAN;Q9UNN8;Activated protein C receptor Short=APC receptor ;PROCR;EPCR	(Human)	20		ILLLSGWAFC	SQDASDGLQR	18	238	X			unknown			SIGNAL (Potential.);SIGNAL ({ECO:0000255}.)		DISULFID ();TOPO_DOM (Extracellular (Potential).);TOPO_DOM (Cytoplasmic (Potential).);CHAIN (Endothelial protein C receptor.);CARBOHYD (N-linked (GlcNAc...).);CARBOHYD (N-linked (GlcNAc...) (Potential).);TRANSMEM (Helical; (Potential).);TOPO_DOM (Extracellular. {ECO:0000255}.);TOPO_DOM (Cytoplasmic. {ECO:0000255}.);TRANSMEM (Helical. {ECO:0000255}.);CARBOHYD (N-linked (GlcNAc...) asparagine. {ECO…	0		-214
Q9Y6Q6	IAPPCTSEKH	YES	Tumor necrosis factor receptor superfamily member 11A	TNR11_HUMAN;Q9Y6Q6;Tumor necrosis factor receptor superfamily member 11A;Osteoclast differentiation factor receptor Short=ODFR ;Receptor activator of NF-KB ;TNR11;TNFRSF11A;RANK	(Human)	18		LLARLQVALQ	IAPPCTSEKH	30	616	X						SIGNAL (Potential.);SIGNAL ({ECO:0000255}.)		DISULFID (By similarity.);METAL (Sodium; via carbonyl oxygen (By similarity).);CHAIN (Tumor necrosis factor receptor superfamily member 11A.);TOPO_DOM (Extracellular (Potential).);TOPO_DOM (Cytoplasmic (Potential).);CARBOHYD (N-linked (GlcNAc...) (Potential).);TRANSMEM (Helical; (Potential).);REPEAT (TNFR-Cys 1.);REPEAT (TNFR-Cys 2.);REPEAT (TNFR-Cys 3.);REPEAT (TNFR-Cys 4.);TOPO_DOM (Extracellul…	0		-204
Q14242	LQLWDTWADEAEKA	YES	P-selectin glycoprotein ligand 1	SELPL_HUMAN;Q14242;P-selectin glycoprotein ligand 1;PSGL-1;Selectin P ligand ;SELPL;SELPLG	(Human)	12		LLILLGPGNS	LQLWDTWADE	18	412	X						SIGNAL (Potential.);SIGNAL ({ECO:0000255}.)		MOD_RES (Pyrrolidone carboxylic acid.);MOD_RES (Sulfotyrosine.);PROPEP ();DISULFID (Interchain.);REGION (12 X 10 AA tandem repeats.);CHAIN (P-selectin glycoprotein ligand 1.);MUTAGEN (T->A: No effect on L-selectin binding nor neutrophil rolling.);MUTAGEN (YEYLDYD->FEFLDFE: No sulfation. Almost complete loss of P-selectin binding. No effect on E-selectin binding.);MUTAGEN (YEYLDY->FEFLDF: No sulfa…	0	-24	-324
P35613	AAGFVQAPLSQQRW	YES	5F7	BASI_HUMAN;P35613;5F7 ;Collagenase stimulatory factor ;Extracellular matrix metalloproteinase inducer Short=EMMPRIN ;Leukocyte activation antigen M6 ;OK blood group antigen ;Tumor cell-derived collagenase stimulatory factor Short=TCSF ;BSG	(Human)	19		ALLGTHGASG	AAGFVQAPLS	22	385	X			Subtiligase Based Positive Selection			SIGNAL ()		DISULFID ();COMPBIAS (Poly-Asp.);TOPO_DOM (Extracellular (Potential).);TOPO_DOM (Cytoplasmic (Potential).);DOMAIN (Ig-like C2-type.);DOMAIN (Ig-like V-type.);TRANSMEM (Helical; (Potential).);MOD_RES (Phosphoserine.);MOD_RES (Phosphoserine (By similarity).);CHAIN (Basigin.);CARBOHYD (N-linked (GlcNAc...).);CARBOHYD (N-linked (GlcNAc...) (Potential).);TOPO_DOM (Extracellular. {ECO:0000255}.);TOPO_D…	0		-323
Q14114	AADPLLGGQGPAKD	YES	Low-density lipoprotein receptor-related protein 8	LRP8_HUMAN;Q14114;Low-density lipoprotein receptor-related protein 8;LRP-8;Apolipoprotein E receptor 2;LRP8;APOER2	(Human)	1		LLQLQHLAAA	AADPLLGGQG	33	963	X			Subtiligase Based Positive Selection			SIGNAL (Potential.);SIGNAL ({ECO:0000255}.)		DISULFID (By similarity.);TOPO_DOM (Extracellular (Potential).);TOPO_DOM (Cytoplasmic (Potential).);CHAIN (Low-density lipoprotein receptor-related protein 8.);CARBOHYD (N-linked (GlcNAc...) (Potential).);TRANSMEM (Helical; (Potential).);REGION (Clustered O-linked oligosaccharides.);REPEAT (LDL-receptor class B 1.);REPEAT (LDL-receptor class B 2.);REPEAT (LDL-receptor class B 3.);REPEAT (LDL-rece…	0		-815
P19022	SGEIALCKT	YES	CDw325	CADH2_HUMAN;P19022;CDw325 ;Neural cadherin Short=N-cadherin ;CDH2;CDHN;NCAD	(Human)	18		AALLQASVEA	SGEIALCKTG	26	906	X						SIGNAL (Potential.);SIGNAL ({ECO:0000255}.)		COMPBIAS (Ser-rich.);TOPO_DOM (Extracellular (Potential).);TOPO_DOM (Cytoplasmic (Potential).);DOMAIN (Cadherin 1.);DOMAIN (Cadherin 2.);DOMAIN (Cadherin 3.);DOMAIN (Cadherin 4.);DOMAIN (Cadherin 5.);TRANSMEM (Helical; (Potential).);CHAIN (Cadherin-2.);METAL (Calcium 1 (By similarity).);METAL (Calcium 2 (By similarity).);METAL (Calcium 3 (By similarity).);CARBOHYD (N-linked (GlcNAc...) (Potential…	0	-134	-720
Q14126	LHLQVLSTRN	YES	Desmoglein-2	DSG2_HUMAN;Q14126;Desmoglein-2;Cadherin family member 5 ;HDGC;DSG2;CDHF5	(Human)	18		LLICFNVGSG	LHLQVLSTRN	24	1118	X						SIGNAL (Potential.);SIGNAL ({ECO:0000255}.)		TOPO_DOM (Extracellular (Potential).);TOPO_DOM (Cytoplasmic (Potential).);CHAIN (Desmoglein-2.);CARBOHYD (N-linked (GlcNAc...).);CARBOHYD (N-linked (GlcNAc...) (Potential).);CARBOHYD (N-linked (GlcNAc...) (complex).);TRANSMEM (Helical; (Potential).);MOD_RES (Phosphoserine.);REPEAT (Desmoglein repeat 1.);REPEAT (Desmoglein repeat 2.);REPEAT (Desmoglein repeat 3.);REPEAT (Desmoglein repeat 4.);REPE…	0	-26	-611
Q9P0K1	GQAGDASLMELEKR	YES	Disintegrin and metalloproteinase domain-containing protein 22	ADA22_HUMAN;Q9P0K1;Disintegrin and metalloproteinase domain-containing protein 22;ADAM 22;Metalloproteinase-disintegrin ADAM22-3 ;Metalloproteinase-like, disintegrin-like, and cysteine-rich protein 2;ADA22;ADAM22;MDC2;M12;M12B;M12.978	(Human)	7		VLGTCPPARC	GQAGDASLME	26	906	X			Subtiligase Based Positive Selection			SIGNAL (Potential.);SIGNAL ({ECO:0000255}.)		DISULFID ();COMPBIAS (Cys-rich.);TOPO_DOM (Extracellular (Potential).);TOPO_DOM (Cytoplasmic (Potential).);DOMAIN (Peptidase M12B.);DOMAIN (Disintegrin.);DOMAIN (EGF-like.);TRANSMEM (Helical; (Potential).);MOD_RES (Phosphoserine.);CHAIN (Disintegrin and metalloproteinase domain- containing protein 22.);MUTAGEN (S->A: Abolishes interactions with YWHAB and YWHAZ; when associated with A-857.);MUTAGE…	0	-197	-732
O14514	AAGADAGPGPEPCATLVQGKF	YES	Brain-specific angiogenesis inhibitor 1	BAI1_HUMAN;O14514;Brain-specific angiogenesis inhibitor 1;BAI1	(Human)	8		LLLLGRRARA	AAGADAGPGP	31	1584	X						SIGNAL (Potential.);SIGNAL ({ECO:0000255}.)		DISULFID (By similarity.);COMPBIAS (Poly-Pro.);MOTIF (Cell attachment site (Potential).);TOPO_DOM (Extracellular (Potential).);TOPO_DOM (Cytoplasmic (Potential).);DOMAIN (TSP type-1 1.);DOMAIN (TSP type-1 2.);DOMAIN (TSP type-1 3.);DOMAIN (TSP type-1 4.);DOMAIN (TSP type-1 5.);DOMAIN (GPS.);TRANSMEM (Helical; Name=1; (Potential).);TRANSMEM (Helical; Name=2; (Potential).);TRANSMEM (Helical; Name=3…	0		-939
O60353	HSLFTCEPITVPRC	YES	Frizzled-6	FZD6_HUMAN;O60353;Frizzled-6;Fz-6;FZD6	(Human)	8		TCIFLPLLRG	HSLFTCEPIT	19	706	X						SIGNAL (Potential.);SIGNAL ({ECO:0000255}.)		DISULFID (By similarity.);TOPO_DOM (Extracellular (Potential).);TOPO_DOM (Cytoplasmic (Potential).);CHAIN (Frizzled-6.);CARBOHYD (N-linked (GlcNAc...) (Potential).);TRANSMEM (Helical; Name=1; (Potential).);TRANSMEM (Helical; Name=2; (Potential).);TRANSMEM (Helical; Name=3; (Potential).);TRANSMEM (Helical; Name=4; (Potential).);TRANSMEM (Helical; Name=5; (Potential).);TRANSMEM (Helical; Name=6; (P…	0		-476
P41586	MHSDCIFKK	YES	PACR_HUMAN	PACR_HUMAN;P41586;ADCYAP1R1	(Human)	7		ALLLLPMAPA	MHSDCIFKKE	21	468	X						SIGNAL (Potential.);SIGNAL ({ECO:0000255}.)		DISULFID ();REGION (Important for ligand binding and specificity.);CHAIN (Pituitary adenylate cyclase-activating polypeptide type I receptor.);MUTAGEN (V->A: Reduced affinity for ADCYAP1.);MUTAGEN (E->R: Reduced affinity for ADCYAP1.);MUTAGEN (P->A: Reduced affinity for ADCYAP1.);MUTAGEN (Y->A: Strongly reduced affinity for ADCYAP1.);TOPO_DOM (Extracellular (Potential).);TOPO_DOM (Cytoplasmic (Po…	0		-385
Q13433	FPQTTEKI	YES	Zinc transporter ZIP6	S39A6_HUMAN;Q13433;Zinc transporter ZIP6;Estrogen-regulated protein LIV-1 ;Solute carrier family 39 member 6 ;Zrt- and Irt-like protein 6 Short=ZIP-6;S39A6;SLC39A6;LIV1	(Human)	18		NPLHELKAAA	FPQTTEKISP	29	755	X						SIGNAL ();SIGNAL ({ECO:0000269|PubMed:15340161}.)		COMPBIAS (His-rich.);COMPBIAS (Poly-Lys.);COMPBIAS (Poly-Glu.);CHAIN (Zinc transporter ZIP6.);COILED (Potential.);TOPO_DOM (Extracellular (Potential).);TOPO_DOM (Cytoplasmic (Potential).);CARBOHYD (N-linked (GlcNAc...).);CARBOHYD (N-linked (GlcNAc...); atypical.);CARBOHYD (N-linked (GlcNAc...) (Potential).);TRANSMEM (Helical; Name=1; (Potential).);TRANSMEM (Helical; Name=2; (Potential).);TRANSMEM…	0		-717
Q15043	SSLGAPAISAASFLQDLIHRY	YES	Zinc transporter ZIP14	S39AE_HUMAN;Q15043;Zinc transporter ZIP14;LIV-1 subfamily of ZIP zinc transporter 4 Short=LZT-Hs4 ;Solute carrier family 39 member 14 ;Zrt- and Irt-like protein 14 Short=ZIP-14;S39AE;SLC39A14;KIAA0062;ZIP14	(Human)	8		LWRTTPEAHA	SSLGAPAISA	31	492	X			Subtiligase Based Positive Selection			SIGNAL (Potential.);SIGNAL ({ECO:0000255}.)		MOTIF (HHHGHXHX-motif.);MOTIF (XEXPHE-motif.);CHAIN (Zinc transporter ZIP14.);TOPO_DOM (Extracellular (Potential).);TOPO_DOM (Cytoplasmic (Potential).);CARBOHYD (N-linked (GlcNAc...).);TRANSMEM (Helical; (Potential).);TOPO_DOM (Extracellular. {ECO:0000255}.);TOPO_DOM (Cytoplasmic. {ECO:0000255}.);TRANSMEM (Helical. {ECO:0000255}.);CARBOHYD (N-linked (GlcNAc...) asparagine. {ECO:0000269|PubMed:191…	0		-451
Q16602	ELEESPEDSIQLGVTRN	YES	Calcitonin receptor-like receptor	CALRL_HUMAN;Q16602;Calcitonin receptor-like receptor;CGRP type 1 receptor;CALCRL	(Human)	2		LPFFMILVTA	ELEESPEDSI	23	461	X						SIGNAL ();SIGNAL ({ECO:0000269|PubMed:15340161}.)		DISULFID ();TOPO_DOM (Extracellular (Potential).);TOPO_DOM (Cytoplasmic (Potential).);TRANSMEM (Helical; Name=1; (Potential).);TRANSMEM (Helical; Name=2; (Potential).);TRANSMEM (Helical; Name=3; (Potential).);TRANSMEM (Helical; Name=4; (Potential).);TRANSMEM (Helical; Name=5; (Potential).);TRANSMEM (Helical; Name=6; (Potential).);TRANSMEM (Helical; Name=7; (Potential).);CHAIN (Calcitonin gene-rel…	0		-366
Q8IZP9	LEEDTDNSSLSPPPAKL	YES	Human epididymis-specific protein 6 Short=He6	GPR64_HUMAN;Q8IZP9;Human epididymis-specific protein 6 Short=He6;GPR64;HE6;TM7LN2;S63;S63.010	(Human)	X		ICLHVVLVTS	LEEDTDNSSL	38	1017	X						SIGNAL (Potential.);SIGNAL ({ECO:0000255}.)		COMPBIAS (Poly-Leu.);COMPBIAS (Poly-Lys.);COMPBIAS (Poly-Ser.);TOPO_DOM (Extracellular (Potential).);TOPO_DOM (Cytoplasmic (Potential).);CHAIN (G-protein coupled receptor 64.);CARBOHYD (N-linked (GlcNAc...) (Potential).);TRANSMEM (Helical; Name=1; (Potential).);TRANSMEM (Helical; Name=2; (Potential).);TRANSMEM (Helical; Name=3; (Potential).);TRANSMEM (Helical; Name=4; (Potential).);TRANSMEM (Heli…	0		-841
Q9BX74	TSAGGEESLKCEDLKV	YES	TM2 domain-containing protein 1	TM2D1_HUMAN;Q9BX74;TM2 domain-containing protein 1;Beta-amyloid-binding protein Short=hBBP;TM2D1;BBP	(Human)	1		VTTGPWGAVA	TSAGGEESLK	38	207	X						SIGNAL ();SIGNAL ({ECO:0000269|PubMed:11278849}.)		CHAIN (TM2 domain-containing protein 1.);CARBOHYD (N-linked (GlcNAc...) (Potential).);TRANSMEM (Helical; (Potential).);TRANSMEM (Helical. {ECO:0000255}.);CARBOHYD (N-linked (GlcNAc...) asparagine. {ECO:0000255}.)	0		-137
Q9BXB1	APPLCAAPCSCDGDRR	YES	G-protein coupled receptor 48	LGR4_HUMAN;Q9BXB1;G-protein coupled receptor 48;LGR4	(Human)	11		LLGSAGPSGA	APPLCAAPCS	25	951	X						SIGNAL (Potential.);SIGNAL ({ECO:0000255}.)		DISULFID ();DISULFID (By similarity.);TOPO_DOM (Extracellular (Potential).);TOPO_DOM (Cytoplasmic (Potential).);CHAIN (Leucine-rich repeat-containing G-protein coupled receptor 4.);CARBOHYD (N-linked (GlcNAc...).);CARBOHYD (N-linked (GlcNAc...) (Potential).);TRANSMEM (Helical; Name=1; (Potential).);TRANSMEM (Helical; Name=2; (Potential).);TRANSMEM (Helical; Name=3; (Potential).);TRANSMEM (Helical…	0		-780
Q9ULF5	HEEHDHGPEALHRQ	YES	Zinc transporter ZIP10	S39AA_HUMAN;Q9ULF5;Zinc transporter ZIP10;Solute carrier family 39 member 10 ;Zrt- and Irt-like protein 10 Short=ZIP-10;S39AA;SLC39A10;KIAA1265;ZIP10	(Human)	2		TFIFHHCNHC	HEEHDHGPEA	26	831	X						SIGNAL (Potential.);SIGNAL ({ECO:0000255}.)		MOD_RES (Phosphothreonine.);MOD_RES (Phosphoserine.);COMPBIAS (His-rich.);CHAIN (Zinc transporter ZIP10.);CARBOHYD (N-linked (GlcNAc...) (Potential).);TRANSMEM (Helical; (Potential).);TRANSMEM (Helical. {ECO:0000255}.);MOD_RES (Phosphothreonine. {ECO:0000244|PubMed:21406692}.);MOD_RES (Phosphothreonine. {ECO:0000244|PubMed:18691976}.);MOD_RES (Phosphoserine. {ECO:0000244|PubMed:21406692, ECO:0000…	0		-796
Q9ULW2	ISSMDMERPGDGKC	YES	Frizzled-10	FZD10_HUMAN;Q9ULW2;Frizzled-10;Fz-10;FzE7 ;FZD10	(Human)	12		VLQVMGSCAA	ISSMDMERPG	21	581	X						SIGNAL (Potential.);SIGNAL ({ECO:0000255}.)		DISULFID (By similarity.);TOPO_DOM (Extracellular (Potential).);TOPO_DOM (Cytoplasmic (Potential).);CHAIN (Frizzled-10.);CARBOHYD (N-linked (GlcNAc...) (Potential).);TRANSMEM (Helical; Name=1; (Potential).);TRANSMEM (Helical; Name=2; (Potential).);TRANSMEM (Helical; Name=3; (Potential).);TRANSMEM (Helical; Name=4; (Potential).);TRANSMEM (Helical; Name=5; (Potential).);TRANSMEM (Helical; Name=6; (…	0		-503
Q16553	MCFSCLNQKS	YES	Lymphocyte antigen 6E	LY6E_HUMAN;Q16553;Lymphocyte antigen 6E;Ly-6E;Retinoic acid-induced gene E protein Short=RIG-E ;Stem cell antigen 2 Short=SCA-2 ;Thymic shared antigen 1 Short=TSA-1;LY6E;9804;RIGE;SCA2;TSA1	(Human)	8		LLGVERASSL	MCFSCLNQKS	22	131	X						SIGNAL (Potential.);SIGNAL ({ECO:0000255}.)	CHAIN (Lymphocyte antigen 6E.);DOMAIN (UPAR/Ly6.)	DISULFID (By similarity.);CARBOHYD (N-linked (GlcNAc...) (Potential).);LIPID (GPI-anchor amidated serine (Potential).);PROPEP (Removed in mature form (Potential).);PROPEP (Removed in mature form. {ECO:0000255}.);LIPID (GPI-anchor amidated serine. {ECO:0000255}.);CARBOHYD (N-linked (GlcNAc...) asparagine. {ECO:0000255}.);DISULFID ({ECO:0000250|UniProtKB:P0DP57, ECO:0000250|UniProtKB:P0DP58}.)	1	-110
P13987	QCYNCPNPTADCKT	YES	1F5 antigen	CD59_HUMAN;P13987;1F5 antigen ;20 kDa homologous restriction factor Short=HRF-20 Short=HRF20 ;MAC-inhibitory protein Short=MAC-IP ;MEM43 antigen ;Membrane attack complex inhibition factor Short=MACIF ;Membrane inhibitor of reactive lysis Short=MIRL ;CD59;MIC11;MIN1;MIN2;MIN3;MSK21	(Human)	11		AVFCHSGHSL	QCYNCPNPTA	27	128	X						SIGNAL ();SIGNAL ({ECO:0000244|PubMed:25944712, ECO:0000269|PubMed:9054419}.)	DOMAIN (UPAR/Ly6.);CHAIN (CD59 glycoprotein.)	DISULFID ();LIPID (GPI-anchor amidated asparagine.);MUTAGEN (Y->R: No loss of function.);MUTAGEN (N->R,Q: No loss of function.);MUTAGEN (D->R: No loss of function.);MUTAGEN (F->R: Some loss of function. Some lysis.);MUTAGEN (D->R: Loss of function. Lysis.);MUTAGEN (L->E: No loss of function.);MUTAGEN (K->E: No loss of function.);MUTAGEN (W->E: Complete loss of function. Lysis.);MUTAGEN (K->D: No …	1	-102
P48060	NILPDIENEDFIKDCVRI	YES	Glioma pathogenesis-related protein 1	GLIP1_HUMAN;P48060;Glioma pathogenesis-related protein 1;GliPR 1;Protein RTVP-1;GLIP1;GLIPR1;GLIPR;RTVP1	(Human)	12		SFVSNYSHTA	NILPDIENED	23	266	X						SIGNAL (Potential.);SIGNAL ({ECO:0000255}.)	CHAIN (Glioma pathogenesis-related protein 1.)	TRANSMEM (Helical; (Potential).);DOMAIN (SCP.);TRANSMEM (Helical. {ECO:0000255}.)	1		-233
P04440	ATPENYLFQGRQ	YES	HLA class II histocompatibility antigen, DP beta 1 chain	DPB1_HUMAN;P04440;HLA class II histocompatibility antigen, DP beta 1 chain;HLA class II histocompatibility antigen, DP(W4) beta chain ;MHC class II antigen DPB1;DPB1;HLA-DPB1;HLA-DP1B	(Human)	6		VLLTSVVQGR	ATPENYLFQG	31	258	X			Subtiligase Based Positive Selection			SIGNAL ()	TOPO_DOM (Extracellular (Potential).);CHAIN (HLA class II histocompatibility antigen, DP beta 1 chain.);REGION (Beta-1.);TOPO_DOM (Extracellular. {ECO:0000255}.)	DISULFID (By similarity.);TOPO_DOM (Cytoplasmic (Potential).);CARBOHYD (N-linked (GlcNAc...) (Potential).);TRANSMEM (Helical; (Potential).);REGION (Beta-2.);REGION (Connecting peptide.);DOMAIN (Ig-like C1-type.);TOPO_DOM (Cytoplasmic. {ECO:0000255}.);TRANSMEM (Helical. {ECO:0000255}.);CARBOHYD (N-linked (GlcNAc...) asparagine. {ECO:0000255}.);DISULFID ({ECO:0000255|PROSITE-ProRule:PRU00114}.)	1		-216
P06127	LSWYDPDFQARL	YES	Lymphocyte antigen T1/Leu-1	CD5_HUMAN;P06127;Lymphocyte antigen T1/Leu-1 ;CD5;LEU1	(Human)	11		GMLVASCLGR	LSWYDPDFQA	26	495	X						SIGNAL ()	TOPO_DOM (Extracellular (Potential).);CHAIN (T-cell surface glycoprotein CD5.);TOPO_DOM (Extracellular. {ECO:0000255}.)	DISULFID ();DISULFID (By similarity.);TOPO_DOM (Cytoplasmic (Potential).);DOMAIN (SRCR 1.);DOMAIN (SRCR 2.);DOMAIN (SRCR 3.);TRANSMEM (Helical; (Potential).);MOD_RES (Phosphoserine.);MOD_RES (Phosphotyrosine.);CARBOHYD (N-linked (GlcNAc...) (Potential).);TOPO_DOM (Cytoplasmic. {ECO:0000255}.);TRANSMEM (Helical. {ECO:0000255}.);DOMAIN (SRCR 1. {ECO:0000255|PROSITE- ProRule:PRU00196}.);DOMAIN (SRCR…	1		-377
P13598	VFEVHVRP	YES	Intercellular adhesion molecule 2	ICAM2_HUMAN;P13598;Intercellular adhesion molecule 2;ICAM-2;ICAM2	(Human)	17		LICCPGSDEK	VFEVHVRPKK	26	275	X			Subtiligase Based Positive Selection;unknown			SIGNAL ();SIGNAL ({ECO:0000269|PubMed:19892738}.)	TOPO_DOM (Extracellular (Potential).);CHAIN (Intercellular adhesion molecule 2.);TOPO_DOM (Extracellular. {ECO:0000255}.)	DISULFID ();TOPO_DOM (Cytoplasmic (Potential).);CARBOHYD (N-linked (GlcNAc...).);TRANSMEM (Helical; (Potential).);DOMAIN (Ig-like C2-type 1.);DOMAIN (Ig-like C2-type 2.);TOPO_DOM (Cytoplasmic. {ECO:0000255}.);TRANSMEM (Helical. {ECO:0000255}.);REGION (Required for interaction with EZR, MSN and RDX and co-localization to microvilli. {ECO:0000250|UniProtKB:P35330}.);CARBOHYD (N-linked (GlcNAc...) a…	1		-223
Q5VUB5	TLREPGAGAQEVTLKV	YES	Protein FAM171A1	F1711_HUMAN;Q5VUB5;Protein FAM171A1;Astroprincin;F1711;FAM171A1;C10orf38	(Human)	10		GCHVWKAVTK	TLREPGAGAQ	23	890	X						SIGNAL (Potential.);SIGNAL ({ECO:0000255}.)	TOPO_DOM (Extracellular (Potential).);CHAIN (Protein FAM171A1.);TOPO_DOM (Extracellular. {ECO:0000269|PubMed:30312582}.)	TOPO_DOM (Cytoplasmic (Potential).);CARBOHYD (N-linked (GlcNAc...).);CARBOHYD (N-linked (GlcNAc...) (Potential).);TRANSMEM (Helical; (Potential).);MOD_RES (Phosphoserine.);TOPO_DOM (Cytoplasmic. {ECO:0000269|PubMed:30312582}.);TRANSMEM (Helical. {ECO:0000255}.);MOD_RES (Phosphoserine. {ECO:0000244|PubMed:23186163}.);MOD_RES (Phosphoserine. {ECO:0000244|PubMed:24275569}.);MOD_RES (Phosphoserine. {…	1		-302
Q7Z6A9	ESCDVQLYIKR	YES	BTLA_HUMAN	BTLA_HUMAN;Q7Z6A9;BTLA	(Human)	3		YLDIWNIHGK	ESCDVQLYIK	32	289	X						SIGNAL (Potential.);SIGNAL ({ECO:0000255}.)	TOPO_DOM (Extracellular (Potential).);DOMAIN (Ig-like V-type.);CHAIN (B- and T-lymphocyte attenuator.);TOPO_DOM (Extracellular. {ECO:0000255}.)	DISULFID ();TOPO_DOM (Cytoplasmic (Potential).);TRANSMEM (Helical; (Potential).);MUTAGEN (Y->F: No change of phosphorylation implicated in interaction with PTPN6 and PTPN11. Severe reduction of phosphorylation; when associated with F- 257 and/or F-282.);MUTAGEN (Y->F: No change of phosphorylation implicated in interaction with PTPN6 and PTPN11. Severe reduction of phosphorylation; when associated…	1		-147
O14763	TQQDLAPQQRA	YES	Tumor necrosis factor receptor superfamily member 10B	TR10B_HUMAN;O14763;Tumor necrosis factor receptor superfamily member 10B;Death receptor 5 ;TNF-related apoptosis-inducing ligand receptor 2 Short=TRAIL receptor 2 Short=TRAIL-R2 ;TR10B;TNFRSF10B;DR5;KILLER;TRAILR2;TRICK2;ZTNFR9	(Human)	8		LLVSAESALI	TQQDLAPQQR	57	440	X						SIGNAL ();SIGNAL ({ECO:0000269|PubMed:9311998}.)	CHAIN (Tumor necrosis factor receptor superfamily member 10B.);TOPO_DOM (Extracellular (Potential).);TOPO_DOM (Extracellular. {ECO:0000255}.)	COMPBIAS (Poly-Gly.);DISULFID ();DOMAIN (Death.);TOPO_DOM (Cytoplasmic (Potential).);TRANSMEM (Helical; (Potential).);REPEAT (TNFR-Cys 1.);REPEAT (TNFR-Cys 2.);REPEAT (TNFR-Cys 3.);REPEAT (TAPE.);TOPO_DOM (Cytoplasmic. {ECO:0000255}.);TRANSMEM (Helical. {ECO:0000255}.);DOMAIN (Death. {ECO:0000255|PROSITE- ProRule:PRU00064}.);DISULFID ({ECO:0000244|PDB:1D0G, ECO:0000244|PDB:1D4V, ECO:0000244|PDB:4…	1		-175
P11215	NLDTENAMTFQENARG	YES	Integrin alpha-M	ITAM_HUMAN;P11215;Integrin alpha-M;CD11 antigen-like family member B ;CR-3 alpha chain ;Cell surface glycoprotein MAC-1 subunit alpha ;Leukocyte adhesion receptor MO1 ;Neutrophil adherence receptor ;ITAM;ITGAM;CD11B;CR3A	(Human)	16		LTALTLCHGF	NLDTENAMTF	18	1152	X			Subtiligase Based Positive Selection			SIGNAL ();SIGNAL ({ECO:0000269|PubMed:3539202}.)	TOPO_DOM (Extracellular (Potential).);CHAIN (Integrin alpha-M.);TOPO_DOM (Extracellular. {ECO:0000255}.)	DISULFID (By similarity.);TOPO_DOM (Cytoplasmic (Potential).);CARBOHYD (N-linked (GlcNAc...) (Potential).);CARBOHYD (N-linked (GlcNAc...).);TRANSMEM (Helical; (Potential).);MOTIF (GFFKR motif.);REPEAT (FG-GAP 1.);REPEAT (FG-GAP 2.);REPEAT (FG-GAP 3.);REPEAT (FG-GAP 4.);REPEAT (FG-GAP 5.);REPEAT (FG-GAP 6.);REPEAT (FG-GAP 7.);DOMAIN (VWFA.);CA_BIND (Potential.);TOPO_DOM (Cytoplasmic. {ECO:0000255}…	1		-1111
P18084	LNICTSGSATSCEECLLIHPKC	YES	Integrin beta-5	ITB5_HUMAN;P18084;Integrin beta-5;ITB5;ITGB5	(Human)	3		LCALLPRLAG	LNICTSGSAT	25	799	X						SIGNAL (Potential.);SIGNAL ({ECO:0000255}.)	TOPO_DOM (Extracellular (Potential).);CHAIN (Integrin beta-5.);TOPO_DOM (Extracellular. {ECO:0000255}.)	DISULFID (By similarity.);TOPO_DOM (Cytoplasmic (Potential).);CARBOHYD (N-linked (GlcNAc...) (Potential).);TRANSMEM (Helical; (Potential).);REGION (Cysteine-rich tandem repeats.);REPEAT (I.);REPEAT (II.);REPEAT (III.);REPEAT (IV.);DOMAIN (PSI.);DOMAIN (VWFA.);TOPO_DOM (Cytoplasmic. {ECO:0000255}.);TRANSMEM (Helical. {ECO:0000255}.);MOD_RES (Phosphoserine. {ECO:0000244|PubMed:23186163}.);CARBOHYD …	1		-718
P43489	HCVGDTYPSNDRC	YES	Tumor necrosis factor receptor superfamily member 4	TNR4_HUMAN;P43489;Tumor necrosis factor receptor superfamily member 4;ACT35 antigen ;OX40L receptor ;TAX transcriptionally-activated glycoprotein 1 receptor ;TNR4;TNFRSF4	(Human)	1		GLGLSTVTGL	HCVGDTYPSN	30	277	X						SIGNAL (Potential.);SIGNAL ({ECO:0000255}.)	CHAIN (Tumor necrosis factor receptor superfamily member 4.);TOPO_DOM (Extracellular (Potential).);TOPO_DOM (Extracellular. {ECO:0000255}.)	DISULFID ();DISULFID (By similarity.);TOPO_DOM (Cytoplasmic (Potential).);CARBOHYD (N-linked (GlcNAc...) (Potential).);TRANSMEM (Helical; (Potential).);REPEAT (TNFR-Cys 1.);REPEAT (TNFR-Cys 2.);REPEAT (TNFR-Cys 3; truncated.);REPEAT (TNFR-Cys 4.);TOPO_DOM (Cytoplasmic. {ECO:0000255}.);TRANSMEM (Helical. {ECO:0000255}.);CARBOHYD (N-linked (GlcNAc...) asparagine. {ECO:0000255}.);DISULFID ({ECO:0000…	1		-206
P48551	SYDSPDYTDESCTFKI	YES	Interferon alpha/beta receptor 2	INAR2_HUMAN;P48551;Interferon alpha/beta receptor 2;IFN-R-2;Interferon alpha binding protein ;Type I interferon receptor 2;INAR2;IFNAR2;IFNABR;IFNARB	(Human)	21		MVYISLVFGI	SYDSPDYTDE	28	515	X						SIGNAL ()	TOPO_DOM (Extracellular (Potential).);CHAIN (Interferon alpha/beta receptor 2.);TOPO_DOM (Extracellular. {ECO:0000255}.)	DISULFID ();TOPO_DOM (Cytoplasmic (Potential).);CARBOHYD (N-linked (GlcNAc...) (Potential).);CARBOHYD (N-linked (GlcNAc...).);TRANSMEM (Helical; (Potential).);MOD_RES (Phosphotyrosine.);MOD_RES (Phosphoserine (By similarity).);MUTAGEN (Y->F: Does not inhibit STAT1, STAT2 and STAT3 activation by IFN. Inhibits STAT1, STAT2 and STAT3 activation by IFN; when associated with F-306; F-316; F-318; F- 33…	1		-237
Q07011	QDPCSNCPAGTFCDNNRN	YES	Tumor necrosis factor receptor superfamily member 9	TNR9_HUMAN;Q07011;Tumor necrosis factor receptor superfamily member 9;4-1BB ligand receptor ;CDw137 ;T-cell antigen 4-1BB homolog ;T-cell antigen ILA ;TNR9;TNFRSF9;CD137;ILA	(Human)	1		VLNFERTRSL	QDPCSNCPAG	25	255	X						SIGNAL ();SIGNAL ({ECO:0000269|PubMed:15340161}.)	CHAIN (Tumor necrosis factor receptor superfamily member 9.);TOPO_DOM (Extracellular (Potential).);REPEAT (TNFR-Cys 1.);TOPO_DOM (Extracellular. {ECO:0000255}.)	DISULFID (By similarity.);REGION (Interaction with LRR-1.);TOPO_DOM (Cytoplasmic (Potential).);CARBOHYD (N-linked (GlcNAc...) (Potential).);TRANSMEM (Helical; (Potential).);REPEAT (TNFR-Cys 2.);REPEAT (TNFR-Cys 3.);REPEAT (TNFR-Cys 4.);TOPO_DOM (Cytoplasmic. {ECO:0000255}.);TRANSMEM (Helical. {ECO:0000255}.);CARBOHYD (N-linked (GlcNAc...) asparagine. {ECO:0000255}.);DISULFID ({ECO:0000255|PROSITE…	1		-189
Q495A1	MTGTIETTGNISAEKG	YES	T-cell immunoreceptor with Ig and ITIM domains	TIGIT_HUMAN;Q495A1;T-cell immunoreceptor with Ig and ITIM domains;V-set and immunoglobulin domain-containing protein 9 ;V-set and transmembrane domain-containing protein 3;TIGIT;VSIG9;VSTM3	(Human)	3		LRQAPLASGM	MTGTIETTGN	23	244	X	X					SIGNAL (Potential.);SIGNAL ({ECO:0000255}.)	DOMAIN (Ig-like V-type.);CHAIN (T-cell immunoreceptor with Ig and ITIM domains.);TOPO_DOM (Extracellular (Potential).);TOPO_DOM (Extracellular. {ECO:0000255}.)	DISULFID ();REGION (Homodimerization.);MOTIF (ITIM motif.);MUTAGEN (I->A: Abrogates interaction with PVR, cell clustering and PVR signaling.);MUTAGEN (I->D: Abrogates interaction with PVR, cell clustering and PVR signaling.);TOPO_DOM (Cytoplasmic (Potential).);CARBOHYD (N-linked (GlcNAc...) (Potential).);TRANSMEM (Helical; (Potential).);TOPO_DOM (Cytoplasmic. {ECO:0000255}.);TRANSMEM (Helical. {E…	1		-140
Q96BF3	SVQQGPNLLQVRQ	YES	Transmembrane and immunoglobulin domain-containing protein 2	TMIG2_HUMAN;Q96BF3;Transmembrane and immunoglobulin domain-containing protein 2;CD28 homolog ;Immunoglobulin and proline-rich receptor 1 Short=IGPR-1;TMIG2;TMIGD2;CD28H;IGPR1	(Human)	19		IWALQEASSL	SVQQGPNLLQ	24	282	X			Subtiligase Based Positive Selection			SIGNAL ();SIGNAL ({ECO:0000269|PubMed:15340161}.)	DOMAIN (Ig-like.);CHAIN (Transmembrane and immunoglobulin domain- containing protein 2.);TOPO_DOM (Extracellular (Potential).);TOPO_DOM (Extracellular. {ECO:0000255}.)	MOD_RES (Phosphotyrosine (Probable).);MOD_RES (Phosphoserine.);COMPBIAS (Pro-rich.);DISULFID (By similarity.);MUTAGEN (Y->F: Partial loss of phosphorylation; when associated with F-197. Complete loss of phosphorylation; when associated with F-222.);MUTAGEN (Y->F: Partial loss of phosphorylation; when associated with F-192 or with F-222.);MUTAGEN (Y->F: Partial loss of phosphorylation; when tested…	1		-148
Q9UPZ6	AQGEAEAPTLYLWKT	YES	Thrombospondin type-1 domain-containing protein 7A	THS7A_HUMAN;Q9UPZ6;Thrombospondin type-1 domain-containing protein 7A;THS7A;THSD7A;KIAA0960	(Human)	7		LLRPGAGRAA	AQGEAEAPTL	49	1657	X						SIGNAL (Potential.);SIGNAL ({ECO:0000255}.);CHAIN (Thrombospondin type-1 domain-containing protein 7A, soluble form.)	CHAIN (Thrombospondin type-1 domain-containing protein 7A.);TOPO_DOM (Extracellular (Potential).);TOPO_DOM (Extracellular. {ECO:0000255}.)	DISULFID (By similarity.);DOMAIN (TSP type-1 1.);DOMAIN (TSP type-1 2.);DOMAIN (TSP type-1 3.);DOMAIN (TSP type-1 4.);DOMAIN (TSP type-1 5.);DOMAIN (TSP type-1 6.);DOMAIN (TSP type-1 7.);DOMAIN (TSP type-1 8.);DOMAIN (TSP type-1 9.);DOMAIN (TSP type-1 10.);DOMAIN (TSP type-1 11.);DOMAIN (TSP type-1 12.);DOMAIN (TSP type-1 13.);DOMAIN (TSP type-1 14.);DOMAIN (TSP type-1 15.);COILED (Potential.);TO…	1		-1580
A6NJW9	SVLQQTPAYIKV	YES	Putative T-cell surface glycoprotein CD8 beta-2 chain	CD8BL_HUMAN;A6NJW9;Putative T-cell surface glycoprotein CD8 beta-2 chain;CD8b pseudogene;CD8BL;CD8BP;CD8B2	(Human)			AAQLTVLHGN	SVLQQTPAYI	20	211	X						SIGNAL (Potential.);SIGNAL ({ECO:0000255}.)	TOPO_DOM (Extracellular (Potential).);DOMAIN (Ig-like V-type.);CHAIN (Putative T-cell surface glycoprotein CD8 beta-2 chain.);TOPO_DOM (Extracellular. {ECO:0000255}.)	DISULFID (By similarity.);TOPO_DOM (Cytoplasmic (Potential).);TRANSMEM (Helical; (Potential).);CARBOHYD (N-linked (GlcNAc...) (Potential).);TOPO_DOM (Cytoplasmic. {ECO:0000255}.);TRANSMEM (Helical. {ECO:0000255}.);CARBOHYD (N-linked (GlcNAc...) asparagine. {ECO:0000255}.);DISULFID ({ECO:0000255|PROSITE-ProRule:PRU00114}.)	1		-173
P07766	GNEEMGGITQTPYKV	YES	T-cell surface glycoprotein CD3 epsilon chain	CD3E_HUMAN;P07766;T-cell surface glycoprotein CD3 epsilon chain;T-cell surface antigen T3/Leu-4 epsilon chain ;CD3E;T3E	(Human)	11		LLSVGVWGQD	GNEEMGGITQ	24	207	X						SIGNAL ()	TOPO_DOM (Extracellular (Potential).);CHAIN (T-cell surface glycoprotein CD3 epsilon chain.);TOPO_DOM (Extracellular. {ECO:0000255}.)	DISULFID ();TOPO_DOM (Cytoplasmic (Potential).);DOMAIN (Ig-like.);DOMAIN (ITAM.);TRANSMEM (Helical; (Potential).);MOD_RES (Phosphotyrosine.);TOPO_DOM (Cytoplasmic. {ECO:0000255}.);TRANSMEM (Helical. {ECO:0000255}.);DOMAIN (ITAM. {ECO:0000255|PROSITE- ProRule:PRU00379}.);REGION (NUMB-binding region. {ECO:0000269|PubMed:26507128}.);MOD_RES (Phosphotyrosine. {ECO:0000244|PubMed:15592455, ECO:0000244…	1		-129
P13726	GTTNTVAAYNLTWKS	YES	Tissue factor	TF_HUMAN;P13726;Tissue factor;TF;Coagulation factor III ;Thromboplastin ;F3	(Human)	1		WVFAQVAGAS	GTTNTVAAYN	34	295	X						SIGNAL ()	CHAIN (Tissue factor.);TOPO_DOM (Extracellular (Potential).);TOPO_DOM (Extracellular. {ECO:0000255}.)	DISULFID ();MOTIF (WKS motif.);TOPO_DOM (Cytoplasmic (Potential).);CARBOHYD (N-linked (GlcNAc...) (Potential).);TRANSMEM (Helical; (Potential).);LIPID (S-palmitoyl cysteine.);TOPO_DOM (Cytoplasmic. {ECO:0000255}.);TRANSMEM (Helical. {ECO:0000255}.);LIPID (S-palmitoyl cysteine. {ECO:0000269|PubMed:3166978}.);CARBOHYD (N-linked (GlcNAc...) asparagine. {ECO:0000255}.);DISULFID ({ECO:0000269|PubMed:3…	1		-241
P16284	ENSFTINSVDMKS	YES	EndoCAM	PECA1_HUMAN;P16284;EndoCAM ;PECAM-1;GPIIA' ;PECA1;PECAM1	(Human)			LLLCSSLEGQ	ENSFTINSVD	29	738	X						SIGNAL ()	CHAIN (Platelet endothelial cell adhesion molecule.);TOPO_DOM (Extracellular (Potential).);TOPO_DOM (Extracellular. {ECO:0000255}.)	MOD_RES (Phosphotyrosine; by FER.);DISULFID (Potential.);REGION (May play a role in cytoprotective signaling.);DOMAIN (Ig-like C2-type 1.);DOMAIN (Ig-like C2-type 2.);DOMAIN (Ig-like C2-type 3.);DOMAIN (Ig-like C2-type 4.);DOMAIN (Ig-like C2-type 5.);DOMAIN (Ig-like C2-type 6.);MUTAGEN (K->A: Lacks homophilic binding ability and is distributed over the entire plasma membrane.);MUTAGEN (C->A: 6-fo…	1		-592
P26951	KEDPNPPITNLRM	YES	Interleukin-3 receptor subunit alpha	IL3RA_HUMAN;P26951;Interleukin-3 receptor subunit alpha;IL-3 receptor subunit alpha;IL3RA;IL3R	(Human)	X		LIALPCLLQT	KEDPNPPITN	20	378	X						SIGNAL (Potential.);SIGNAL ({ECO:0000255}.)	TOPO_DOM (Extracellular (Potential).);CHAIN (Interleukin-3 receptor subunit alpha.);TOPO_DOM (Extracellular. {ECO:0000255}.)	TOPO_DOM (Cytoplasmic (Potential).);CARBOHYD (N-linked (GlcNAc...) (Potential).);TRANSMEM (Helical; (Potential).);MOTIF (WSXWS motif.);MOTIF (Box 1 motif.);TOPO_DOM (Cytoplasmic. {ECO:0000255}.);TRANSMEM (Helical. {ECO:0000255}.);CARBOHYD (N-linked (GlcNAc...) asparagine. {ECO:0000255}.)	1		-306
P36894	NLDSMLHGTGMKS	YES	Activin receptor-like kinase 3 Short=ALK-3	BMR1A_HUMAN;P36894;Activin receptor-like kinase 3 Short=ALK-3 ;BMP type-1A receptor;Serine/threonine-protein kinase receptor R5 Short=SKR5 ;BMPR1A;ACVRLK3;ALK3	(Human)	10		LFIISRVQGQ	NLDSMLHGTG	25	532	X						SIGNAL (Potential.);SIGNAL ({ECO:0000255}.)	TOPO_DOM (Extracellular (Potential).);CHAIN (Bone morphogenetic protein receptor type- 1A.);TOPO_DOM (Extracellular. {ECO:0000255}.)	DISULFID ();NP_BIND (ATP (By similarity).);TOPO_DOM (Cytoplasmic (Potential).);DOMAIN (GS.);DOMAIN (Protein kinase.);TRANSMEM (Helical; (Potential).);ACT_SITE (Proton acceptor (By similarity).);MUTAGEN (DFQ->REL: Affinity for BMP2 decreased by over 200-fold.);BINDING (ATP (By similarity).);CARBOHYD (N-linked (GlcNAc...) (Potential).);REGION (Mediates specificity for BMP ligand.);TOPO_DOM (Cytopla…	1		-152
Q01113	VTGEGQGPRS	YES	Interleukin-9 receptor	IL9R_HUMAN;Q01113;Interleukin-9 receptor;IL-9 receptor;IL9R	(Human)	X		ICTCVCLGVS	VTGEGQGPRS	42	521	X						SIGNAL (Potential.);SIGNAL ({ECO:0000255}.)	TOPO_DOM (Extracellular (Potential).);CHAIN (Interleukin-9 receptor.);TOPO_DOM (Extracellular. {ECO:0000255}.)	COMPBIAS (Poly-Ser.);COMPBIAS (Poly-Asn.);TOPO_DOM (Cytoplasmic (Potential).);CARBOHYD (N-linked (GlcNAc...) (Potential).);TRANSMEM (Helical; (Potential).);MOTIF (WSXWS motif.);MOTIF (Box 1 motif.);DOMAIN (Fibronectin type-III.);TOPO_DOM (Cytoplasmic. {ECO:0000255}.);TRANSMEM (Helical. {ECO:0000255}.);DOMAIN (Fibronectin type-III. {ECO:0000255|PROSITE-ProRule:PRU00316}.);CARBOHYD (N-linked (GlcNA…	1		-250
Q14242	QLWDTWADEAEKA	YES	P-selectin glycoprotein ligand 1	SELPL_HUMAN;Q14242;P-selectin glycoprotein ligand 1;PSGL-1;Selectin P ligand ;SELPL;SELPLG	(Human)	12		LILLGPGNSL	QLWDTWADEA	19	412	X						SIGNAL (Potential.);SIGNAL ({ECO:0000255}.)	PROPEP ();TOPO_DOM (Extracellular (Potential).);TOPO_DOM (Extracellular. {ECO:0000255}.)	MOD_RES (Pyrrolidone carboxylic acid.);MOD_RES (Sulfotyrosine.);DISULFID (Interchain.);REGION (12 X 10 AA tandem repeats.);CHAIN (P-selectin glycoprotein ligand 1.);MUTAGEN (T->A: No effect on L-selectin binding nor neutrophil rolling.);MUTAGEN (YEYLDYD->FEFLDFE: No sulfation. Almost complete loss of P-selectin binding. No effect on E-selectin binding.);MUTAGEN (YEYLDY->FEFLDF: No sulfation. Almo…	1	-23	-323
O60353	SLFTCEPITVPRC	YES	Frizzled-6	FZD6_HUMAN;O60353;Frizzled-6;Fz-6;FZD6	(Human)	8		CIFLPLLRGH	SLFTCEPITV	20	706	X						SIGNAL (Potential.);SIGNAL ({ECO:0000255}.)	TOPO_DOM (Extracellular (Potential).);CHAIN (Frizzled-6.);DOMAIN (FZ.);TOPO_DOM (Extracellular. {ECO:0000255}.);DOMAIN (FZ. {ECO:0000255|PROSITE- ProRule:PRU00090}.)	DISULFID (By similarity.);TOPO_DOM (Cytoplasmic (Potential).);TOPO_DOM (Extracellular (Potential).);CARBOHYD (N-linked (GlcNAc...) (Potential).);TRANSMEM (Helical; Name=1; (Potential).);TRANSMEM (Helical; Name=2; (Potential).);TRANSMEM (Helical; Name=3; (Potential).);TRANSMEM (Helical; Name=4; (Potential).);TRANSMEM (Helical; Name=5; (Potential).);TRANSMEM (Helical; Name=6; (Potential).);TRANSMEM…	1		-475
P28472	SVNDPGNMSFVKE	YES	GABA(A) receptor subunit beta-3	GBRB3_HUMAN;P28472;GABA(A) receptor subunit beta-3;GABRB3	(Human)	15		VLVAVVCCAQ	SVNDPGNMSF	27	473	X						SIGNAL (Potential.);SIGNAL ({ECO:0000255}.)	TOPO_DOM (Extracellular (Probable).);CHAIN (Gamma-aminobutyric acid receptor subunit beta-3.);TOPO_DOM (Extracellular. {ECO:0000269|PubMed:24909990}.)	DISULFID (By similarity.);TOPO_DOM (Cytoplasmic (Probable).);CARBOHYD (N-linked (GlcNAc...) (Potential).);TRANSMEM (Helical; (Probable).);TOPO_DOM (Cytoplasmic. {ECO:0000269|PubMed:24909990}.);TOPO_DOM (Extracellular. {ECO:0000269|PubMed:24909990}.);TRANSMEM (Helical.);REGION (Agonist binding.);REGION (Allosteric effector binding.);BINDING (Agonist.);CARBOHYD (N-linked (GlcNAc...) asparagine. {EC…	1		-446
Q16553	CFSCLNQKS	YES	Lymphocyte antigen 6E	LY6E_HUMAN;Q16553;Lymphocyte antigen 6E;Ly-6E;Retinoic acid-induced gene E protein Short=RIG-E ;Stem cell antigen 2 Short=SCA-2 ;Thymic shared antigen 1 Short=TSA-1;LY6E;9804;RIGE;SCA2;TSA1	(Human)	8		LGVERASSLM	CFSCLNQKSN	23	131	X						SIGNAL (Potential.);SIGNAL ({ECO:0000255}.)	CHAIN (Lymphocyte antigen 6E.);DOMAIN (UPAR/Ly6.)	DISULFID (By similarity.);CARBOHYD (N-linked (GlcNAc...) (Potential).);LIPID (GPI-anchor amidated serine (Potential).);PROPEP (Removed in mature form (Potential).);PROPEP (Removed in mature form. {ECO:0000255}.);LIPID (GPI-anchor amidated serine. {ECO:0000255}.);CARBOHYD (N-linked (GlcNAc...) asparagine. {ECO:0000255}.);DISULFID ({ECO:0000250|UniProtKB:P0DP57, ECO:0000250|UniProtKB:P0DP58}.)	2	-109
P13987	CYNCPNPTADCKT	YES	1F5 antigen	CD59_HUMAN;P13987;1F5 antigen ;20 kDa homologous restriction factor Short=HRF-20 Short=HRF20 ;MAC-inhibitory protein Short=MAC-IP ;MEM43 antigen ;Membrane attack complex inhibition factor Short=MACIF ;Membrane inhibitor of reactive lysis Short=MIRL ;CD59;MIC11;MIN1;MIN2;MIN3;MSK21	(Human)	11		VFCHSGHSLQ	CYNCPNPTAD	28	128	X						SIGNAL ();SIGNAL ({ECO:0000244|PubMed:25944712, ECO:0000269|PubMed:9054419}.)	DOMAIN (UPAR/Ly6.);CHAIN (CD59 glycoprotein.)	DISULFID ();LIPID (GPI-anchor amidated asparagine.);MUTAGEN (Y->R: No loss of function.);MUTAGEN (N->R,Q: No loss of function.);MUTAGEN (D->R: No loss of function.);MUTAGEN (F->R: Some loss of function. Some lysis.);MUTAGEN (D->R: Loss of function. Lysis.);MUTAGEN (L->E: No loss of function.);MUTAGEN (K->E: No loss of function.);MUTAGEN (W->E: Complete loss of function. Lysis.);MUTAGEN (K->D: No …	2	-101
Q9Y6M0	ESQEAAPLSGPCGRR	YES	Testisin	TEST_HUMAN;Q9Y6M0;Testisin;Eosinophil serine protease 1 Short=ESP-1 ;Serine protease 21;TEST;PRSS21;ESP1;TEST1;S01;S01A;S01.011	(Human)	16		LLARAGLRKP	ESQEAAPLSG	22	314	X						SIGNAL (Potential.);SIGNAL ({ECO:0000255}.)	PROPEP (Potential.);PROPEP ({ECO:0000255}.)	PROPEP (Removed in mature form (Potential).);ACT_SITE (Charge relay system (Potential).);DISULFID (Potential.);DOMAIN (Peptidase S1.);CHAIN (Testisin.);CARBOHYD (N-linked (GlcNAc...) (Potential).);LIPID (GPI-anchor amidated serine (Potential).);PROPEP (Removed in mature form. {ECO:0000255}.);DOMAIN (Peptidase S1. {ECO:0000255|PROSITE- ProRule:PRU00274}.);ACT_SITE (Charge relay system. {ECO:000025…	2	-20
P48060	ILPDIENEDFIKDCVRI	YES	Glioma pathogenesis-related protein 1	GLIP1_HUMAN;P48060;Glioma pathogenesis-related protein 1;GliPR 1;Protein RTVP-1;GLIP1;GLIPR1;GLIPR;RTVP1	(Human)	12		FVSNYSHTAN	ILPDIENEDF	24	266	X						SIGNAL (Potential.);SIGNAL ({ECO:0000255}.)	CHAIN (Glioma pathogenesis-related protein 1.)	TRANSMEM (Helical; (Potential).);DOMAIN (SCP.);TRANSMEM (Helical. {ECO:0000255}.)	2		-232
P26951	EDPNPPITNLRM	YES	Interleukin-3 receptor subunit alpha	IL3RA_HUMAN;P26951;Interleukin-3 receptor subunit alpha;IL-3 receptor subunit alpha;IL3RA;IL3R	(Human)	X		IALPCLLQTK	EDPNPPITNL	21	378	X						SIGNAL (Potential.);SIGNAL ({ECO:0000255}.)	TOPO_DOM (Extracellular (Potential).);CHAIN (Interleukin-3 receptor subunit alpha.);TOPO_DOM (Extracellular. {ECO:0000255}.)	TOPO_DOM (Cytoplasmic (Potential).);CARBOHYD (N-linked (GlcNAc...) (Potential).);TRANSMEM (Helical; (Potential).);MOTIF (WSXWS motif.);MOTIF (Box 1 motif.);TOPO_DOM (Cytoplasmic. {ECO:0000255}.);TRANSMEM (Helical. {ECO:0000255}.);CARBOHYD (N-linked (GlcNAc...) asparagine. {ECO:0000255}.)	2		-305
Q7Z6M3	AVLDCEAMKT	YES	Mast cell antigen 32 Short=MCA-32	MILR1_HUMAN;Q7Z6M3;Mast cell antigen 32 Short=MCA-32 ;Mast cell immunoglobulin-like receptor 1;MILR1;C17orf60;I43;I43.001	(Human)	17		SIFSSVTCRK	AVLDCEAMKT	22	343	X						SIGNAL (Potential.);SIGNAL ({ECO:0000255}.)	TOPO_DOM (Extracellular (Potential).);CHAIN (Allergin-1.);TOPO_DOM (Extracellular. {ECO:0000255}.)	DISULFID (By similarity.);TOPO_DOM (Cytoplasmic (Potential).);CARBOHYD (N-linked (GlcNAc...) (Potential).);TRANSMEM (Helical; (Potential).);MOTIF (ITIM motif.);MOD_RES (Phosphotyrosine (By similarity).);DOMAIN (Ig-like C2-type 1.);DOMAIN (Ig-like C2-type 2.);TOPO_DOM (Cytoplasmic. {ECO:0000255}.);TRANSMEM (Helical. {ECO:0000255}.);MOD_RES (Phosphotyrosine. {ECO:0000250|UniProtKB:Q3TB92}.);CARBOHY…	2		-227
Q92859	SGSAPQSPGASIRT	YES	Immunoglobulin superfamily DCC subclass member 2	NEO1_HUMAN;Q92859;Immunoglobulin superfamily DCC subclass member 2;NEO1;IGDCC2	(Human)	15		RRAPGAAAAR	SGSAPQSPGA	36	1461	X						SIGNAL (Potential.);SIGNAL ({ECO:0000255}.)	TOPO_DOM (Extracellular (Potential).);CHAIN (Neogenin.);TOPO_DOM (Extracellular. {ECO:0000255}.)	DISULFID (By similarity.);COMPBIAS (Poly-Val.);TOPO_DOM (Cytoplasmic (Potential).);CARBOHYD (N-linked (GlcNAc...) (Potential).);CARBOHYD (N-linked (GlcNAc...).);TRANSMEM (Helical; (Potential).);DOMAIN (Ig-like C2-type 1.);DOMAIN (Ig-like C2-type 2.);DOMAIN (Ig-like C2-type 3.);DOMAIN (Ig-like C2-type 4.);DOMAIN (Fibronectin type-III 1.);DOMAIN (Fibronectin type-III 2.);DOMAIN (Fibronectin type-II…	2		-1091
P07766	NEEMGGITQTPYKV	YES	T-cell surface glycoprotein CD3 epsilon chain	CD3E_HUMAN;P07766;T-cell surface glycoprotein CD3 epsilon chain;T-cell surface antigen T3/Leu-4 epsilon chain ;CD3E;T3E	(Human)	11		LSVGVWGQDG	NEEMGGITQT	25	207	X						SIGNAL ()	TOPO_DOM (Extracellular (Potential).);CHAIN (T-cell surface glycoprotein CD3 epsilon chain.);TOPO_DOM (Extracellular. {ECO:0000255}.)	DISULFID ();TOPO_DOM (Cytoplasmic (Potential).);DOMAIN (Ig-like.);DOMAIN (ITAM.);TRANSMEM (Helical; (Potential).);MOD_RES (Phosphotyrosine.);TOPO_DOM (Cytoplasmic. {ECO:0000255}.);TRANSMEM (Helical. {ECO:0000255}.);DOMAIN (ITAM. {ECO:0000255|PROSITE- ProRule:PRU00379}.);REGION (NUMB-binding region. {ECO:0000269|PubMed:26507128}.);MOD_RES (Phosphotyrosine. {ECO:0000244|PubMed:15592455, ECO:0000244…	2		-128
P13726	TTNTVAAYNLTWKS	YES	Tissue factor	TF_HUMAN;P13726;Tissue factor;TF;Coagulation factor III ;Thromboplastin ;F3	(Human)	1		VFAQVAGASG	TTNTVAAYNL	35	295	X						SIGNAL ()	CHAIN (Tissue factor.);TOPO_DOM (Extracellular (Potential).);TOPO_DOM (Extracellular. {ECO:0000255}.)	DISULFID ();MOTIF (WKS motif.);TOPO_DOM (Cytoplasmic (Potential).);CARBOHYD (N-linked (GlcNAc...) (Potential).);TRANSMEM (Helical; (Potential).);LIPID (S-palmitoyl cysteine.);TOPO_DOM (Cytoplasmic. {ECO:0000255}.);TRANSMEM (Helical. {ECO:0000255}.);LIPID (S-palmitoyl cysteine. {ECO:0000269|PubMed:3166978}.);CARBOHYD (N-linked (GlcNAc...) asparagine. {ECO:0000255}.);DISULFID ({ECO:0000269|PubMed:3…	2		-240
P14209	GFDLSDALPDNENKK	YES	CD99 antigen	CD99_HUMAN;P14209;CD99 antigen;12E7 ;E2 antigen ;Protein MIC2 ;T-cell surface glycoprotein E2 ;CD99;MIC2;MIC2X;MIC2Y	(Human)	X		LGVLVAAPDG	GFDLSDALPD	25	185	X						SIGNAL ();SIGNAL ({ECO:0000269|PubMed:2479542}.)	TOPO_DOM (Extracellular (Potential).);CHAIN (CD99 antigen.);TOPO_DOM (Extracellular. {ECO:0000255}.)	TOPO_DOM (Cytoplasmic (Potential).);TRANSMEM (Helical; (Potential).);TOPO_DOM (Cytoplasmic. {ECO:0000255}.);TRANSMEM (Helical. {ECO:0000255}.);MOD_RES (Phosphoserine. {ECO:0000244|PubMed:23186163}.);MOD_RES (Phosphothreonine. {ECO:0000244|PubMed:23186163}.)	2		-123
P20333	AQVAFTPYAPEPGSTCRL	YES	Tumor necrosis factor receptor superfamily member 1B	TNR1B_HUMAN;P20333;Tumor necrosis factor receptor superfamily member 1B;Tumor necrosis factor receptor 2 Short=TNF-R2 ;Tumor necrosis factor receptor type II Short=TNF-RII Short=TNFR-II ;p75 ;p80 TNF-alpha receptor ;TNR1B;TNFRSF1B;TNFBR	(Human)	1		ELWAAAHALP	AQVAFTPYAP	25	461	X						SIGNAL ();CHAIN (Tumor necrosis factor-binding protein 2.);SIGNAL ({ECO:0000269|PubMed:2173696}.)	CHAIN (Tumor necrosis factor receptor superfamily member 1b, membrane form.);TOPO_DOM (Extracellular (Potential).);TOPO_DOM (Extracellular. {ECO:0000255}.)	DISULFID (By similarity.);CHAIN (Tumor necrosis factor-binding protein 2.);TOPO_DOM (Cytoplasmic (Potential).);CARBOHYD (N-linked (GlcNAc...) (Potential).);TRANSMEM (Helical; (Potential).);REPEAT (TNFR-Cys 1.);REPEAT (TNFR-Cys 2.);REPEAT (TNFR-Cys 3.);REPEAT (TNFR-Cys 4.);TOPO_DOM (Cytoplasmic. {ECO:0000255}.);TRANSMEM (Helical. {ECO:0000255}.);MOD_RES (Phosphoserine. {ECO:0000244|PubMed:23186163…	2		-263
P28908	QDRPFEDTCHGNPSHYYDKA	YES	Tumor necrosis factor receptor superfamily member 8	TNR8_HUMAN;P28908;Tumor necrosis factor receptor superfamily member 8;CD30L receptor ;Ki-1 antigen ;Lymphocyte activation antigen CD30 ;TNR8;TNFRSF8;D1S166E	(Human)	1		LFLGALRAFP	QDRPFEDTCH	21	595	X						SIGNAL ()	CHAIN (Tumor necrosis factor receptor superfamily member 8.);TOPO_DOM (Extracellular (Potential).);TOPO_DOM (Extracellular. {ECO:0000305}.)	MOD_RES (Phosphoserine.);COMPBIAS (Pro/Ser/Thr-rich.);DISULFID (By similarity.);TOPO_DOM (Cytoplasmic (Potential).);CARBOHYD (N-linked (GlcNAc...) (Potential).);TRANSMEM (Helical; (Potential).);REPEAT (TNFR-Cys 1.);REPEAT (TNFR-Cys 2.);REPEAT (TNFR-Cys 3.);REPEAT (TNFR-Cys 4.);REPEAT (TNFR-Cys 5.);REPEAT (TNFR-Cys 6.);TOPO_DOM (Cytoplasmic. {ECO:0000305}.);TRANSMEM (Helical. {ECO:0000255}.);MOD_R…	2		-387
P43121	GEAEQPAPELVEVEVGSTALLKC	YES	Cell surface glycoprotein P1H12	MUC18_HUMAN;P43121;Cell surface glycoprotein P1H12 ;Melanoma-associated antigen A32 ;S-endo 1 endothelial-associated antigen ;MCAM	(Human)	11		CCCPRVAGVP	GEAEQPAPEL	26	646	X						SIGNAL ();SIGNAL ({ECO:0000269|PubMed:8162602}.)	TOPO_DOM (Extracellular (Potential).);CHAIN (Cell surface glycoprotein MUC18.);DOMAIN (Ig-like V-type 1.);TOPO_DOM (Extracellular. {ECO:0000255}.)	DISULFID (Probable.);TOPO_DOM (Cytoplasmic (Potential).);CARBOHYD (N-linked (GlcNAc...) (Potential).);CARBOHYD (N-linked (GlcNAc...).);TRANSMEM (Helical; (Potential).);MOD_RES (Phosphoserine.);DOMAIN (Ig-like V-type 2.);DOMAIN (Ig-like C2-type 1.);DOMAIN (Ig-like C2-type 2.);DOMAIN (Ig-like C2-type 3.);TOPO_DOM (Cytoplasmic. {ECO:0000255}.);TRANSMEM (Helical. {ECO:0000255}.);MOD_RES (Phosphoserin…	2		-558
Q5VU97	DFSILDEAQVLASQMRR	YES	VWFA and cache domain-containing protein 1	CAHD1_HUMAN;Q5VU97;VWFA and cache domain-containing protein 1;Cache domain-containing protein 1;CAHD1;CACHD1;KIAA1573;VWCD1	(Human)			CWLLGAGAEA	DFSILDEAQV	38	1274	X						SIGNAL (Potential.);SIGNAL ({ECO:0000255}.)	TOPO_DOM (Extracellular (Potential).);CHAIN (VWFA and cache domain-containing protein 1.);TOPO_DOM (Extracellular. {ECO:0000255}.)	COMPBIAS (Cys-rich.);COMPBIAS (His-rich.);TOPO_DOM (Cytoplasmic (Potential).);DOMAIN (VWFA.);DOMAIN (Cache 1.);DOMAIN (Cache 2.);TRANSMEM (Helical; (Potential).);CARBOHYD (N-linked (GlcNAc...) (Potential).);TOPO_DOM (Cytoplasmic. {ECO:0000255}.);TRANSMEM (Helical. {ECO:0000255}.);DOMAIN (VWFA. {ECO:0000255|PROSITE- ProRule:PRU00219}.);CARBOHYD (N-linked (GlcNAc...) asparagine. {ECO:0000255}.)	2		-1079
Q8IUW5	LVAPDNGSSRT	YES	RELT-like protein 1	RELL1_HUMAN;Q8IUW5;RELT-like protein 1;RELL1	(Human)	4		VFVGGAVSSP	LVAPDNGSSR	26	271	X						SIGNAL (Potential.);SIGNAL ({ECO:0000255}.)	CHAIN (RELT-like protein 1.);TOPO_DOM (Extracellular (Potential).);TOPO_DOM (Extracellular. {ECO:0000255}.)	MOD_RES (Phosphoserine.);COILED (Potential.);TOPO_DOM (Cytoplasmic (Potential).);CARBOHYD (N-linked (GlcNAc...) (Potential).);TRANSMEM (Helical; (Potential).);TOPO_DOM (Cytoplasmic. {ECO:0000255}.);TRANSMEM (Helical. {ECO:0000255}.);COILED ({ECO:0000255}.);MOD_RES (Phosphoserine. {ECO:0000244|PubMed:20068231}.);MOD_RES (Phosphoserine. {ECO:0000244|PubMed:18669648}.);CARBOHYD (N-linked (GlcNAc...)…	2		-53
Q9BXS4	FDSVLGDTASCHRA	YES	Transmembrane protein 59	TMM59_HUMAN;Q9BXS4;Transmembrane protein 59;Liver membrane-bound protein;TMM59;TMEM59;C1orf8	(Human)	1		GGSGTASAEA	FDSVLGDTAS	38	323	X						SIGNAL (Potential.);SIGNAL ({ECO:0000255}.)	CHAIN (Transmembrane protein 59.);TOPO_DOM (Extracellular (Potential).);TOPO_DOM (Extracellular. {ECO:0000255}.)	MOTIF (ATG16L1-binding motif.);MUTAGEN (Y->A,F: Impaired ability to activate LC3.);MUTAGEN (Y->W: Does not affect ability to activate LC3.);MUTAGEN (E->A,D: Does not affect ability to activate LC3.);MUTAGEN (Y->A: Impaired ability to activate LC3.);MUTAGEN (Y->W,F: Does not affect ability to activate LC3.);MUTAGEN (L->A,V: Impaired ability to activate LC3.);TOPO_DOM (Cytoplasmic (Potential).);CAR…	2		-222
A6NJW9	VLQQTPAYIKV	YES	Putative T-cell surface glycoprotein CD8 beta-2 chain	CD8BL_HUMAN;A6NJW9;Putative T-cell surface glycoprotein CD8 beta-2 chain;CD8b pseudogene;CD8BL;CD8BP;CD8B2	(Human)			AQLTVLHGNS	VLQQTPAYIK	21	211	X						SIGNAL (Potential.);SIGNAL ({ECO:0000255}.)	TOPO_DOM (Extracellular (Potential).);DOMAIN (Ig-like V-type.);CHAIN (Putative T-cell surface glycoprotein CD8 beta-2 chain.);TOPO_DOM (Extracellular. {ECO:0000255}.)	DISULFID (By similarity.);TOPO_DOM (Cytoplasmic (Potential).);TRANSMEM (Helical; (Potential).);CARBOHYD (N-linked (GlcNAc...) (Potential).);TOPO_DOM (Cytoplasmic. {ECO:0000255}.);TRANSMEM (Helical. {ECO:0000255}.);CARBOHYD (N-linked (GlcNAc...) asparagine. {ECO:0000255}.);DISULFID ({ECO:0000255|PROSITE-ProRule:PRU00114}.)	2		-172
O14763	QQDLAPQQRA	YES	Tumor necrosis factor receptor superfamily member 10B	TR10B_HUMAN;O14763;Tumor necrosis factor receptor superfamily member 10B;Death receptor 5 ;TNF-related apoptosis-inducing ligand receptor 2 Short=TRAIL receptor 2 Short=TRAIL-R2 ;TR10B;TNFRSF10B;DR5;KILLER;TRAILR2;TRICK2;ZTNFR9	(Human)	8		LVSAESALIT	QQDLAPQQRA	58	440	X						SIGNAL ();SIGNAL ({ECO:0000269|PubMed:9311998}.)	CHAIN (Tumor necrosis factor receptor superfamily member 10B.);TOPO_DOM (Extracellular (Potential).);REPEAT (TNFR-Cys 1.);TOPO_DOM (Extracellular. {ECO:0000255}.)	COMPBIAS (Poly-Gly.);DISULFID ();DOMAIN (Death.);TOPO_DOM (Cytoplasmic (Potential).);TRANSMEM (Helical; (Potential).);REPEAT (TNFR-Cys 2.);REPEAT (TNFR-Cys 3.);REPEAT (TAPE.);TOPO_DOM (Cytoplasmic. {ECO:0000255}.);TRANSMEM (Helical. {ECO:0000255}.);DOMAIN (Death. {ECO:0000255|PROSITE- ProRule:PRU00064}.);DISULFID ({ECO:0000244|PDB:1D0G, ECO:0000244|PDB:1D4V, ECO:0000244|PDB:4I9X, ECO:0000269|PubM…	2		-174
P11215	LDTENAMTFQENARG	YES	Integrin alpha-M	ITAM_HUMAN;P11215;Integrin alpha-M;CD11 antigen-like family member B ;CR-3 alpha chain ;Cell surface glycoprotein MAC-1 subunit alpha ;Leukocyte adhesion receptor MO1 ;Neutrophil adherence receptor ;ITAM;ITGAM;CD11B;CR3A	(Human)	16		TALTLCHGFN	LDTENAMTFQ	19	1152	X			Subtiligase Based Positive Selection			SIGNAL ();SIGNAL ({ECO:0000269|PubMed:3539202}.)	TOPO_DOM (Extracellular (Potential).);CHAIN (Integrin alpha-M.);REPEAT (FG-GAP 1.);TOPO_DOM (Extracellular. {ECO:0000255}.);REPEAT (FG-GAP 1. {ECO:0000255|PROSITE- ProRule:PRU00803}.)	DISULFID (By similarity.);TOPO_DOM (Cytoplasmic (Potential).);CARBOHYD (N-linked (GlcNAc...) (Potential).);CARBOHYD (N-linked (GlcNAc...).);TRANSMEM (Helical; (Potential).);MOTIF (GFFKR motif.);REPEAT (FG-GAP 2.);REPEAT (FG-GAP 3.);REPEAT (FG-GAP 4.);REPEAT (FG-GAP 5.);REPEAT (FG-GAP 6.);REPEAT (FG-GAP 7.);DOMAIN (VWFA.);CA_BIND (Potential.);TOPO_DOM (Cytoplasmic. {ECO:0000255}.);TRANSMEM (Helica…	2		-1110
P36894	LDSMLHGTGMKS	YES	Activin receptor-like kinase 3 Short=ALK-3	BMR1A_HUMAN;P36894;Activin receptor-like kinase 3 Short=ALK-3 ;BMP type-1A receptor;Serine/threonine-protein kinase receptor R5 Short=SKR5 ;BMPR1A;ACVRLK3;ALK3	(Human)	10		FIISRVQGQN	LDSMLHGTGM	26	532	X						SIGNAL (Potential.);SIGNAL ({ECO:0000255}.)	TOPO_DOM (Extracellular (Potential).);CHAIN (Bone morphogenetic protein receptor type- 1A.);TOPO_DOM (Extracellular. {ECO:0000255}.)	DISULFID ();NP_BIND (ATP (By similarity).);TOPO_DOM (Cytoplasmic (Potential).);DOMAIN (GS.);DOMAIN (Protein kinase.);TRANSMEM (Helical; (Potential).);ACT_SITE (Proton acceptor (By similarity).);MUTAGEN (DFQ->REL: Affinity for BMP2 decreased by over 200-fold.);BINDING (ATP (By similarity).);CARBOHYD (N-linked (GlcNAc...) (Potential).);REGION (Mediates specificity for BMP ligand.);TOPO_DOM (Cytopla…	2		-151
P43489	CVGDTYPSNDRC	YES	Tumor necrosis factor receptor superfamily member 4	TNR4_HUMAN;P43489;Tumor necrosis factor receptor superfamily member 4;ACT35 antigen ;OX40L receptor ;TAX transcriptionally-activated glycoprotein 1 receptor ;TNR4;TNFRSF4	(Human)	1		LGLSTVTGLH	CVGDTYPSND	31	277	X						SIGNAL (Potential.);SIGNAL ({ECO:0000255}.)	CHAIN (Tumor necrosis factor receptor superfamily member 4.);TOPO_DOM (Extracellular (Potential).);REPEAT (TNFR-Cys 1.);TOPO_DOM (Extracellular. {ECO:0000255}.)	DISULFID ();DISULFID (By similarity.);TOPO_DOM (Cytoplasmic (Potential).);CARBOHYD (N-linked (GlcNAc...) (Potential).);TRANSMEM (Helical; (Potential).);REPEAT (TNFR-Cys 2.);REPEAT (TNFR-Cys 3; truncated.);REPEAT (TNFR-Cys 4.);TOPO_DOM (Cytoplasmic. {ECO:0000255}.);TRANSMEM (Helical. {ECO:0000255}.);CARBOHYD (N-linked (GlcNAc...) asparagine. {ECO:0000255}.);DISULFID ({ECO:0000255|PROSITE-ProRule:P…	2		-205
P48551	YDSPDYTDESCTFKI	YES	Interferon alpha/beta receptor 2	INAR2_HUMAN;P48551;Interferon alpha/beta receptor 2;IFN-R-2;Interferon alpha binding protein ;Type I interferon receptor 2;INAR2;IFNAR2;IFNABR;IFNARB	(Human)	21		VYISLVFGIS	YDSPDYTDES	29	515	X						SIGNAL ()	TOPO_DOM (Extracellular (Potential).);CHAIN (Interferon alpha/beta receptor 2.);TOPO_DOM (Extracellular. {ECO:0000255}.)	DISULFID ();TOPO_DOM (Cytoplasmic (Potential).);CARBOHYD (N-linked (GlcNAc...) (Potential).);CARBOHYD (N-linked (GlcNAc...).);TRANSMEM (Helical; (Potential).);MOD_RES (Phosphotyrosine.);MOD_RES (Phosphoserine (By similarity).);MUTAGEN (Y->F: Does not inhibit STAT1, STAT2 and STAT3 activation by IFN. Inhibits STAT1, STAT2 and STAT3 activation by IFN; when associated with F-306; F-316; F-318; F- 33…	2		-236
P78310	ITTPEEMIEKA	YES	Coxsackievirus and adenovirus receptor	CXAR_HUMAN;P78310;Coxsackievirus and adenovirus receptor;CAR;CVB3-binding protein ;Coxsackievirus B-adenovirus receptor ;HCVADR;CXADR;I43;I43.001	(Human)	21		GVVDFARSLS	ITTPEEMIEK	22	365	X						SIGNAL (Potential.);SIGNAL ({ECO:0000255}.)	TOPO_DOM (Extracellular (Potential).);CHAIN (Coxsackievirus and adenovirus receptor.);DOMAIN (Ig-like C2-type 1.);TOPO_DOM (Extracellular. {ECO:0000255}.)	DISULFID ();DISULFID (By similarity.);TOPO_DOM (Cytoplasmic (Potential).);CARBOHYD (N-linked (GlcNAc...) (Potential).);TRANSMEM (Helical; (Potential).);MOTIF (PDZ-binding.);MOD_RES (Phosphoserine.);MOD_RES (Phosphoserine (By similarity).);LIPID (S-palmitoyl cysteine (Probable).);DOMAIN (Ig-like C2-type 2.);MUTAGEN (VII->AID: Abolishes binding to adenovirus type 5.);MUTAGEN (CC->AA: Loss of palmit…	2		-237
Q04771	DEKPKVNPKL	YES	Activin receptor type I Short=ACTR-I	ACVR1_HUMAN;Q04771;Activin receptor type I Short=ACTR-I ;Activin receptor-like kinase 2 Short=ALK-2 ;Serine/threonine-protein kinase receptor R1 Short=SKR1 ;TGF-B superfamily receptor type I Short=TSR-I;ACVR1	(Human)	2		MIALPSPSME	DEKPKVNPKL	23	509	X						SIGNAL (By similarity.);SIGNAL ({ECO:0000250}.)	TOPO_DOM (Extracellular (Potential).);CHAIN (Activin receptor type-1.);TOPO_DOM (Extracellular. {ECO:0000255}.)	NP_BIND (ATP (By similarity).);TOPO_DOM (Cytoplasmic (Potential).);DOMAIN (GS.);DOMAIN (Protein kinase.);TRANSMEM (Helical; (Potential).);MOD_RES (Phosphoserine.);ACT_SITE (Proton acceptor (By similarity).);BINDING (ATP (By similarity).);CARBOHYD (N-linked (GlcNAc...) (Potential).);TOPO_DOM (Cytoplasmic. {ECO:0000255}.);TRANSMEM (Helical. {ECO:0000255}.);DOMAIN (GS. {ECO:0000255|PROSITE- ProRule:…	2		-124
Q9Y5Z0	ELAPAPFTLPLRV	YES	Aspartic-like protease 56 kDa	BACE2_HUMAN;Q9Y5Z0;Aspartic-like protease 56 kDa ;Aspartyl protease 1 Short=ASP1 Short=Asp 1 ;Beta-site amyloid precursor protein cleaving enzyme 2 Short=Beta-site APP cleaving enzyme 2 ;Down region aspartic protease Short=DRAP ;Theta-secretase;BACE2;AEPLC;ALP56;ASP21;A01;A01A;A01.041	(Human)	21		LAQWLLRAAP	ELAPAPFTLP	23	518	X						SIGNAL (Potential.);SIGNAL ({ECO:0000255}.)	TOPO_DOM (Extracellular (Potential).);PROPEP ();PROPEP ({ECO:0000269|PubMed:10591213, ECO:0000269|PubMed:11083922, ECO:0000269|PubMed:11423558, ECO:0000269|PubMed:16305800, ECO:0000269|PubMed:16816112}.);TOPO_DOM (Extracellular. {ECO:0000255}.)	DISULFID ();TOPO_DOM (Cytoplasmic (Potential).);TRANSMEM (Helical; (Potential).);ACT_SITE ();CHAIN (Beta-secretase 2.);MUTAGEN (D->A,N: Loss of autoproteolytic cleavage.);MUTAGEN (D->A: Loss of autoproteolytic cleavage.);CARBOHYD (N-linked (GlcNAc...) (Potential).);TOPO_DOM (Cytoplasmic. {ECO:0000255}.);TRANSMEM (Helical. {ECO:0000255}.);DOMAIN (Peptidase A1. {ECO:0000255|PROSITE- ProRule:PRU0110…	2	-40	-472
Q14242	LWDTWADEAEKA	YES	P-selectin glycoprotein ligand 1	SELPL_HUMAN;Q14242;P-selectin glycoprotein ligand 1;PSGL-1;Selectin P ligand ;SELPL;SELPLG	(Human)	12		ILLGPGNSLQ	LWDTWADEAE	20	412	X						SIGNAL (Potential.);SIGNAL ({ECO:0000255}.)	PROPEP ();TOPO_DOM (Extracellular (Potential).);TOPO_DOM (Extracellular. {ECO:0000255}.)	MOD_RES (Pyrrolidone carboxylic acid.);MOD_RES (Sulfotyrosine.);DISULFID (Interchain.);REGION (12 X 10 AA tandem repeats.);CHAIN (P-selectin glycoprotein ligand 1.);MUTAGEN (T->A: No effect on L-selectin binding nor neutrophil rolling.);MUTAGEN (YEYLDYD->FEFLDFE: No sulfation. Almost complete loss of P-selectin binding. No effect on E-selectin binding.);MUTAGEN (YEYLDY->FEFLDF: No sulfation. Almo…	2	-22	-322
O60353	LFTCEPITVPRC	YES	Frizzled-6	FZD6_HUMAN;O60353;Frizzled-6;Fz-6;FZD6	(Human)	8		IFLPLLRGHS	LFTCEPITVP	21	706	X						SIGNAL (Potential.);SIGNAL ({ECO:0000255}.)	TOPO_DOM (Extracellular (Potential).);CHAIN (Frizzled-6.);DOMAIN (FZ.);TOPO_DOM (Extracellular. {ECO:0000255}.);DOMAIN (FZ. {ECO:0000255|PROSITE- ProRule:PRU00090}.)	DISULFID (By similarity.);TOPO_DOM (Cytoplasmic (Potential).);TOPO_DOM (Extracellular (Potential).);CARBOHYD (N-linked (GlcNAc...) (Potential).);TRANSMEM (Helical; Name=1; (Potential).);TRANSMEM (Helical; Name=2; (Potential).);TRANSMEM (Helical; Name=3; (Potential).);TRANSMEM (Helical; Name=4; (Potential).);TRANSMEM (Helical; Name=5; (Potential).);TRANSMEM (Helical; Name=6; (Potential).);TRANSMEM…	2		-474
Q9ULF5	EHDHGPEALHRQ	YES	Zinc transporter ZIP10	S39AA_HUMAN;Q9ULF5;Zinc transporter ZIP10;Solute carrier family 39 member 10 ;Zrt- and Irt-like protein 10 Short=ZIP-10;S39AA;SLC39A10;KIAA1265;ZIP10	(Human)	2		IFHHCNHCHE	EHDHGPEALH	28	831	X						SIGNAL (Potential.);SIGNAL ({ECO:0000255}.)	COMPBIAS (His-rich.);CHAIN (Zinc transporter ZIP10.)	MOD_RES (Phosphothreonine.);MOD_RES (Phosphoserine.);COMPBIAS (His-rich.);CARBOHYD (N-linked (GlcNAc...) (Potential).);TRANSMEM (Helical; (Potential).);TRANSMEM (Helical. {ECO:0000255}.);MOD_RES (Phosphothreonine. {ECO:0000244|PubMed:21406692}.);MOD_RES (Phosphothreonine. {ECO:0000244|PubMed:18691976}.);MOD_RES (Phosphoserine. {ECO:0000244|PubMed:21406692, ECO:0000244|PubMed:23186163}.);CARBOHYD …	2		-794
P56706	SVVALGANIICNKI	YES	Protein Wnt-7b	WNT7B_HUMAN;P56706;Protein Wnt-7b;WNT7B	(Human)	22		VLYVKLGALS	SVVALGANII	28	349	X						SIGNAL (Potential.);SIGNAL ({ECO:0000255}.)	CHAIN (Protein Wnt-7b.)	CARBOHYD (N-linked (GlcNAc...) (Potential).);LIPID (S-palmitoyl cysteine (By similarity).);LIPID (O-palmitoyl serine; by PORCN (By similarity).);REGION (Intrinsically disordered linker. {ECO:0000269|PubMed:30026314}.);LIPID (O-palmitoleoyl serine; by PORCN. {ECO:0000250|UniProtKB:P56704}.);CARBOHYD (N-linked (GlcNAc...) asparagine. {ECO:0000255}.);DISULFID ({ECO:0000250|UniProtKB:P28026}.)	3
O94907	SVLNSNAIKN	YES	Dickkopf-related protein 1	DKK1_HUMAN;O94907;Dickkopf-related protein 1;Dickkopf-1;SK;DKK1	(Human)	10		PLLGVSATLN	SVLNSNAIKN	35	266	X						SIGNAL ();SIGNAL ({ECO:0000269|PubMed:15340161}.)	CHAIN (Dickkopf-related protein 1.)	DISULFID ();CARBOHYD (O-linked (GalNAc...).);CARBOHYD (N-linked (GlcNAc...).);REGION (DKK-type Cys-1.);REGION (DKK-type Cys-2.);CARBOHYD (O-linked (GalNAc...) serine. {ECO:0000269|PubMed:21805521}.);CARBOHYD (N-linked (GlcNAc...) asparagine. {ECO:0000269|PubMed:21805521}.)	3
Q16651	AEAPCGVAPQARI	YES	Channel-activating protease 1 Short=CAP1	PRSS8_HUMAN;Q16651;Channel-activating protease 1 Short=CAP1 ;Serine protease 8;PRSS8;S01;S01A;S01.159	(Human)	16		LLRSGTGAEG	AEAPCGVAPQ	33	343	X						PROPEP (Activation peptide.);SIGNAL (Potential.);SIGNAL ({ECO:0000255}.)		PROPEP ();ACT_SITE (Charge relay system.);DISULFID (Interchain (between light and heavy chains) (By similarity).);DISULFID ();DOMAIN (Peptidase S1.);CHAIN (Prostasin.);CHAIN (Prostasin light chain.);CHAIN (Prostasin heavy chain.);CARBOHYD (N-linked (GlcNAc...) (Potential).);TRANSMEM (Helical; (Potential).);TRANSMEM (Helical. {ECO:0000255}.);DOMAIN (Peptidase S1. {ECO:0000255|PROSITE- ProRule:PRU0…	3	-311	-308
P98172	NLEPVSWSSLNPKF	YES	EFL-3	EFNB1_HUMAN;P98172;EFL-3 ;ELK ligand Short=ELK-L ;EPH-related receptor tyrosine kinase ligand 2 Short=LERK-2;EFNB1;EFL3	(Human)	X		LCRLATPLAK	NLEPVSWSSL	31	346	X						SIGNAL ();SIGNAL ({ECO:0000269|PubMed:15340161}.)	TOPO_DOM (Extracellular (Potential).);CHAIN (Ephrin-B1.);DOMAIN (Ephrin RBD.);TOPO_DOM (Extracellular. {ECO:0000255}.);DOMAIN (Ephrin RBD. {ECO:0000255|PROSITE- ProRule:PRU00884}.)	DISULFID (By similarity.);TOPO_DOM (Cytoplasmic (Potential).);CARBOHYD (N-linked (GlcNAc...) (Potential).);TRANSMEM (Helical; (Potential).);MOTIF (PDZ-binding (Potential).);MOD_RES (Phosphoserine.);CHAIN (Ephrin-B1 C-terminal fragment. {ECO:0000305}.);CHAIN (Ephrin-B1 intracellular domain. {ECO:0000305}.);TOPO_DOM (Cytoplasmic. {ECO:0000255}.);TRANSMEM (Helical. {ECO:0000255}.);REGION (Interactio…	3		-228
P20333	QVAFTPYAPEPGSTCRL	YES	Tumor necrosis factor receptor superfamily member 1B	TNR1B_HUMAN;P20333;Tumor necrosis factor receptor superfamily member 1B;Tumor necrosis factor receptor 2 Short=TNF-R2 ;Tumor necrosis factor receptor type II Short=TNF-RII Short=TNFR-II ;p75 ;p80 TNF-alpha receptor ;TNR1B;TNFRSF1B;TNFBR	(Human)	1		LWAAAHALPA	QVAFTPYAPE	26	461	X						SIGNAL ();CHAIN (Tumor necrosis factor-binding protein 2.);SIGNAL ({ECO:0000269|PubMed:2173696}.)	CHAIN (Tumor necrosis factor receptor superfamily member 1b, membrane form.);TOPO_DOM (Extracellular (Potential).);TOPO_DOM (Extracellular. {ECO:0000255}.)	DISULFID (By similarity.);CHAIN (Tumor necrosis factor-binding protein 2.);TOPO_DOM (Cytoplasmic (Potential).);CARBOHYD (N-linked (GlcNAc...) (Potential).);TRANSMEM (Helical; (Potential).);REPEAT (TNFR-Cys 1.);REPEAT (TNFR-Cys 2.);REPEAT (TNFR-Cys 3.);REPEAT (TNFR-Cys 4.);TOPO_DOM (Cytoplasmic. {ECO:0000255}.);TRANSMEM (Helical. {ECO:0000255}.);MOD_RES (Phosphoserine. {ECO:0000244|PubMed:23186163…	3		-262
P22455	SEEVELEPCLAPSLEQQEQELTVALGQPVRL	YES	FGFR4_HUMAN	FGFR4_HUMAN;P22455;FGFR4;JTK2;TKF;I43;I43.001	(Human)	5		PGPPVLSLEA	SEEVELEPCL	25	802	X						SIGNAL ();SIGNAL ({ECO:0000269|PubMed:15340161}.)	TOPO_DOM (Extracellular (Potential).);CHAIN (Fibroblast growth factor receptor 4.);DOMAIN (Ig-like C2-type 1.);TOPO_DOM (Extracellular. {ECO:0000255}.)	DISULFID (By similarity.);TOPO_DOM (Cytoplasmic (Potential).);CARBOHYD (N-linked (GlcNAc...) (Potential).);TRANSMEM (Helical; (Potential).);MOD_RES (Phosphotyrosine; by autocatalysis.);NP_BIND (ATP (By similarity).);BINDING (ATP (By similarity).);ACT_SITE (Proton acceptor (By similarity).);DOMAIN (Ig-like C2-type 2.);DOMAIN (Ig-like C2-type 3.);DOMAIN (Protein kinase.);MUTAGEN (K->R: Loss of kina…	3		-366
P48551	DSPDYTDESCTFKI	YES	Interferon alpha/beta receptor 2	INAR2_HUMAN;P48551;Interferon alpha/beta receptor 2;IFN-R-2;Interferon alpha binding protein ;Type I interferon receptor 2;INAR2;IFNAR2;IFNABR;IFNARB	(Human)	21		YISLVFGISY	DSPDYTDESC	30	515	X						SIGNAL ()	TOPO_DOM (Extracellular (Potential).);CHAIN (Interferon alpha/beta receptor 2.);TOPO_DOM (Extracellular. {ECO:0000255}.)	DISULFID ();TOPO_DOM (Cytoplasmic (Potential).);CARBOHYD (N-linked (GlcNAc...) (Potential).);CARBOHYD (N-linked (GlcNAc...).);TRANSMEM (Helical; (Potential).);MOD_RES (Phosphotyrosine.);MOD_RES (Phosphoserine (By similarity).);MUTAGEN (Y->F: Does not inhibit STAT1, STAT2 and STAT3 activation by IFN. Inhibits STAT1, STAT2 and STAT3 activation by IFN; when associated with F-306; F-316; F-318; F- 33…	3		-235
P55082	LEDVDFDQMVSLEANRS	YES	MFAP3_HUMAN	MFAP3_HUMAN;P55082;MFAP3	(Human)	5		ASIIVPAAFV	LEDVDFDQMV	22	362	X						SIGNAL (Potential.);SIGNAL ({ECO:0000255}.)	TOPO_DOM (Extracellular (Potential).);CHAIN (Microfibril-associated glycoprotein 3.);TOPO_DOM (Extracellular. {ECO:0000255}.)	DISULFID (Potential.);TOPO_DOM (Cytoplasmic (Potential).);CARBOHYD (N-linked (GlcNAc...) (Potential).);TRANSMEM (Helical; (Potential).);DOMAIN (Ig-like C2-type.);TOPO_DOM (Cytoplasmic. {ECO:0000255}.);TRANSMEM (Helical. {ECO:0000255}.);CARBOHYD (N-linked (GlcNAc...) asparagine. {ECO:0000255}.);DISULFID ({ECO:0000255|PROSITE-ProRule:PRU00114}.)	3		-149
Q9BRK3	HSGSSVPAAAGSSVVSESAVSWEAGARA	YES	Limitrin	MXRA8_HUMAN;Q9BRK3;Limitrin;MXRA8	(Human)	1		VLLQSSAVLL	HSGSSVPAAA	23	442	X						SIGNAL (Potential.);SIGNAL ({ECO:0000255}.)	TOPO_DOM (Extracellular (Potential).);CHAIN (Matrix-remodeling-associated protein 8.);CHAIN (Matrix remodeling-associated protein 8.);TOPO_DOM (Extracellular. {ECO:0000255}.)	DISULFID (By similarity.);COMPBIAS (Poly-Arg.);TOPO_DOM (Cytoplasmic (Potential).);CARBOHYD (N-linked (GlcNAc...) (Potential).);TRANSMEM (Helical; (Potential).);DOMAIN (Ig-like V-type 1.);DOMAIN (Ig-like V-type 2.);TOPO_DOM (Cytoplasmic. {ECO:0000255}.);TRANSMEM (Helical. {ECO:0000255}.);MOTIF (RGD. {ECO:0000250|UniProtKB:Q9DBV4}.);SITE (Cleavage. {ECO:0000250|UniProtKB:Q5XI43}.);MOD_RES (Phospho…	3		-340
Q9H2A7	SVTGSCYCGKR	YES	Scavenger receptor for phosphatidylserine and oxidized low density lipoprotein Short=SR-PSOX	CXL16_HUMAN;Q9H2A7;Scavenger receptor for phosphatidylserine and oxidized low density lipoprotein Short=SR-PSOX ;Transmembrane chemokine CXCL16;CXCL16;SCYB16;SRPSOX	(Human)	17		LTQPGNGNEG	SVTGSCYCGK	33	254	X						SIGNAL (Potential.);SIGNAL ({ECO:0000255}.)	TOPO_DOM (Extracellular (Potential).);CHAIN (C-X-C motif chemokine 16.);REGION (Chemokine.);TOPO_DOM (Extracellular. {ECO:0000255}.)	DISULFID (By similarity.);TOPO_DOM (Cytoplasmic (Potential).);CARBOHYD (N-linked (GlcNAc...) (Potential).);TRANSMEM (Helical; (Potential).);TOPO_DOM (Cytoplasmic. {ECO:0000255}.);TRANSMEM (Helical. {ECO:0000255}.);CARBOHYD (N-linked (GlcNAc...) asparagine. {ECO:0000255}.);DISULFID ({ECO:0000250}.)	3		-194
Q9Y219	MGYFELQLSALRN	YES	JAG2_HUMAN	JAG2_HUMAN;Q9Y219;JAG2	(Human)	14		LALWVQAARP	MGYFELQLSA	27	1238	X						SIGNAL (Potential.);SIGNAL ({ECO:0000255}.)	CHAIN (Protein jagged-2.)	DISULFID (By similarity.);DISULFID (Potential.);TOPO_DOM (Extracellular (Potential).);TOPO_DOM (Cytoplasmic (Potential).);CARBOHYD (N-linked (GlcNAc...) (Potential).);TRANSMEM (Helical; (Potential).);DOMAIN (DSL.);DOMAIN (EGF-like 1.);DOMAIN (EGF-like 2; atypical.);DOMAIN (EGF-like 3.);DOMAIN (EGF-like 4.);DOMAIN (EGF-like 5; calcium-binding (Potential).);DOMAIN (EGF-like 6; calcium-binding (Pote…	3		-1075
P06127	WYDPDFQARL	YES	Lymphocyte antigen T1/Leu-1	CD5_HUMAN;P06127;Lymphocyte antigen T1/Leu-1 ;CD5;LEU1	(Human)	11		LVASCLGRLS	WYDPDFQARL	28	495	X						SIGNAL ()	TOPO_DOM (Extracellular (Potential).);CHAIN (T-cell surface glycoprotein CD5.);TOPO_DOM (Extracellular. {ECO:0000255}.)	DISULFID ();DISULFID (By similarity.);TOPO_DOM (Cytoplasmic (Potential).);DOMAIN (SRCR 1.);DOMAIN (SRCR 2.);DOMAIN (SRCR 3.);TRANSMEM (Helical; (Potential).);MOD_RES (Phosphoserine.);MOD_RES (Phosphotyrosine.);CARBOHYD (N-linked (GlcNAc...) (Potential).);TOPO_DOM (Cytoplasmic. {ECO:0000255}.);TRANSMEM (Helical. {ECO:0000255}.);DOMAIN (SRCR 1. {ECO:0000255|PROSITE- ProRule:PRU00196}.);DOMAIN (SRCR…	3		-375
Q495A1	GTIETTGNISAEKG	YES	T-cell immunoreceptor with Ig and ITIM domains	TIGIT_HUMAN;Q495A1;T-cell immunoreceptor with Ig and ITIM domains;V-set and immunoglobulin domain-containing protein 9 ;V-set and transmembrane domain-containing protein 3;TIGIT;VSIG9;VSTM3	(Human)	3		QAPLASGMMT	GTIETTGNIS	25	244	X	X					SIGNAL (Potential.);SIGNAL ({ECO:0000255}.)	DOMAIN (Ig-like V-type.);CHAIN (T-cell immunoreceptor with Ig and ITIM domains.);TOPO_DOM (Extracellular (Potential).);TOPO_DOM (Extracellular. {ECO:0000255}.)	DISULFID ();REGION (Homodimerization.);MOTIF (ITIM motif.);MUTAGEN (I->A: Abrogates interaction with PVR, cell clustering and PVR signaling.);MUTAGEN (I->D: Abrogates interaction with PVR, cell clustering and PVR signaling.);TOPO_DOM (Cytoplasmic (Potential).);CARBOHYD (N-linked (GlcNAc...) (Potential).);TRANSMEM (Helical; (Potential).);TOPO_DOM (Cytoplasmic. {ECO:0000255}.);TRANSMEM (Helical. {E…	3		-138
Q9Y624	VHSSEPEVRI	YES	Junctional adhesion molecule 1 Short=JAM-1	JAM1_HUMAN;Q9Y624;Junctional adhesion molecule 1 Short=JAM-1 ;JAM-A;Platelet F11 receptor ;Platelet adhesion molecule 1 Short=PAM-1 ;F11R;JCAM	(Human)	1		LCSLALGSVT	VHSSEPEVRI	31	299	X			Subtiligase Based Positive Selection;N-TAILS			SIGNAL ();SIGNAL ({ECO:0000244|PubMed:25944712, ECO:0000269|PubMed:12665801, ECO:0000269|PubMed:15340161, ECO:0000269|PubMed:7646439}.)	TOPO_DOM (Extracellular (Potential).);CHAIN (Junctional adhesion molecule A.);DOMAIN (Ig-like V-type 1.);TOPO_DOM (Extracellular. {ECO:0000255}.)	DISULFID ();TOPO_DOM (Cytoplasmic (Potential).);CARBOHYD (N-linked (GlcNAc...).);TRANSMEM (Helical; (Potential).);MOD_RES (Phosphoserine.);DOMAIN (Ig-like V-type 2.);TOPO_DOM (Cytoplasmic. {ECO:0000255}.);TRANSMEM (Helical. {ECO:0000255}.);MOD_RES (Phosphoserine. {ECO:0000244|PubMed:18669648}.);MOD_RES (Phosphoserine. {ECO:0000244|PubMed:18088087, ECO:0000244|PubMed:18669648, ECO:0000244|PubMed:2…	3		-229
Q14242	WDTWADEAEKA	YES	P-selectin glycoprotein ligand 1	SELPL_HUMAN;Q14242;P-selectin glycoprotein ligand 1;PSGL-1;Selectin P ligand ;SELPL;SELPLG	(Human)	12		LLGPGNSLQL	WDTWADEAEK	21	412	X						SIGNAL (Potential.);SIGNAL ({ECO:0000255}.)	PROPEP ();TOPO_DOM (Extracellular (Potential).);TOPO_DOM (Extracellular. {ECO:0000255}.)	MOD_RES (Pyrrolidone carboxylic acid.);MOD_RES (Sulfotyrosine.);DISULFID (Interchain.);REGION (12 X 10 AA tandem repeats.);CHAIN (P-selectin glycoprotein ligand 1.);MUTAGEN (T->A: No effect on L-selectin binding nor neutrophil rolling.);MUTAGEN (YEYLDYD->FEFLDFE: No sulfation. Almost complete loss of P-selectin binding. No effect on E-selectin binding.);MUTAGEN (YEYLDY->FEFLDF: No sulfation. Almo…	3	-21	-321
O95490	AALPFGLVRR	YES	Latrophilin-2	LPHN2_HUMAN;O95490;Latrophilin-2;Calcium-independent alpha-latrotoxin receptor 2 Short=CIRL-2 ;Latrophilin homolog 1 ;Lectomedin-1;LPHN2;KIAA0786;LEC1;LPHH1;S63;S63.012	(Human)	1		FLPNTEGFSR	AALPFGLVRR	29	1459	X						SIGNAL (Potential.);SIGNAL ({ECO:0000255}.)	CHAIN (Latrophilin-2.);CHAIN (Adhesion G protein-coupled receptor L2.);TOPO_DOM (Extracellular. {ECO:0000305}.)	DISULFID (By similarity.);TOPO_DOM (Extracellular (Potential).);TOPO_DOM (Cytoplasmic (Potential).);CARBOHYD (N-linked (GlcNAc...) (Potential).);CARBOHYD (N-linked (GlcNAc...).);TRANSMEM (Helical; Name=1; (Potential).);TRANSMEM (Helical; Name=2; (Potential).);TRANSMEM (Helical; Name=3; (Potential).);TRANSMEM (Helical; Name=4; (Potential).);TRANSMEM (Helical; Name=5; (Potential).);TRANSMEM (Helica…	3		-945
Q15043	GAPAISAASFLQDLIHRY	YES	Zinc transporter ZIP14	S39AE_HUMAN;Q15043;Zinc transporter ZIP14;LIV-1 subfamily of ZIP zinc transporter 4 Short=LZT-Hs4 ;Solute carrier family 39 member 14 ;Zrt- and Irt-like protein 14 Short=ZIP-14;S39AE;SLC39A14;KIAA0062;ZIP14	(Human)	8		TTPEAHASSL	GAPAISAASF	34	492	X			Subtiligase Based Positive Selection			SIGNAL (Potential.);SIGNAL ({ECO:0000255}.)	CHAIN (Zinc transporter ZIP14.);TOPO_DOM (Extracellular (Potential).);TOPO_DOM (Extracellular. {ECO:0000255}.)	MOTIF (HHHGHXHX-motif.);MOTIF (XEXPHE-motif.);TOPO_DOM (Cytoplasmic (Potential).);TOPO_DOM (Extracellular (Potential).);CARBOHYD (N-linked (GlcNAc...).);TRANSMEM (Helical; (Potential).);TOPO_DOM (Cytoplasmic. {ECO:0000255}.);TOPO_DOM (Extracellular. {ECO:0000255}.);TRANSMEM (Helical. {ECO:0000255}.);CARBOHYD (N-linked (GlcNAc...) asparagine. {ECO:0000269|PubMed:19159218, ECO:0000269|PubMed:193499…	3		-448
Q9ULF5	HDHGPEALHRQ	YES	Zinc transporter ZIP10	S39AA_HUMAN;Q9ULF5;Zinc transporter ZIP10;Solute carrier family 39 member 10 ;Zrt- and Irt-like protein 10 Short=ZIP-10;S39AA;SLC39A10;KIAA1265;ZIP10	(Human)	2		FHHCNHCHEE	HDHGPEALHR	29	831	X						SIGNAL (Potential.);SIGNAL ({ECO:0000255}.)	COMPBIAS (His-rich.);CHAIN (Zinc transporter ZIP10.)	MOD_RES (Phosphothreonine.);MOD_RES (Phosphoserine.);COMPBIAS (His-rich.);CARBOHYD (N-linked (GlcNAc...) (Potential).);TRANSMEM (Helical; (Potential).);TRANSMEM (Helical. {ECO:0000255}.);MOD_RES (Phosphothreonine. {ECO:0000244|PubMed:21406692}.);MOD_RES (Phosphothreonine. {ECO:0000244|PubMed:18691976}.);MOD_RES (Phosphoserine. {ECO:0000244|PubMed:21406692, ECO:0000244|PubMed:23186163}.);CARBOHYD …	3		-793
Q9ULW2	MDMERPGDGKC	YES	Frizzled-10	FZD10_HUMAN;Q9ULW2;Frizzled-10;Fz-10;FzE7 ;FZD10	(Human)	12		VMGSCAAISS	MDMERPGDGK	24	581	X						SIGNAL (Potential.);SIGNAL ({ECO:0000255}.)	TOPO_DOM (Extracellular (Potential).);CHAIN (Frizzled-10.);TOPO_DOM (Extracellular. {ECO:0000255}.)	DISULFID (By similarity.);TOPO_DOM (Cytoplasmic (Potential).);TOPO_DOM (Extracellular (Potential).);CARBOHYD (N-linked (GlcNAc...) (Potential).);TRANSMEM (Helical; Name=1; (Potential).);TRANSMEM (Helical; Name=2; (Potential).);TRANSMEM (Helical; Name=3; (Potential).);TRANSMEM (Helical; Name=4; (Potential).);TRANSMEM (Helical; Name=5; (Potential).);TRANSMEM (Helical; Name=6; (Potential).);TRANSMEM…	3		-500
O95980	GLAPGSAGALCCNHSKD	YES	Reversion-inducing cysteine-rich protein with Kazal motifs	RECK_HUMAN;O95980;Reversion-inducing cysteine-rich protein with Kazal motifs;hRECK;Suppressor of tumorigenicity 15 protein;RECK;ST15;I01;I01.037	(Human)	9		AVAGVAEVAG	GLAPGSAGAL	27	971	X						SIGNAL (Potential.);SIGNAL ({ECO:0000255}.)	CHAIN (Reversion-inducing cysteine-rich protein with Kazal motifs.)	PROPEP (Removed in mature form (Potential).);DISULFID (By similarity.);REGION (5 X Knot repeats.);DOMAIN (Kazal-like 1.);DOMAIN (Kazal-like 2.);DOMAIN (Kazal-like 3.);CARBOHYD (N-linked (GlcNAc...) (Potential).);REPEAT (Knot 1.);REPEAT (Knot 2.);REPEAT (Knot 3.);REPEAT (Knot 4.);REPEAT (Knot 5.);LIPID (GPI-anchor amidated serine (Potential).);PROPEP (Removed in mature form. {ECO:0000255}.);DOMAIN…	4	-945
P13726	NTVAAYNLTWKS	YES	Tissue factor	TF_HUMAN;P13726;Tissue factor;TF;Coagulation factor III ;Thromboplastin ;F3	(Human)	1		AQVAGASGTT	NTVAAYNLTW	37	295	X						SIGNAL ()	CHAIN (Tissue factor.);TOPO_DOM (Extracellular (Potential).);TOPO_DOM (Extracellular. {ECO:0000255}.)	DISULFID ();MOTIF (WKS motif.);TOPO_DOM (Cytoplasmic (Potential).);CARBOHYD (N-linked (GlcNAc...) (Potential).);TRANSMEM (Helical; (Potential).);LIPID (S-palmitoyl cysteine.);TOPO_DOM (Cytoplasmic. {ECO:0000255}.);TRANSMEM (Helical. {ECO:0000255}.);LIPID (S-palmitoyl cysteine. {ECO:0000269|PubMed:3166978}.);CARBOHYD (N-linked (GlcNAc...) asparagine. {ECO:0000255}.);DISULFID ({ECO:0000269|PubMed:3…	4		-238
P20333	VAFTPYAPEPGSTCRL	YES	Tumor necrosis factor receptor superfamily member 1B	TNR1B_HUMAN;P20333;Tumor necrosis factor receptor superfamily member 1B;Tumor necrosis factor receptor 2 Short=TNF-R2 ;Tumor necrosis factor receptor type II Short=TNF-RII Short=TNFR-II ;p75 ;p80 TNF-alpha receptor ;TNR1B;TNFRSF1B;TNFBR	(Human)	1		WAAAHALPAQ	VAFTPYAPEP	27	461	X						SIGNAL ();CHAIN (Tumor necrosis factor-binding protein 2.);SIGNAL ({ECO:0000269|PubMed:2173696}.)	CHAIN (Tumor necrosis factor receptor superfamily member 1b, membrane form.);TOPO_DOM (Extracellular (Potential).);TOPO_DOM (Extracellular. {ECO:0000255}.)	DISULFID (By similarity.);CHAIN (Tumor necrosis factor-binding protein 2.);TOPO_DOM (Cytoplasmic (Potential).);CARBOHYD (N-linked (GlcNAc...) (Potential).);TRANSMEM (Helical; (Potential).);REPEAT (TNFR-Cys 1.);REPEAT (TNFR-Cys 2.);REPEAT (TNFR-Cys 3.);REPEAT (TNFR-Cys 4.);TOPO_DOM (Cytoplasmic. {ECO:0000255}.);TRANSMEM (Helical. {ECO:0000255}.);MOD_RES (Phosphoserine. {ECO:0000244|PubMed:23186163…	4		-261
Q92956	KEDEYPVGSECCPKC	YES	Tumor necrosis factor receptor superfamily member 14	TNR14_HUMAN;Q92956;Tumor necrosis factor receptor superfamily member 14;Herpes virus entry mediator A Short=Herpesvirus entry mediator A Short=HveA ;Tumor necrosis factor receptor-like 2 Short=TR2 ;TNR14;TNFRSF14;HVEA;HVEM	(Human)	1		PCYAPALPSC	KEDEYPVGSE	43	283	X						SIGNAL ();SIGNAL ({ECO:0000269|PubMed:15340161}.)	DISULFID ();CHAIN (Tumor necrosis factor receptor superfamily member 14.);TOPO_DOM (Extracellular (Potential).);REPEAT (TNFR-Cys 1.);TOPO_DOM (Extracellular. {ECO:0000255}.);DISULFID ({ECO:0000269|PubMed:16169851}.)	DISULFID ();TOPO_DOM (Cytoplasmic (Potential).);CARBOHYD (N-linked (GlcNAc...).);CARBOHYD (N-linked (GlcNAc...) (Potential).);TRANSMEM (Helical; (Potential).);REPEAT (TNFR-Cys 2.);REPEAT (TNFR-Cys 3.);TOPO_DOM (Cytoplasmic. {ECO:0000255}.);TRANSMEM (Helical. {ECO:0000255}.);MOD_RES (Phosphoserine. {ECO:0000244|PubMed:24275569}.);CARBOHYD (N-linked (GlcNAc...) asparagine. {ECO:0000269|PubMed:16169…	4		-181
P51511	AEDAEVHAENWLRL	YES	Matrix metalloproteinase-15	MMP15_HUMAN;P51511;Matrix metalloproteinase-15;MMP-15;Membrane-type matrix metalloproteinase 2 Short=MT-MMP 2 Short=MTMMP2 ;Membrane-type-2 matrix metalloproteinase Short=MT2-MMP Short=MT2MMP ;SMCP-2;MMP15;M10;M10A;M10.015	(Human)	16		LLGCLGLGVA	AEDAEVHAEN	46	669							SIGNAL (Or 45 (Potential).);SIGNAL (Or 45. {ECO:0000255}.)	PROPEP (By similarity.);PROPEP ({ECO:0000250}.)	DISULFID (By similarity.);COMPBIAS (Poly-Pro.);TOPO_DOM (Extracellular (Potential).);TOPO_DOM (Cytoplasmic (Potential).);CHAIN (Matrix metalloproteinase-15.);CARBOHYD (N-linked (GlcNAc...) (Potential).);METAL (Zinc; in inhibited form (By similarity).);METAL (Zinc; catalytic (By similarity).);TRANSMEM (Helical; (Potential).);MOTIF (Cysteine switch (By similarity).);MOD_RES (Phosphoserine.);REPEAT …	4	-86	-601
Q9ULF5	DHGPEALHRQ	YES	Zinc transporter ZIP10	S39AA_HUMAN;Q9ULF5;Zinc transporter ZIP10;Solute carrier family 39 member 10 ;Zrt- and Irt-like protein 10 Short=ZIP-10;S39AA;SLC39A10;KIAA1265;ZIP10	(Human)	2		HHCNHCHEEH	DHGPEALHRQ	30	831	X						SIGNAL (Potential.);SIGNAL ({ECO:0000255}.)	COMPBIAS (His-rich.);CHAIN (Zinc transporter ZIP10.)	MOD_RES (Phosphothreonine.);MOD_RES (Phosphoserine.);COMPBIAS (His-rich.);CARBOHYD (N-linked (GlcNAc...) (Potential).);TRANSMEM (Helical; (Potential).);TRANSMEM (Helical. {ECO:0000255}.);MOD_RES (Phosphothreonine. {ECO:0000244|PubMed:21406692}.);MOD_RES (Phosphothreonine. {ECO:0000244|PubMed:18691976}.);MOD_RES (Phosphoserine. {ECO:0000244|PubMed:21406692, ECO:0000244|PubMed:23186163}.);CARBOHYD …	4		-792
O95980	LAPGSAGALCCNHSKD	YES	Reversion-inducing cysteine-rich protein with Kazal motifs	RECK_HUMAN;O95980;Reversion-inducing cysteine-rich protein with Kazal motifs;hRECK;Suppressor of tumorigenicity 15 protein;RECK;ST15;I01;I01.037	(Human)	9		VAGVAEVAGG	LAPGSAGALC	28	971	X						SIGNAL (Potential.);SIGNAL ({ECO:0000255}.)	CHAIN (Reversion-inducing cysteine-rich protein with Kazal motifs.)	PROPEP (Removed in mature form (Potential).);DISULFID (By similarity.);REGION (5 X Knot repeats.);DOMAIN (Kazal-like 1.);DOMAIN (Kazal-like 2.);DOMAIN (Kazal-like 3.);CARBOHYD (N-linked (GlcNAc...) (Potential).);REPEAT (Knot 1.);REPEAT (Knot 2.);REPEAT (Knot 3.);REPEAT (Knot 4.);REPEAT (Knot 5.);LIPID (GPI-anchor amidated serine (Potential).);PROPEP (Removed in mature form. {ECO:0000255}.);DOMAIN…	5	-944
P26992	QEAPHVQYERL	YES	CNTFR_HUMAN	CNTFR_HUMAN;P26992;CNTFR	(Human)	9		AVVYAQRHSP	QEAPHVQYER	28	372	X						SIGNAL (Potential.);SIGNAL ({ECO:0000255}.)	DOMAIN (Ig-like C2-type.);CHAIN (Ciliary neurotrophic factor receptor subunit alpha.)	DISULFID (Potential.);MOTIF (WSXWS motif.);LIPID (GPI-anchor amidated serine (Potential).);DOMAIN (Fibronectin type-III 1.);DOMAIN (Fibronectin type-III 2.);CARBOHYD (N-linked (GlcNAc...) (Potential).);PROPEP (Removed in mature form (Potential).);PROPEP (Removed in mature form. {ECO:0000255}.);DOMAIN (Fibronectin type-III 1. {ECO:0000255|PROSITE-ProRule:PRU00316}.);DOMAIN (Fibronectin type-III 2.…	5	-345
Q9HC56	TIREELPENVPIGNIPKD	YES	Protocadherin-9	PCDH9_HUMAN;Q9HC56;Protocadherin-9;PCDH9	(Human)	13		DSAIAQELIY	TIREELPENV	29	1237	X						SIGNAL (Potential.);SIGNAL ({ECO:0000255}.)	DOMAIN (Cadherin 1.);CHAIN (Protocadherin-9.);TOPO_DOM (Extracellular (Potential).);TOPO_DOM (Extracellular. {ECO:0000255}.);DOMAIN (Cadherin 1. {ECO:0000255|PROSITE- ProRule:PRU00043}.)	DOMAIN (Cadherin 2.);DOMAIN (Cadherin 3.);DOMAIN (Cadherin 4.);DOMAIN (Cadherin 5.);DOMAIN (Cadherin 6.);DOMAIN (Cadherin 7.);TOPO_DOM (Cytoplasmic (Potential).);CARBOHYD (N-linked (GlcNAc...) (Potential).);TRANSMEM (Helical; (Potential).);TOPO_DOM (Cytoplasmic. {ECO:0000255}.);TRANSMEM (Helical. {ECO:0000255}.);DOMAIN (Cadherin 2. {ECO:0000255|PROSITE- ProRule:PRU00043}.);DOMAIN (Cadherin 3. {EC…	5		-807
P51511	EDAEVHAENWLRL	YES	Matrix metalloproteinase-15	MMP15_HUMAN;P51511;Matrix metalloproteinase-15;MMP-15;Membrane-type matrix metalloproteinase 2 Short=MT-MMP 2 Short=MTMMP2 ;Membrane-type-2 matrix metalloproteinase Short=MT2-MMP Short=MT2MMP ;SMCP-2;MMP15;M10;M10A;M10.015	(Human)	16		LGCLGLGVAA	EDAEVHAENW	47	669							SIGNAL (Or 45 (Potential).);SIGNAL (Or 45. {ECO:0000255}.)	PROPEP (By similarity.);PROPEP ({ECO:0000250}.)	DISULFID (By similarity.);COMPBIAS (Poly-Pro.);TOPO_DOM (Extracellular (Potential).);TOPO_DOM (Cytoplasmic (Potential).);CHAIN (Matrix metalloproteinase-15.);CARBOHYD (N-linked (GlcNAc...) (Potential).);METAL (Zinc; in inhibited form (By similarity).);METAL (Zinc; catalytic (By similarity).);TRANSMEM (Helical; (Potential).);MOTIF (Cysteine switch (By similarity).);MOD_RES (Phosphoserine.);REPEAT …	5	-85	-600
O95980	APGSAGALCCNHSKD	YES	Reversion-inducing cysteine-rich protein with Kazal motifs	RECK_HUMAN;O95980;Reversion-inducing cysteine-rich protein with Kazal motifs;hRECK;Suppressor of tumorigenicity 15 protein;RECK;ST15;I01;I01.037	(Human)	9		AGVAEVAGGL	APGSAGALCC	29	971	X						SIGNAL (Potential.);SIGNAL ({ECO:0000255}.)	CHAIN (Reversion-inducing cysteine-rich protein with Kazal motifs.)	PROPEP (Removed in mature form (Potential).);DISULFID (By similarity.);REGION (5 X Knot repeats.);DOMAIN (Kazal-like 1.);DOMAIN (Kazal-like 2.);DOMAIN (Kazal-like 3.);CARBOHYD (N-linked (GlcNAc...) (Potential).);REPEAT (Knot 1.);REPEAT (Knot 2.);REPEAT (Knot 3.);REPEAT (Knot 4.);REPEAT (Knot 5.);LIPID (GPI-anchor amidated serine (Potential).);PROPEP (Removed in mature form. {ECO:0000255}.);DOMAIN…	6	-943
P04156	GGWNTGGSRY	YES	ASCR	PRIO_HUMAN;P04156;ASCR ;PrP;PrP27-30 ;PrP33-35C ;PRNP;PRIP	(Human)	20		LGLCKKRPKP	GGWNTGGSRY	29	253	X		MEP1B				SIGNAL ();MUTAGEN (M->S: Protein detected. No protein detected; when associated with S-8.);MUTAGEN (M->S: No protein detected; when associated with S-1.);SIGNAL ({ECO:0000250|UniProtKB:P04925}.)	REGION (Interaction with GRB2, ERI3 and SYN1 (By similarity).);CHAIN (Major prion protein.);REGION (Interaction with GRB2, ERI3 and SYN1. {ECO:0000250|UniProtKB:P04925}.);REGION (Interaction with ADGRG6. {ECO:0000250|UniProtKB:P04925}.)	PROPEP (Removed in mature form (By similarity).);DISULFID ();REGION (5 X 8 AA tandem repeats of P-H-G-G-G-W-G- Q.);METAL (Copper or zinc 1.);METAL (Copper or zinc 1; via amide nitrogen.);METAL (Copper or zinc 1; via amide nitrogen and carbonyl oxygen.);METAL (Copper or zinc 2 (Probable).);METAL (Copper or zinc 2; via amide nitrogen (Probable).);METAL (Copper or zinc 2; via amide nitrogen and carb…	6	-225
P02647	DEPPQSPWDRV	YES	Apolipoprotein A1	APOA1_HUMAN;P02647;Apolipoprotein A1;Apo-AI;APOA1	(Human)	11		GSQARHFWQQ	DEPPQSPWDR	25	267	X		BMP1	unknown		CTSE->A2M->BMP1->APOA1	SIGNAL ();SIGNAL ({ECO:0000269|PubMed:6328445, ECO:0000269|PubMed:6409108}.)	CHAIN (Proapolipoprotein A-I.)	REPEAT (1.);REPEAT (2.);REPEAT (3; half-length.);REPEAT (4.);REPEAT (5.);REPEAT (6.);REPEAT (7.);REPEAT (8.);REPEAT (9; half-length.);REPEAT (10.);MOD_RES (Methionine sulfoxide.);CHAIN (Apolipoprotein A-I.);CHAIN (Truncated apolipoprotein A-I.);CARBOHYD (N-linked (Glc) (glycation).);REGION (10 X approximate tandem repeats.);MOD_RES (Methionine sulfoxide. {ECO:0000269|PubMed:12576517}.);CARBOHYD (…	6
O95196	GSAVEAEELVKG	YES	Neuroglycan C	CSPG5_HUMAN;O95196;Neuroglycan C;CSPG5	(Human)	3		ASGAVPAREA	GSAVEAEELV	37	566	X						SIGNAL (Potential.);SIGNAL ({ECO:0000255}.)	TOPO_DOM (Extracellular (Potential).);CHAIN (Chondroitin sulfate proteoglycan 5.);TOPO_DOM (Extracellular. {ECO:0000255}.)	DISULFID (By similarity.);TOPO_DOM (Cytoplasmic (Potential).);DOMAIN (EGF-like.);TRANSMEM (Helical; (Potential).);CARBOHYD (N-linked (GlcNAc...) (Potential).);CARBOHYD (O-linked (Xyl...) (chondroitin sulfate) (By similarity).);CARBOHYD (O-linked (GalNAc...).);REGION (Interaction with TNC and TNR (By similarity).);REGION (Interaction with GOPC.);TOPO_DOM (Cytoplasmic. {ECO:0000255}.);TRANSMEM (Hel…	6		-408
P07766	GGITQTPYKV	YES	T-cell surface glycoprotein CD3 epsilon chain	CD3E_HUMAN;P07766;T-cell surface glycoprotein CD3 epsilon chain;T-cell surface antigen T3/Leu-4 epsilon chain ;CD3E;T3E	(Human)	11		VWGQDGNEEM	GGITQTPYKV	29	207	X						SIGNAL ()	TOPO_DOM (Extracellular (Potential).);CHAIN (T-cell surface glycoprotein CD3 epsilon chain.);TOPO_DOM (Extracellular. {ECO:0000255}.)	DISULFID ();TOPO_DOM (Cytoplasmic (Potential).);DOMAIN (Ig-like.);DOMAIN (ITAM.);TRANSMEM (Helical; (Potential).);MOD_RES (Phosphotyrosine.);TOPO_DOM (Cytoplasmic. {ECO:0000255}.);TRANSMEM (Helical. {ECO:0000255}.);DOMAIN (ITAM. {ECO:0000255|PROSITE- ProRule:PRU00379}.);REGION (NUMB-binding region. {ECO:0000269|PubMed:26507128}.);MOD_RES (Phosphotyrosine. {ECO:0000244|PubMed:15592455, ECO:0000244…	6		-124
P20333	FTPYAPEPGSTCRL	YES	Tumor necrosis factor receptor superfamily member 1B	TNR1B_HUMAN;P20333;Tumor necrosis factor receptor superfamily member 1B;Tumor necrosis factor receptor 2 Short=TNF-R2 ;Tumor necrosis factor receptor type II Short=TNF-RII Short=TNFR-II ;p75 ;p80 TNF-alpha receptor ;TNR1B;TNFRSF1B;TNFBR	(Human)	1		AAHALPAQVA	FTPYAPEPGS	29	461	X						SIGNAL ();CHAIN (Tumor necrosis factor-binding protein 2.);SIGNAL ({ECO:0000269|PubMed:2173696}.)	CHAIN (Tumor necrosis factor receptor superfamily member 1b, membrane form.);TOPO_DOM (Extracellular (Potential).);TOPO_DOM (Extracellular. {ECO:0000255}.)	DISULFID (By similarity.);TOPO_DOM (Cytoplasmic (Potential).);CARBOHYD (N-linked (GlcNAc...) (Potential).);TRANSMEM (Helical; (Potential).);REPEAT (TNFR-Cys 1.);REPEAT (TNFR-Cys 2.);REPEAT (TNFR-Cys 3.);REPEAT (TNFR-Cys 4.);TOPO_DOM (Cytoplasmic. {ECO:0000255}.);TRANSMEM (Helical. {ECO:0000255}.);MOD_RES (Phosphoserine. {ECO:0000244|PubMed:23186163}.);CARBOHYD (O-linked (GalNAc...) threonine. {EC…	6		-259
P28908	FEDTCHGNPSHYYDKA	YES	Tumor necrosis factor receptor superfamily member 8	TNR8_HUMAN;P28908;Tumor necrosis factor receptor superfamily member 8;CD30L receptor ;Ki-1 antigen ;Lymphocyte activation antigen CD30 ;TNR8;TNFRSF8;D1S166E	(Human)	1		ALRAFPQDRP	FEDTCHGNPS	25	595	X						SIGNAL ()	CHAIN (Tumor necrosis factor receptor superfamily member 8.);TOPO_DOM (Extracellular (Potential).);TOPO_DOM (Extracellular. {ECO:0000305}.)	MOD_RES (Phosphoserine.);COMPBIAS (Pro/Ser/Thr-rich.);DISULFID (By similarity.);TOPO_DOM (Cytoplasmic (Potential).);CARBOHYD (N-linked (GlcNAc...) (Potential).);TRANSMEM (Helical; (Potential).);REPEAT (TNFR-Cys 1.);REPEAT (TNFR-Cys 2.);REPEAT (TNFR-Cys 3.);REPEAT (TNFR-Cys 4.);REPEAT (TNFR-Cys 5.);REPEAT (TNFR-Cys 6.);TOPO_DOM (Cytoplasmic. {ECO:0000305}.);TRANSMEM (Helical. {ECO:0000255}.);MOD_R…	6		-383
P32927	GAEETIPLQTLRC	YES	Cytokine receptor common subunit beta	IL3RB_HUMAN;P32927;Cytokine receptor common subunit beta;CDw131 ;GM-CSF/IL-3/IL-5 receptor common beta subunit ;IL3RB;CSF2RB;IL5RB	(Human)	22		LALCWERSLA	GAEETIPLQT	23	897	X						SIGNAL (Potential.);SIGNAL ({ECO:0000255}.)	TOPO_DOM (Extracellular (Potential).);CHAIN (Cytokine receptor common subunit beta.);TOPO_DOM (Extracellular. {ECO:0000255}.)	DISULFID ();TOPO_DOM (Cytoplasmic (Potential).);CARBOHYD (N-linked (GlcNAc...).);CARBOHYD (N-linked (GlcNAc...) (Potential).);TRANSMEM (Helical; (Potential).);MOTIF (WSXWS motif.);MOTIF (Box 1 motif.);MOD_RES (Phosphotyrosine (By similarity).);DOMAIN (Fibronectin type-III 1.);DOMAIN (Fibronectin type-III 2.);TOPO_DOM (Cytoplasmic. {ECO:0000255}.);TRANSMEM (Helical. {ECO:0000255}.);DOMAIN (Fibrone…	6		-438
P13726	VAAYNLTWKS	YES	Tissue factor	TF_HUMAN;P13726;Tissue factor;TF;Coagulation factor III ;Thromboplastin ;F3	(Human)	1		VAGASGTTNT	VAAYNLTWKS	39	295	X						SIGNAL ()	CHAIN (Tissue factor.);TOPO_DOM (Extracellular (Potential).);TOPO_DOM (Extracellular. {ECO:0000255}.)	DISULFID ();MOTIF (WKS motif.);TOPO_DOM (Cytoplasmic (Potential).);CARBOHYD (N-linked (GlcNAc...) (Potential).);TRANSMEM (Helical; (Potential).);LIPID (S-palmitoyl cysteine.);TOPO_DOM (Cytoplasmic. {ECO:0000255}.);TRANSMEM (Helical. {ECO:0000255}.);LIPID (S-palmitoyl cysteine. {ECO:0000269|PubMed:3166978}.);CARBOHYD (N-linked (GlcNAc...) asparagine. {ECO:0000255}.);DISULFID ({ECO:0000269|PubMed:3…	6		-236
Q14332	GISIPDHGFCQPISIPLCTDI	YES	FzE2	FZD2_HUMAN;Q14332;FzE2;Fz-2;FZD2;I93;I93.001	(Human)	17		AGPAQFHGEK	GISIPDHGFC	30	565	X						SIGNAL (Potential.);SIGNAL ({ECO:0000255}.)	TOPO_DOM (Extracellular (Potential).);CHAIN (Frizzled-2.);TOPO_DOM (Extracellular. {ECO:0000255}.)	DISULFID (By similarity.);COMPBIAS (Poly-Gly.);TOPO_DOM (Cytoplasmic (Potential).);TOPO_DOM (Extracellular (Potential).);CARBOHYD (N-linked (GlcNAc...) (Potential).);TRANSMEM (Helical; Name=1; (Potential).);TRANSMEM (Helical; Name=2; (Potential).);TRANSMEM (Helical; Name=3; (Potential).);TRANSMEM (Helical; Name=4; (Potential).);TRANSMEM (Helical; Name=5; (Potential).);TRANSMEM (Helical; Name=6; (…	6		-511
P04156	GWNTGGSRY	YES	ASCR	PRIO_HUMAN;P04156;ASCR ;PrP;PrP27-30 ;PrP33-35C ;PRNP;PRIP	(Human)	20		GLCKKRPKPG	GWNTGGSRYP	30	253	X		MEP1B				SIGNAL ();MUTAGEN (M->S: Protein detected. No protein detected; when associated with S-8.);MUTAGEN (M->S: No protein detected; when associated with S-1.);SIGNAL ({ECO:0000250|UniProtKB:P04925}.)	REGION (Interaction with GRB2, ERI3 and SYN1 (By similarity).);CHAIN (Major prion protein.);REGION (Interaction with GRB2, ERI3 and SYN1. {ECO:0000250|UniProtKB:P04925}.);REGION (Interaction with ADGRG6. {ECO:0000250|UniProtKB:P04925}.)	PROPEP (Removed in mature form (By similarity).);DISULFID ();REGION (5 X 8 AA tandem repeats of P-H-G-G-G-W-G- Q.);METAL (Copper or zinc 1.);METAL (Copper or zinc 1; via amide nitrogen.);METAL (Copper or zinc 1; via amide nitrogen and carbonyl oxygen.);METAL (Copper or zinc 2 (Probable).);METAL (Copper or zinc 2; via amide nitrogen (Probable).);METAL (Copper or zinc 2; via amide nitrogen and carb…	7	-224
Q92743	SAPLAAGCPDRC	YES	L56	HTRA1_HUMAN;Q92743;L56 ;Serine protease 11;HTRA1;S01;S01C;S01.277	(Human)	10		ASAQLSRAGR	SAPLAAGCPD	30	480	X			unknown			SIGNAL (Potential.);SIGNAL ({ECO:0000255}.)	CHAIN (Serine protease HTRA1.)	REGION (Serine protease.);ACT_SITE (Charge relay system (Potential).);ACT_SITE (Charge relay system.);DOMAIN (IGFBP N-terminal.);DOMAIN (Kazal-like.);DOMAIN (PDZ.);MUTAGEN (S->A: Loss of activity.);SITE (Involved in trimer stabilization.);DOMAIN (IGFBP N-terminal. {ECO:0000255|PROSITE- ProRule:PRU00653}.);DOMAIN (Kazal-like. {ECO:0000255|PROSITE- ProRule:PRU00798}.);DOMAIN (PDZ. {ECO:0000255|PROS…	7
P07766	GITQTPYKV	YES	T-cell surface glycoprotein CD3 epsilon chain	CD3E_HUMAN;P07766;T-cell surface glycoprotein CD3 epsilon chain;T-cell surface antigen T3/Leu-4 epsilon chain ;CD3E;T3E	(Human)	11		WGQDGNEEMG	GITQTPYKVS	30	207	X						SIGNAL ()	TOPO_DOM (Extracellular (Potential).);CHAIN (T-cell surface glycoprotein CD3 epsilon chain.);TOPO_DOM (Extracellular. {ECO:0000255}.)	DISULFID ();TOPO_DOM (Cytoplasmic (Potential).);DOMAIN (Ig-like.);DOMAIN (ITAM.);TRANSMEM (Helical; (Potential).);MOD_RES (Phosphotyrosine.);TOPO_DOM (Cytoplasmic. {ECO:0000255}.);TRANSMEM (Helical. {ECO:0000255}.);DOMAIN (ITAM. {ECO:0000255|PROSITE- ProRule:PRU00379}.);REGION (NUMB-binding region. {ECO:0000269|PubMed:26507128}.);MOD_RES (Phosphotyrosine. {ECO:0000244|PubMed:15592455, ECO:0000244…	7		-123
Q06481	ANAGTGFAVAEPQIAMFCGKL	YES	APPH	APLP2_HUMAN;Q06481;APPH ;APLP-2;Amyloid protein homolog ;CDEI box-binding protein Short=CDEBP;APLP2;APPL2;I02;I02.016	(Human)	11		ALAGYIEALA	ANAGTGFAVA	39	763	X						SIGNAL (Potential.);SIGNAL ({ECO:0000255}.)	TOPO_DOM (Extracellular (Potential).);CHAIN (Amyloid-like protein 2.);TOPO_DOM (Extracellular. {ECO:0000255}.)	DISULFID (By similarity.);COMPBIAS (Asp/Glu-rich (highly acidic).);COMPBIAS (Poly-Glu.);MOTIF (NPXY motif.);TOPO_DOM (Cytoplasmic (Potential).);SITE (Reactive bond (By similarity).);DOMAIN (BPTI/Kunitz inhibitor.);TRANSMEM (Helical; (Potential).);REGION (Interaction with DAB2 (By similarity).);TOPO_DOM (Cytoplasmic. {ECO:0000255}.);TRANSMEM (Helical. {ECO:0000255}.);DOMAIN (E1. {ECO:0000255|PROSI…	7		-678
P31431	VIDPQDLLEGRY	YES	Syndecan-4	SDC4_HUMAN;P31431;Syndecan-4;SYND4;Amphiglycan ;Ryudocan core protein;SDC4	(Human)	20		GVAESIRETE	VIDPQDLLEG	26	198	X						SIGNAL (Potential.);SIGNAL ({ECO:0000255}.)	CHAIN (Syndecan-4.);TOPO_DOM (Extracellular (Potential).);TOPO_DOM (Extracellular. {ECO:0000255}.)	TOPO_DOM (Cytoplasmic (Potential).);CARBOHYD (O-linked (Xyl...) (heparan sulfate) (By similarity).);CARBOHYD (O-linked (Xyl...) (heparan sulfate) (Potential).);TRANSMEM (Helical; (Potential).);TOPO_DOM (Cytoplasmic. {ECO:0000255}.);TRANSMEM (Helical. {ECO:0000255}.);CARBOHYD (O-linked (Xyl...) (heparan sulfate) serine. {ECO:0000250}.);CARBOHYD (O-linked (Xyl...) (heparan sulfate) serine. {ECO:000…	7		-145
Q9BZM4	AAAASPAILPRL	YES	NKG2D ligand 3	N2DL3_HUMAN;Q9BZM4;NKG2D ligand 3;N2DL-3;ALCAN-gamma ;Retinoic acid early transcript 1N;N2DL3;ULBP3;RAET1N	(Human)	6		M	AAAASPAILP	2	244								SIGNAL (Potential.);SIGNAL ({ECO:0000255}.)	DISULFID ();CHAIN (NKG2D ligand 3.);CARBOHYD (N-linked (GlcNAc...) (Potential).);REGION (MHC class I alpha-1 like.);REGION (MHC class I alpha-2 like.);LIPID (GPI-anchor amidated glycine (Potential).);PROPEP (Removed in mature form (Potential).);CHAIN (UL16-binding protein 3.);PROPEP (Removed in mature form. {ECO:0000255}.);LIPID (GPI-anchor amidated glycine. {ECO:0000255}.);CARBOHYD (N-linked (Gl…	-28	-243
O75882	VAAAAATEARL	YES	DPPT-L	ATRN_HUMAN;O75882;DPPT-L ;Mahogany homolog;ATRN;KIAA0548;MGCA	(Human)	20		M	VAAAAATEAR	2	1429								SIGNAL (Potential.);SIGNAL ({ECO:0000255}.)	DISULFID (By similarity.);COMPBIAS (Leu-rich.);TOPO_DOM (Extracellular (Potential).);TOPO_DOM (Cytoplasmic (Potential).);REPEAT (Kelch 1.);REPEAT (Kelch 2.);REPEAT (Kelch 3.);REPEAT (Kelch 4.);REPEAT (Kelch 5.);REPEAT (Kelch 6.);DOMAIN (EGF-like.);DOMAIN (CUB.);DOMAIN (PSI 1.);DOMAIN (PSI 2.);DOMAIN (C-type lectin.);DOMAIN (PSI 3.);DOMAIN (PSI 4.);DOMAIN (Laminin EGF-like 1.);DOMAIN (Laminin EGF-…	-27	-82	-1299
P54710	TGLSMDGGGSPKG	YES	Sodium pump gamma chain	ATNG_HUMAN;P54710;Sodium pump gamma chain;Na(+)/K(+) ATPase subunit gamma;FXYD2	(Human)	11		M	TGLSMDGGGS	2	66	X							CHAIN (Sodium/potassium-transporting ATPase subunit gamma.)	TRANSMEM (Helical; (Potential).);TRANSMEM (Helical. {ECO:0000255}.)			-45
O00398	ANLDKYTETFKM	YES	Putative P2Y purinoceptor 10	P2Y10_HUMAN;O00398;Putative P2Y purinoceptor 10;P2Y10;P2Y-like receptor;P2RY10	(Human)	X		M	ANLDKYTETF	2	339	X							CHAIN (Putative P2Y purinoceptor 10.);TOPO_DOM (Extracellular (Potential).);TOPO_DOM (Extracellular. {ECO:0000255}.)	DISULFID (By similarity.);TOPO_DOM (Cytoplasmic (Potential).);TOPO_DOM (Extracellular (Potential).);CARBOHYD (N-linked (GlcNAc...) (Potential).);TRANSMEM (Helical; Name=1; (Potential).);TRANSMEM (Helical; Name=2; (Potential).);TRANSMEM (Helical; Name=3; (Potential).);TRANSMEM (Helical; Name=4; (Potential).);TRANSMEM (Helical; Name=5; (Potential).);TRANSMEM (Helical; Name=6; (Potential).);TRANSMEM…			-88
O96005	AAAQEADGARS	YES	Cleft lip and palate transmembrane protein 1	CLPT1_HUMAN;O96005;Cleft lip and palate transmembrane protein 1;CLPT1;CLPTM1	(Human)	19		M	AAAQEADGAR	2	669	X			unknown;Subtiligase Based Positive Selection;COFRADIC			INIT_MET (Removed.);INIT_MET (Removed. {ECO:0000244|PubMed:22814378, ECO:0000269|PubMed:25489052}.)		TOPO_DOM (Extracellular (Potential).);TOPO_DOM (Cytoplasmic (Potential).);TRANSMEM (Helical; (Potential).);MOD_RES (N-acetylalanine.);CHAIN (Cleft lip and palate transmembrane protein 1.);CARBOHYD (N-linked (GlcNAc...) (Potential).);CARBOHYD (N-linked (GlcNAc...).);TOPO_DOM (Extracellular. {ECO:0000255}.);TOPO_DOM (Cytoplasmic. {ECO:0000255}.);TRANSMEM (Helical. {ECO:0000255}.);MOD_RES (N-acetyla…			-522
P49682	VLEVSDHQVLN	YES	CKR-L2	CXCR3_HUMAN;P49682;CKR-L2 ;CXC-R3;G protein-coupled receptor 9 ;Interferon-inducible protein 10 receptor Short=IP-10 receptor ;CXCR3;GPR9	(Human)	X		M	VLEVSDHQVL	2	368	X							TOPO_DOM (Extracellular (Potential).);CHAIN (C-X-C chemokine receptor type 3.);MUTAGEN (Missing: Reduces binding to CXCL10 and CXCL11, and reduces CXCL10- and CXCL11- induced chemotaxis and activation. Does not affect CXCL9-induced chemotaxis and activation.);TOPO_DOM (Extracellular. {ECO:0000255}.);MUTAGEN (Missing: Reduces binding to CXCL10 and CXCL11, and reduces CXCL10- and CXCL11- induced ch…	DISULFID (By similarity.);TOPO_DOM (Cytoplasmic (Potential).);TOPO_DOM (Extracellular (Potential).);CARBOHYD (N-linked (GlcNAc...) (Potential).);TRANSMEM (Helical; Name=1; (Potential).);TRANSMEM (Helical; Name=2; (Potential).);TRANSMEM (Helical; Name=3; (Potential).);TRANSMEM (Helical; Name=4; (Potential).);TRANSMEM (Helical; Name=5; (Potential).);TRANSMEM (Helical; Name=6; (Potential).);TRANSMEM…			-79
Q7RTP0	GTAAAAAAAAAAAAAGEGARS	YES	Magnesium transporter NIPA1	NIPA1_HUMAN;Q7RTP0;Magnesium transporter NIPA1;Non-imprinted in Prader-Willi/Angelman syndrome region protein 1 ;Spastic paraplegia 6 protein;NIPA1;SPG6	(Human)	15		M	GTAAAAAAAA	2	329	X			unknown;Subtiligase Based Positive Selection				TOPO_DOM (Extracellular (Potential).);CHAIN (Magnesium transporter NIPA1.);TOPO_DOM (Extracellular. {ECO:0000255}.)	TOPO_DOM (Cytoplasmic (Potential).);TOPO_DOM (Extracellular (Potential).);TRANSMEM (Helical; (Potential).);TOPO_DOM (Cytoplasmic. {ECO:0000255}.);TOPO_DOM (Extracellular. {ECO:0000255}.);TRANSMEM (Helical. {ECO:0000255}.)			-86
Q8NFJ5	ATTVPDGCRN	YES	Retinoic acid-induced protein 3	RAI3_HUMAN;Q8NFJ5;Retinoic acid-induced protein 3;G-protein coupled receptor family C group 5 member A ;Orphan G-protein-coupling receptor PEIG-1 ;Retinoic acid-induced gene 1 protein Short=RAIG-1;RAI3;GPRC5A;GPCR5A;RAIG1	(Human)	12		M	ATTVPDGCRN	2	357	X							CHAIN (Retinoic acid-induced protein 3.);TOPO_DOM (Extracellular (Potential).);TOPO_DOM (Extracellular. {ECO:0000305}.)	MOD_RES (Phosphoserine.);MOD_RES (Phosphotyrosine (By similarity).);TOPO_DOM (Cytoplasmic (Potential).);TOPO_DOM (Extracellular (Potential).);CARBOHYD (N-linked (GlcNAc...) (Potential).);TRANSMEM (Helical; Name=1; (Potential).);TRANSMEM (Helical; Name=2; (Potential).);TRANSMEM (Helical; Name=3; (Potential).);TRANSMEM (Helical; Name=4; (Potential).);TRANSMEM (Helical; Name=5; (Potential).);TRANSME…			-88
P14174	MFIVNTNVPRA	YES	Glycosylation-inhibiting factor Short=GIF	MIF_HUMAN;P14174;Glycosylation-inhibiting factor Short=GIF ;MIF;L-dopachrome tautomerase EC=5.3.3.12 ;Phenylpyruvate tautomerase;GLIF;MMIF	(Human)	22		MP	MFIVNTNVPR	3	115	X		MEP1B	N-TAILS;COFRADIC;other;Subtiligase Based Positive Selection			ACT_SITE (Proton acceptor; via imino nitrogen.);INIT_MET (Removed.);INIT_MET (Removed. {ECO:0000244|PubMed:22223895, ECO:0000269|PubMed:12665801, ECO:0000269|PubMed:1286669}.)	CHAIN (Macrophage migration inhibitory factor.)	MOD_RES (N6-acetyllysine; alternate.);MOD_RES (N6-succinyllysine; alternate (By similarity).);BINDING (Substrate.);BINDING (Substrate; via amide nitrogen.);MUTAGEN (N->C: Causes formation of interchain disulfide bonds with Cys-81 from another subunit.);MOD_RES (N6-acetyllysine; alternate. {ECO:0000244|PubMed:19608861}.);MOD_RES (N6-succinyllysine; alternate. {ECO:0000250|UniProtKB:P34884}.);MUTAG…
O00398	NLDKYTETFKM	YES	Putative P2Y purinoceptor 10	P2Y10_HUMAN;O00398;Putative P2Y purinoceptor 10;P2Y10;P2Y-like receptor;P2RY10	(Human)	X		MA	NLDKYTETFK	3	339	X							CHAIN (Putative P2Y purinoceptor 10.);TOPO_DOM (Extracellular (Potential).);TOPO_DOM (Extracellular. {ECO:0000255}.)	DISULFID (By similarity.);TOPO_DOM (Cytoplasmic (Potential).);TOPO_DOM (Extracellular (Potential).);CARBOHYD (N-linked (GlcNAc...) (Potential).);TRANSMEM (Helical; Name=1; (Potential).);TRANSMEM (Helical; Name=2; (Potential).);TRANSMEM (Helical; Name=3; (Potential).);TRANSMEM (Helical; Name=4; (Potential).);TRANSMEM (Helical; Name=5; (Potential).);TRANSMEM (Helical; Name=6; (Potential).);TRANSMEM…			-87
P14174	FIVNTNVPRA	YES	Glycosylation-inhibiting factor Short=GIF	MIF_HUMAN;P14174;Glycosylation-inhibiting factor Short=GIF ;MIF;L-dopachrome tautomerase EC=5.3.3.12 ;Phenylpyruvate tautomerase;GLIF;MMIF	(Human)	22		MPM	FIVNTNVPRA	4	115	X		MEP1B	N-TAILS;COFRADIC;other;Subtiligase Based Positive Selection			ACT_SITE (Proton acceptor; via imino nitrogen.);INIT_MET (Removed.);INIT_MET (Removed. {ECO:0000244|PubMed:22223895, ECO:0000269|PubMed:12665801, ECO:0000269|PubMed:1286669}.)	CHAIN (Macrophage migration inhibitory factor.)	MOD_RES (N6-acetyllysine; alternate.);MOD_RES (N6-succinyllysine; alternate (By similarity).);BINDING (Substrate.);BINDING (Substrate; via amide nitrogen.);MUTAGEN (N->C: Causes formation of interchain disulfide bonds with Cys-81 from another subunit.);MOD_RES (N6-acetyllysine; alternate. {ECO:0000244|PubMed:19608861}.);MOD_RES (N6-succinyllysine; alternate. {ECO:0000250|UniProtKB:P34884}.);MUTAG…
A0M8Q6	AAPSVTLFPPSSEELQANKA	YES	Ig lambda-7 chain C region	LAC7_HUMAN;A0M8Q6;Ig lambda-7 chain C region;LAC7;IGLC7	(Human)			GQPK	AAPSVTLFPP	5	106	X						NON_TER ()	CHAIN (Ig lambda-7 chain C region.);CHAIN (Immunoglobulin lambda constant 7.)	DISULFID (By similarity.);DISULFID (Interchain (with heavy chain) (By similarity).);DOMAIN (Ig-like.);DOMAIN (Ig-like. {ECO:0000255|PROSITE- ProRule:PRU00114}.);DISULFID ({ECO:0000255|PROSITE-ProRule:PRU00114}.);DISULFID (Interchain (with heavy chain).)
P0CF74	AAPSVTLFPPSSEELQANKA	YES	Ig lambda-6 chain C region	LAC6_HUMAN;P0CF74;Ig lambda-6 chain C region;LAC6;IGLC6	(Human)			GQPK	AAPSVTLFPP	5	106	X						NON_TER ()	CHAIN (Ig lambda-6 chain C region.);CHAIN (Immunoglobulin lambda constant 6.)	DISULFID (By similarity.);DISULFID (Interchain (with heavy chain) (By similarity).);DOMAIN (Ig-like.);DOMAIN (Ig-like. {ECO:0000255|PROSITE- ProRule:PRU00114}.);DISULFID ({ECO:0000255|PROSITE-ProRule:PRU00114}.);DISULFID (Interchain (with heavy chain).)
P0CG04	ANPTVTLFPPSSEELQANKA	YES	Ig lambda-1 chain C regions	LAC1_HUMAN;P0CG04;Ig lambda-1 chain C regions;LAC1;IGLC1	(Human)			GQPK	ANPTVTLFPP	5	106	X						NON_TER ()	CHAIN (Ig lambda-1 chain C regions.);CHAIN (Immunoglobulin lambda constant 1.)	DISULFID ();DISULFID (Interchain (with heavy chain).);DOMAIN (Ig-like.);DOMAIN (Ig-like. {ECO:0000255|PROSITE- ProRule:PRU00114}.);DISULFID ({ECO:0000255|PROSITE-ProRule:PRU00114}.)
O95977	GTPVAPESCQQLAAGGHSRL	YES	Sphingosine 1-phosphate receptor 4	S1PR4_HUMAN;O95977;Sphingosine 1-phosphate receptor 4;S1P receptor 4;Endothelial differentiation G-protein coupled receptor 6 ;Sphingosine 1-phosphate receptor Edg-6 Short=S1P receptor Edg-6;S1PR4;EDG6	(Human)	19		MNAT	GTPVAPESCQ	5	384	X						CARBOHYD (N-linked (GlcNAc...) (Potential).);CARBOHYD (N-linked (GlcNAc...) asparagine. {ECO:0000255}.)	CHAIN (Sphingosine 1-phosphate receptor 4.);TOPO_DOM (Extracellular (By similarity).);TOPO_DOM (Extracellular. {ECO:0000250}.)	TOPO_DOM (Cytoplasmic (By similarity).);TOPO_DOM (Extracellular (By similarity).);CARBOHYD (N-linked (GlcNAc...) (Potential).);TRANSMEM (Helical; Name=1; (By similarity).);TRANSMEM (Helical; Name=2; (By similarity).);TRANSMEM (Helical; Name=3; (By similarity).);TRANSMEM (Helical; Name=4; (By similarity).);TRANSMEM (Helical; Name=5; (By similarity).);TRANSMEM (Helical; Name=6; (By similarity).);TR…			-67
Q7RTP0	AAAAAAAAAAGEGARS	YES	Magnesium transporter NIPA1	NIPA1_HUMAN;Q7RTP0;Magnesium transporter NIPA1;Non-imprinted in Prader-Willi/Angelman syndrome region protein 1 ;Spastic paraplegia 6 protein;NIPA1;SPG6	(Human)	15		MGTAAA	AAAAAAAAAA	7	329	X			unknown;Subtiligase Based Positive Selection				TOPO_DOM (Extracellular (Potential).);CHAIN (Magnesium transporter NIPA1.);TOPO_DOM (Extracellular. {ECO:0000255}.)	TOPO_DOM (Cytoplasmic (Potential).);TOPO_DOM (Extracellular (Potential).);TRANSMEM (Helical; (Potential).);TOPO_DOM (Cytoplasmic. {ECO:0000255}.);TOPO_DOM (Extracellular. {ECO:0000255}.);TRANSMEM (Helical. {ECO:0000255}.)			-81
Q7RTP0	AAAAAAAAAGEGARS	YES	Magnesium transporter NIPA1	NIPA1_HUMAN;Q7RTP0;Magnesium transporter NIPA1;Non-imprinted in Prader-Willi/Angelman syndrome region protein 1 ;Spastic paraplegia 6 protein;NIPA1;SPG6	(Human)	15		MGTAAAA	AAAAAAAAAG	8	329	X			unknown;Subtiligase Based Positive Selection				TOPO_DOM (Extracellular (Potential).);CHAIN (Magnesium transporter NIPA1.);TOPO_DOM (Extracellular. {ECO:0000255}.)	TOPO_DOM (Cytoplasmic (Potential).);TOPO_DOM (Extracellular (Potential).);TRANSMEM (Helical; (Potential).);TOPO_DOM (Cytoplasmic. {ECO:0000255}.);TOPO_DOM (Extracellular. {ECO:0000255}.);TRANSMEM (Helical. {ECO:0000255}.)			-80
Q7RTP0	AAAAAAAAGEGARS	YES	Magnesium transporter NIPA1	NIPA1_HUMAN;Q7RTP0;Magnesium transporter NIPA1;Non-imprinted in Prader-Willi/Angelman syndrome region protein 1 ;Spastic paraplegia 6 protein;NIPA1;SPG6	(Human)	15		MGTAAAAA	AAAAAAAAGE	9	329	X			unknown;Subtiligase Based Positive Selection				TOPO_DOM (Extracellular (Potential).);CHAIN (Magnesium transporter NIPA1.);TOPO_DOM (Extracellular. {ECO:0000255}.)	TOPO_DOM (Cytoplasmic (Potential).);TOPO_DOM (Extracellular (Potential).);TRANSMEM (Helical; (Potential).);TOPO_DOM (Cytoplasmic. {ECO:0000255}.);TOPO_DOM (Extracellular. {ECO:0000255}.);TRANSMEM (Helical. {ECO:0000255}.)			-79

## Sheet: Propeptide_cleaved
Accession	Input Sequence	Protein found	Recommended Protein Name	Other Names and IDs	Species	Chromosome	Chromosome band	P10 to P1	P1' to P10'	P1' Position	Full protein length (aa)	UniProt curated start	Alternative Spliced Start	Cleaving proteases	Other experimental terminus evidences	Alternative Translation Start	N-terminal Features (Start to P1)	Features spanning terminus (P1 to P1')	C-terminal Features (P1' to End)	Distance To signal peptide	Distance to propeptide lost	Distance to last transmembrane domain (shed)
P01135	VVSHFNDCPDSHTQFCFHGTCRF	YES	Protransforming growth factor alpha	TGFA_HUMAN;P01135;Protransforming growth factor alpha;Transforming growth factor alpha Short=TGF-alpha;EGF-like TGF Short=ETGF ;TGF type 1;TGFA	(Human)	2		LSADPPVAAA	VVSHFNDCPD	40	160	X		ADA10;ADA17			PROPEP (Removed in mature form.);SIGNAL (Potential.);CARBOHYD (N-linked (GlcNAc...) (Potential).);SIGNAL ({ECO:0000255}.);CARBOHYD (N-linked (GlcNAc...) asparagine. {ECO:0000255}.)	CHAIN (Protransforming growth factor alpha.);TOPO_DOM (Extracellular (Potential).);TOPO_DOM (Extracellular. {ECO:0000255}.)	PROPEP (Removed in mature form.);DISULFID ();DOMAIN (EGF-like.);CHAIN (Transforming growth factor alpha.);TOPO_DOM (Cytoplasmic (Potential).);TRANSMEM (Helical; (Potential).);LIPID (S-palmitoyl cysteine.);TOPO_DOM (Cytoplasmic. {ECO:0000255}.);TRANSMEM (Helical. {ECO:0000255}.);DOMAIN (EGF-like. {ECO:0000255|PROSITE- ProRule:PRU00076}.);LIPID (S-palmitoyl cysteine. {ECO:0000269|PubMed:8910478}.);…	16	0	-85
P01135	VVSHFNDCPDSHTQFCFHGTCRF	YES	Protransforming growth factor alpha	TGFA_HUMAN;P01135;Protransforming growth factor alpha;Transforming growth factor alpha Short=TGF-alpha;EGF-like TGF Short=ETGF ;TGF type 1;TGFA	(Human)	2		LSADPPVAAA	VVSHFNDCPD	40	160	X		ADA10;ADA17			PROPEP (Removed in mature form.);SIGNAL (Potential.);CARBOHYD (N-linked (GlcNAc...) (Potential).);SIGNAL ({ECO:0000255}.);CARBOHYD (N-linked (GlcNAc...) asparagine. {ECO:0000255}.)	CHAIN (Protransforming growth factor alpha.);TOPO_DOM (Extracellular (Potential).);TOPO_DOM (Extracellular. {ECO:0000255}.)	PROPEP (Removed in mature form.);DISULFID ();DOMAIN (EGF-like.);CHAIN (Transforming growth factor alpha.);TOPO_DOM (Cytoplasmic (Potential).);TRANSMEM (Helical; (Potential).);LIPID (S-palmitoyl cysteine.);TOPO_DOM (Cytoplasmic. {ECO:0000255}.);TRANSMEM (Helical. {ECO:0000255}.);DOMAIN (EGF-like. {ECO:0000255|PROSITE- ProRule:PRU00076}.);LIPID (S-palmitoyl cysteine. {ECO:0000269|PubMed:8910478}.);…	16	0	-85
P51511	AEDAEVHAENWLRL	YES	Matrix metalloproteinase-15	MMP15_HUMAN;P51511;Matrix metalloproteinase-15;MMP-15;Membrane-type matrix metalloproteinase 2 Short=MT-MMP 2 Short=MTMMP2 ;Membrane-type-2 matrix metalloproteinase Short=MT2-MMP Short=MT2MMP ;SMCP-2;MMP15;M10;M10A;M10.015	(Human)	16		LLGCLGLGVA	AEDAEVHAEN	46	669						SIGNAL (Or 45 (Potential).);SIGNAL (Or 45. {ECO:0000255}.)	PROPEP (By similarity.);PROPEP ({ECO:0000250}.)	DISULFID (By similarity.);COMPBIAS (Poly-Pro.);TOPO_DOM (Extracellular (Potential).);TOPO_DOM (Cytoplasmic (Potential).);CHAIN (Matrix metalloproteinase-15.);CARBOHYD (N-linked (GlcNAc...) (Potential).);METAL (Zinc; in inhibited form (By similarity).);METAL (Zinc; catalytic (By similarity).);TRANSMEM (Helical; (Potential).);MOTIF (Cysteine switch (By similarity).);MOD_RES (Phosphoserine.);REPEAT …	4	-86	-601
P51511	EDAEVHAENWLRL	YES	Matrix metalloproteinase-15	MMP15_HUMAN;P51511;Matrix metalloproteinase-15;MMP-15;Membrane-type matrix metalloproteinase 2 Short=MT-MMP 2 Short=MTMMP2 ;Membrane-type-2 matrix metalloproteinase Short=MT2-MMP Short=MT2MMP ;SMCP-2;MMP15;M10;M10A;M10.015	(Human)	16		LGCLGLGVAA	EDAEVHAENW	47	669						SIGNAL (Or 45 (Potential).);SIGNAL (Or 45. {ECO:0000255}.)	PROPEP (By similarity.);PROPEP ({ECO:0000250}.)	DISULFID (By similarity.);COMPBIAS (Poly-Pro.);TOPO_DOM (Extracellular (Potential).);TOPO_DOM (Cytoplasmic (Potential).);CHAIN (Matrix metalloproteinase-15.);CARBOHYD (N-linked (GlcNAc...) (Potential).);METAL (Zinc; in inhibited form (By similarity).);METAL (Zinc; catalytic (By similarity).);TRANSMEM (Helical; (Potential).);MOTIF (Cysteine switch (By similarity).);MOD_RES (Phosphoserine.);REPEAT …	5	-85	-600
Q14126	AWITAPVALRE	YES	Desmoglein-2	DSG2_HUMAN;Q14126;Desmoglein-2;Cadherin family member 5 ;HDGC;DSG2;CDHF5	(Human)	18		KHPHLVRQKR	AWITAPVALR	50	1118	X					SIGNAL (Potential.);PROPEP (Potential.);SIGNAL ({ECO:0000255}.);PROPEP ({ECO:0000255}.)		TOPO_DOM (Extracellular (Potential).);TOPO_DOM (Cytoplasmic (Potential).);CHAIN (Desmoglein-2.);CARBOHYD (N-linked (GlcNAc...).);CARBOHYD (N-linked (GlcNAc...) (Potential).);CARBOHYD (N-linked (GlcNAc...) (complex).);TRANSMEM (Helical; (Potential).);MOD_RES (Phosphoserine.);REPEAT (Desmoglein repeat 1.);REPEAT (Desmoglein repeat 2.);REPEAT (Desmoglein repeat 3.);REPEAT (Desmoglein repeat 4.);REPE…	26	0	-585
Q14126	WITAPVALRE	YES	Desmoglein-2	DSG2_HUMAN;Q14126;Desmoglein-2;Cadherin family member 5 ;HDGC;DSG2;CDHF5	(Human)	18		HPHLVRQKRA	WITAPVALRE	51	1118	X					SIGNAL (Potential.);PROPEP (Potential.);SIGNAL ({ECO:0000255}.);PROPEP ({ECO:0000255}.)	TOPO_DOM (Extracellular (Potential).);CHAIN (Desmoglein-2.);DOMAIN (Cadherin 1.);TOPO_DOM (Extracellular. {ECO:0000255}.);DOMAIN (Cadherin 1. {ECO:0000255|PROSITE- ProRule:PRU00043}.)	TOPO_DOM (Cytoplasmic (Potential).);CARBOHYD (N-linked (GlcNAc...).);CARBOHYD (N-linked (GlcNAc...) (Potential).);CARBOHYD (N-linked (GlcNAc...) (complex).);TRANSMEM (Helical; (Potential).);MOD_RES (Phosphoserine.);REPEAT (Desmoglein repeat 1.);REPEAT (Desmoglein repeat 2.);REPEAT (Desmoglein repeat 3.);REPEAT (Desmoglein repeat 4.);REPEAT (Desmoglein repeat 5.);REPEAT (Desmoglein repeat 6.);DOMA…	27	1	-584
Q86UP0	FVIEEYAGPEPVLIGKL	YES	Cadherin-24	CAD24_HUMAN;Q86UP0;Cadherin-24;CAD24;CDH24;CDH11L	(Human)	14		TRRSWVWNQF	FVIEEYAGPE	52	819	X					SIGNAL (Potential.);PROPEP (Potential.);SIGNAL ({ECO:0000255}.);PROPEP ({ECO:0000255}.)	TOPO_DOM (Extracellular (Potential).);DOMAIN (Cadherin 1.);CHAIN (Cadherin-24.);TOPO_DOM (Extracellular. {ECO:0000255}.);DOMAIN (Cadherin 1. {ECO:0000255|PROSITE- ProRule:PRU00043}.)	TOPO_DOM (Cytoplasmic (Potential).);DOMAIN (Cadherin 2.);DOMAIN (Cadherin 3.);DOMAIN (Cadherin 4.);DOMAIN (Cadherin 5.);TRANSMEM (Helical; (Potential).);CARBOHYD (N-linked (GlcNAc...) (Potential).);TOPO_DOM (Cytoplasmic. {ECO:0000255}.);TRANSMEM (Helical. {ECO:0000255}.);DOMAIN (Cadherin 2. {ECO:0000255|PROSITE- ProRule:PRU00043}.);DOMAIN (Cadherin 3. {ECO:0000255|PROSITE- ProRule:PRU00043}.);DOM…	32	7	-611
Q99075	DLQEADLDLLRV	YES	Heparin-binding EGF-like growth factor Short=HB-EGF Short=HBEGF	HBEGF_HUMAN;Q99075;Heparin-binding EGF-like growth factor Short=HB-EGF Short=HBEGF;Diphtheria toxin receptor Short=DT-R;HBEGF;DTS	(Human)	5		LGGGRDRKVR	DLQEADLDLL	63	208	X		NEC2;PCSK4;PCSK6;FURIN;ADA17;PCSK5;PCSK7			SIGNAL (Potential.);CARBOHYD (O-linked (GalNAc...) (Probable).);CARBOHYD (O-linked (GalNAc...).);PROPEP (Or 72, or 73, or 76, or 81.);SIGNAL ({ECO:0000255}.);PROPEP (Or 72, or 73, or 76, or 81. {ECO:0000269|PubMed:1556128}.);CARBOHYD (O-linked (GalNAc...) threonine. {ECO:0000305|PubMed:23234360}.);CARBOHYD (O-linked (GalNAc...) serine. {ECO:0000305|PubMed:23234360}.);CARBOHYD (O-linked (GalNAc...…	TOPO_DOM (Extracellular (Potential).);CHAIN (Proheparin-binding EGF-like growth factor.);TOPO_DOM (Extracellular. {ECO:0000255}.)	DISULFID (By similarity.);TOPO_DOM (Cytoplasmic (Potential).);CHAIN (Heparin-binding EGF-like growth factor.);CARBOHYD (O-linked (GalNAc...).);TRANSMEM (Helical; (Potential).);DOMAIN (EGF-like.);SITE (Plays a critical role in diphtheria toxin binding and toxin sensitivity (By similarity).);PROPEP (C-terminal (Potential).);PROPEP (C-terminal. {ECO:0000255}.);TOPO_DOM (Cytoplasmic. {ECO:0000255}.);…	43	0	-122
O14672	DTSLFSDEFKVETSNKV	YES	CDw156	ADA10_HUMAN;O14672;CDw156 ;ADAM 10;ADAM10;KUZ;M12;M12B;M12.210	(Human)	15		GRHFNLRMKR	DTSLFSDEFK	78	748						SIGNAL (Potential.);SIGNAL ({ECO:0000255}.)	TOPO_DOM (Extracellular (Potential).);PROPEP (By similarity.);PROPEP ({ECO:0000250|UniProtKB:Q10741}.);TOPO_DOM (Extracellular. {ECO:0000255}.)	DISULFID (By similarity.);COMPBIAS (Cys-rich.);MOTIF (Cysteine switch (By similarity).);MOTIF (SH3-binding (Potential).);TOPO_DOM (Cytoplasmic (Potential).);DOMAIN (Peptidase M12B.);DOMAIN (Disintegrin.);TRANSMEM (Helical; (Potential).);ACT_SITE ();CHAIN (Disintegrin and metalloproteinase domain- containing protein 10.);METAL (Zinc; in inhibited form (By similarity).);METAL (Zinc; catalytic.);CAR…	58	-136	-616
Q99523	SAPGEDEECGRV	YES	Sortilin	SORT_HUMAN;Q99523;Sortilin;100 kDa NT receptor ;Glycoprotein 95 Short=Gp95 ;Neurotensin receptor 3 Short=NT3 Short=NTR3;SORT;SORT1	(Human)	1		AFPRGGRWRR	SAPGEDEECG	78	831	X					PROPEP (Removed in mature form.);REGION (Intrachain binding of the propeptide and the extracellular domain.);SIGNAL (Potential.);MUTAGEN (RWRR->GWRA: Abrogates propeptide cleavage.);MUTAGEN (RR->GG: Abrogates propeptide cleavage.);SIGNAL ({ECO:0000250|UniProtKB:O54861}.);PROPEP (Removed in mature form. {ECO:0000269|PubMed:9756851}.);MUTAGEN (RWRR->GWRA: Abrogates propeptide cleavage. {ECO:0000269…		MOD_RES (Phosphoserine.);DISULFID ();REGION (Interactions with LRPAP1 and NGFB.);REGION (Golgi to endosome transport and interactions with GGA1 and GGA2.);MOTIF (Endocytosis signal (Probable).);CHAIN (Sortilin.);MUTAGEN (Y->A: Reduces endocytosis and Golgi to endosome sorting; when associated with A- 795.);MUTAGEN (L->A: Reduces endocytosis and Golgi to endosome sorting; when associated with A- 7…	44	0	-701
O75882	EAAAAAAAVSGSAAAEAKE	YES	DPPT-L	ATRN_HUMAN;O75882;DPPT-L ;Mahogany homolog;ATRN;KIAA0548;MGCA	(Human)	20		LLLLLLPCEA	EAAAAAAAVS	82	1429	X			unknown;Subtiligase Based Positive Selection		COMPBIAS (Leu-rich.);SIGNAL (Potential.);SIGNAL ({ECO:0000255}.)	PROPEP (Probable.);PROPEP ({ECO:0000305|PubMed:17261078}.)	DISULFID (By similarity.);TOPO_DOM (Extracellular (Potential).);TOPO_DOM (Cytoplasmic (Potential).);REPEAT (Kelch 1.);REPEAT (Kelch 2.);REPEAT (Kelch 3.);REPEAT (Kelch 4.);REPEAT (Kelch 5.);REPEAT (Kelch 6.);DOMAIN (EGF-like.);DOMAIN (CUB.);DOMAIN (PSI 1.);DOMAIN (PSI 2.);DOMAIN (C-type lectin.);DOMAIN (PSI 3.);DOMAIN (PSI 4.);DOMAIN (Laminin EGF-like 1.);DOMAIN (Laminin EGF-like 2.);TRANSMEM (He…	53	-2	-1219
O75882	AAAAAAVSGSAAAEAKE	YES	DPPT-L	ATRN_HUMAN;O75882;DPPT-L ;Mahogany homolog;ATRN;KIAA0548;MGCA	(Human)	20		LLLLPCEAEA	AAAAAAVSGS	84	1429	X			unknown;Subtiligase Based Positive Selection		COMPBIAS (Leu-rich.);SIGNAL (Potential.);PROPEP (Probable.);SIGNAL ({ECO:0000255}.);PROPEP ({ECO:0000305|PubMed:17261078}.)		DISULFID (By similarity.);TOPO_DOM (Extracellular (Potential).);TOPO_DOM (Cytoplasmic (Potential).);REPEAT (Kelch 1.);REPEAT (Kelch 2.);REPEAT (Kelch 3.);REPEAT (Kelch 4.);REPEAT (Kelch 5.);REPEAT (Kelch 6.);DOMAIN (EGF-like.);DOMAIN (CUB.);DOMAIN (PSI 1.);DOMAIN (PSI 2.);DOMAIN (C-type lectin.);DOMAIN (PSI 3.);DOMAIN (PSI 4.);DOMAIN (Laminin EGF-like 1.);DOMAIN (Laminin EGF-like 2.);TRANSMEM (He…	55	0	-1217
O75882	AAAAAAVSGSAAAEAKE	YES	DPPT-L	ATRN_HUMAN;O75882;DPPT-L ;Mahogany homolog;ATRN;KIAA0548;MGCA	(Human)	20		LLLLPCEAEA	AAAAAAVSGS	84	1429	X			unknown;Subtiligase Based Positive Selection		COMPBIAS (Leu-rich.);SIGNAL (Potential.);PROPEP (Probable.);SIGNAL ({ECO:0000255}.);PROPEP ({ECO:0000305|PubMed:17261078}.)		DISULFID (By similarity.);TOPO_DOM (Extracellular (Potential).);TOPO_DOM (Cytoplasmic (Potential).);REPEAT (Kelch 1.);REPEAT (Kelch 2.);REPEAT (Kelch 3.);REPEAT (Kelch 4.);REPEAT (Kelch 5.);REPEAT (Kelch 6.);DOMAIN (EGF-like.);DOMAIN (CUB.);DOMAIN (PSI 1.);DOMAIN (PSI 2.);DOMAIN (C-type lectin.);DOMAIN (PSI 3.);DOMAIN (PSI 4.);DOMAIN (Laminin EGF-like 1.);DOMAIN (Laminin EGF-like 2.);TRANSMEM (He…	55	0	-1217
O75882	AAAAAVSGSAAAEAKE	YES	DPPT-L	ATRN_HUMAN;O75882;DPPT-L ;Mahogany homolog;ATRN;KIAA0548;MGCA	(Human)	20		LLLPCEAEAA	AAAAAVSGSA	85	1429	X			unknown;Subtiligase Based Positive Selection		COMPBIAS (Leu-rich.);SIGNAL (Potential.);PROPEP (Probable.);SIGNAL ({ECO:0000255}.);PROPEP ({ECO:0000305|PubMed:17261078}.)	TOPO_DOM (Extracellular (Potential).);CHAIN (Attractin.);TOPO_DOM (Extracellular. {ECO:0000255}.)	DISULFID (By similarity.);TOPO_DOM (Cytoplasmic (Potential).);REPEAT (Kelch 1.);REPEAT (Kelch 2.);REPEAT (Kelch 3.);REPEAT (Kelch 4.);REPEAT (Kelch 5.);REPEAT (Kelch 6.);DOMAIN (EGF-like.);DOMAIN (CUB.);DOMAIN (PSI 1.);DOMAIN (PSI 2.);DOMAIN (C-type lectin.);DOMAIN (PSI 3.);DOMAIN (PSI 4.);DOMAIN (Laminin EGF-like 1.);DOMAIN (Laminin EGF-like 2.);TRANSMEM (Helical; (Potential).);CARBOHYD (N-linke…	56	1	-1216
O75882	AAAAAVSGSAAAEAKE	YES	DPPT-L	ATRN_HUMAN;O75882;DPPT-L ;Mahogany homolog;ATRN;KIAA0548;MGCA	(Human)	20		LLLPCEAEAA	AAAAAVSGSA	85	1429	X			unknown;Subtiligase Based Positive Selection		COMPBIAS (Leu-rich.);SIGNAL (Potential.);PROPEP (Probable.);SIGNAL ({ECO:0000255}.);PROPEP ({ECO:0000305|PubMed:17261078}.)	TOPO_DOM (Extracellular (Potential).);CHAIN (Attractin.);TOPO_DOM (Extracellular. {ECO:0000255}.)	DISULFID (By similarity.);TOPO_DOM (Cytoplasmic (Potential).);REPEAT (Kelch 1.);REPEAT (Kelch 2.);REPEAT (Kelch 3.);REPEAT (Kelch 4.);REPEAT (Kelch 5.);REPEAT (Kelch 6.);DOMAIN (EGF-like.);DOMAIN (CUB.);DOMAIN (PSI 1.);DOMAIN (PSI 2.);DOMAIN (C-type lectin.);DOMAIN (PSI 3.);DOMAIN (PSI 4.);DOMAIN (Laminin EGF-like 1.);DOMAIN (Laminin EGF-like 2.);TRANSMEM (Helical; (Potential).);CARBOHYD (N-linke…	56	1	-1216
O75882	AAAAVSGSAAAEAKE	YES	DPPT-L	ATRN_HUMAN;O75882;DPPT-L ;Mahogany homolog;ATRN;KIAA0548;MGCA	(Human)	20		LLPCEAEAAA	AAAAVSGSAA	86	1429	X			unknown;Subtiligase Based Positive Selection		COMPBIAS (Leu-rich.);SIGNAL (Potential.);PROPEP (Probable.);SIGNAL ({ECO:0000255}.);PROPEP ({ECO:0000305|PubMed:17261078}.)	TOPO_DOM (Extracellular (Potential).);CHAIN (Attractin.);TOPO_DOM (Extracellular. {ECO:0000255}.)	DISULFID (By similarity.);TOPO_DOM (Cytoplasmic (Potential).);REPEAT (Kelch 1.);REPEAT (Kelch 2.);REPEAT (Kelch 3.);REPEAT (Kelch 4.);REPEAT (Kelch 5.);REPEAT (Kelch 6.);DOMAIN (EGF-like.);DOMAIN (CUB.);DOMAIN (PSI 1.);DOMAIN (PSI 2.);DOMAIN (C-type lectin.);DOMAIN (PSI 3.);DOMAIN (PSI 4.);DOMAIN (Laminin EGF-like 1.);DOMAIN (Laminin EGF-like 2.);TRANSMEM (Helical; (Potential).);CARBOHYD (N-linke…	57	2	-1215
O75882	AAAAVSGSAAAEAKE	YES	DPPT-L	ATRN_HUMAN;O75882;DPPT-L ;Mahogany homolog;ATRN;KIAA0548;MGCA	(Human)	20		LLPCEAEAAA	AAAAVSGSAA	86	1429	X			unknown;Subtiligase Based Positive Selection		COMPBIAS (Leu-rich.);SIGNAL (Potential.);PROPEP (Probable.);SIGNAL ({ECO:0000255}.);PROPEP ({ECO:0000305|PubMed:17261078}.)	TOPO_DOM (Extracellular (Potential).);CHAIN (Attractin.);TOPO_DOM (Extracellular. {ECO:0000255}.)	DISULFID (By similarity.);TOPO_DOM (Cytoplasmic (Potential).);REPEAT (Kelch 1.);REPEAT (Kelch 2.);REPEAT (Kelch 3.);REPEAT (Kelch 4.);REPEAT (Kelch 5.);REPEAT (Kelch 6.);DOMAIN (EGF-like.);DOMAIN (CUB.);DOMAIN (PSI 1.);DOMAIN (PSI 2.);DOMAIN (C-type lectin.);DOMAIN (PSI 3.);DOMAIN (PSI 4.);DOMAIN (Laminin EGF-like 1.);DOMAIN (Laminin EGF-like 2.);TRANSMEM (Helical; (Potential).);CARBOHYD (N-linke…	57	2	-1215
O75882	AAAVSGSAAAEAKE	YES	DPPT-L	ATRN_HUMAN;O75882;DPPT-L ;Mahogany homolog;ATRN;KIAA0548;MGCA	(Human)	20		LPCEAEAAAA	AAAVSGSAAA	87	1429	X			unknown;Subtiligase Based Positive Selection		COMPBIAS (Leu-rich.);SIGNAL (Potential.);PROPEP (Probable.);SIGNAL ({ECO:0000255}.);PROPEP ({ECO:0000305|PubMed:17261078}.)	TOPO_DOM (Extracellular (Potential).);CHAIN (Attractin.);TOPO_DOM (Extracellular. {ECO:0000255}.)	DISULFID (By similarity.);TOPO_DOM (Cytoplasmic (Potential).);REPEAT (Kelch 1.);REPEAT (Kelch 2.);REPEAT (Kelch 3.);REPEAT (Kelch 4.);REPEAT (Kelch 5.);REPEAT (Kelch 6.);DOMAIN (EGF-like.);DOMAIN (CUB.);DOMAIN (PSI 1.);DOMAIN (PSI 2.);DOMAIN (C-type lectin.);DOMAIN (PSI 3.);DOMAIN (PSI 4.);DOMAIN (Laminin EGF-like 1.);DOMAIN (Laminin EGF-like 2.);TRANSMEM (Helical; (Potential).);CARBOHYD (N-linke…	58	3	-1214
O75882	AAVSGSAAAEAKE	YES	DPPT-L	ATRN_HUMAN;O75882;DPPT-L ;Mahogany homolog;ATRN;KIAA0548;MGCA	(Human)	20		PCEAEAAAAA	AAVSGSAAAE	88	1429	X			unknown;Subtiligase Based Positive Selection		COMPBIAS (Leu-rich.);SIGNAL (Potential.);PROPEP (Probable.);SIGNAL ({ECO:0000255}.);PROPEP ({ECO:0000305|PubMed:17261078}.)	TOPO_DOM (Extracellular (Potential).);CHAIN (Attractin.);TOPO_DOM (Extracellular. {ECO:0000255}.)	DISULFID (By similarity.);TOPO_DOM (Cytoplasmic (Potential).);REPEAT (Kelch 1.);REPEAT (Kelch 2.);REPEAT (Kelch 3.);REPEAT (Kelch 4.);REPEAT (Kelch 5.);REPEAT (Kelch 6.);DOMAIN (EGF-like.);DOMAIN (CUB.);DOMAIN (PSI 1.);DOMAIN (PSI 2.);DOMAIN (C-type lectin.);DOMAIN (PSI 3.);DOMAIN (PSI 4.);DOMAIN (Laminin EGF-like 1.);DOMAIN (Laminin EGF-like 2.);TRANSMEM (Helical; (Potential).);CARBOHYD (N-linke…	59	4	-1213
O75882	AAVSGSAAAEAKE	YES	DPPT-L	ATRN_HUMAN;O75882;DPPT-L ;Mahogany homolog;ATRN;KIAA0548;MGCA	(Human)	20		PCEAEAAAAA	AAVSGSAAAE	88	1429	X			unknown;Subtiligase Based Positive Selection		COMPBIAS (Leu-rich.);SIGNAL (Potential.);PROPEP (Probable.);SIGNAL ({ECO:0000255}.);PROPEP ({ECO:0000305|PubMed:17261078}.)	TOPO_DOM (Extracellular (Potential).);CHAIN (Attractin.);TOPO_DOM (Extracellular. {ECO:0000255}.)	DISULFID (By similarity.);TOPO_DOM (Cytoplasmic (Potential).);REPEAT (Kelch 1.);REPEAT (Kelch 2.);REPEAT (Kelch 3.);REPEAT (Kelch 4.);REPEAT (Kelch 5.);REPEAT (Kelch 6.);DOMAIN (EGF-like.);DOMAIN (CUB.);DOMAIN (PSI 1.);DOMAIN (PSI 2.);DOMAIN (C-type lectin.);DOMAIN (PSI 3.);DOMAIN (PSI 4.);DOMAIN (Laminin EGF-like 1.);DOMAIN (Laminin EGF-like 2.);TRANSMEM (Helical; (Potential).);CARBOHYD (N-linke…	59	4	-1213
O75882	AVSGSAAAEAKE	YES	DPPT-L	ATRN_HUMAN;O75882;DPPT-L ;Mahogany homolog;ATRN;KIAA0548;MGCA	(Human)	20		CEAEAAAAAA	AVSGSAAAEA	89	1429	X			unknown;Subtiligase Based Positive Selection		COMPBIAS (Leu-rich.);SIGNAL (Potential.);PROPEP (Probable.);SIGNAL ({ECO:0000255}.);PROPEP ({ECO:0000305|PubMed:17261078}.)	TOPO_DOM (Extracellular (Potential).);CHAIN (Attractin.);TOPO_DOM (Extracellular. {ECO:0000255}.)	DISULFID (By similarity.);TOPO_DOM (Cytoplasmic (Potential).);REPEAT (Kelch 1.);REPEAT (Kelch 2.);REPEAT (Kelch 3.);REPEAT (Kelch 4.);REPEAT (Kelch 5.);REPEAT (Kelch 6.);DOMAIN (EGF-like.);DOMAIN (CUB.);DOMAIN (PSI 1.);DOMAIN (PSI 2.);DOMAIN (C-type lectin.);DOMAIN (PSI 3.);DOMAIN (PSI 4.);DOMAIN (Laminin EGF-like 1.);DOMAIN (Laminin EGF-like 2.);TRANSMEM (Helical; (Potential).);CARBOHYD (N-linke…	60	5	-1212
O75882	AVSGSAAAEAKE	YES	DPPT-L	ATRN_HUMAN;O75882;DPPT-L ;Mahogany homolog;ATRN;KIAA0548;MGCA	(Human)	20		CEAEAAAAAA	AVSGSAAAEA	89	1429	X			unknown;Subtiligase Based Positive Selection		COMPBIAS (Leu-rich.);SIGNAL (Potential.);PROPEP (Probable.);SIGNAL ({ECO:0000255}.);PROPEP ({ECO:0000305|PubMed:17261078}.)	TOPO_DOM (Extracellular (Potential).);CHAIN (Attractin.);TOPO_DOM (Extracellular. {ECO:0000255}.)	DISULFID (By similarity.);TOPO_DOM (Cytoplasmic (Potential).);REPEAT (Kelch 1.);REPEAT (Kelch 2.);REPEAT (Kelch 3.);REPEAT (Kelch 4.);REPEAT (Kelch 5.);REPEAT (Kelch 6.);DOMAIN (EGF-like.);DOMAIN (CUB.);DOMAIN (PSI 1.);DOMAIN (PSI 2.);DOMAIN (C-type lectin.);DOMAIN (PSI 3.);DOMAIN (PSI 4.);DOMAIN (Laminin EGF-like 1.);DOMAIN (Laminin EGF-like 2.);TRANSMEM (Helical; (Potential).);CARBOHYD (N-linke…	60	5	-1212
O75882	VSGSAAAEAKE	YES	DPPT-L	ATRN_HUMAN;O75882;DPPT-L ;Mahogany homolog;ATRN;KIAA0548;MGCA	(Human)	20		EAEAAAAAAA	VSGSAAAEAK	90	1429	X			unknown;Subtiligase Based Positive Selection		COMPBIAS (Leu-rich.);SIGNAL (Potential.);PROPEP (Probable.);SIGNAL ({ECO:0000255}.);PROPEP ({ECO:0000305|PubMed:17261078}.)	TOPO_DOM (Extracellular (Potential).);CHAIN (Attractin.);TOPO_DOM (Extracellular. {ECO:0000255}.)	DISULFID (By similarity.);TOPO_DOM (Cytoplasmic (Potential).);REPEAT (Kelch 1.);REPEAT (Kelch 2.);REPEAT (Kelch 3.);REPEAT (Kelch 4.);REPEAT (Kelch 5.);REPEAT (Kelch 6.);DOMAIN (EGF-like.);DOMAIN (CUB.);DOMAIN (PSI 1.);DOMAIN (PSI 2.);DOMAIN (C-type lectin.);DOMAIN (PSI 3.);DOMAIN (PSI 4.);DOMAIN (Laminin EGF-like 1.);DOMAIN (Laminin EGF-like 2.);TRANSMEM (Helical; (Potential).);CARBOHYD (N-linke…	61	6	-1211
P07858	GSCGSCWAFGAVEAISDRI	YES	APP secretase Short=APPS	CATB_HUMAN;P07858;APP secretase Short=APPS ;CTSB;CPSB;C01;C01A;C01.060	(Human)	8		CPTIKEIRDQ	GSCGSCWAFG	103	339						SIGNAL (Potential.);PROPEP (Activation peptide.);SIGNAL ({ECO:0000255}.);PROPEP (Activation peptide. {ECO:0000269|PubMed:3972105}.)	DISULFID ();CHAIN (Cathepsin B.);CHAIN (Cathepsin B light chain.);CHAIN (Cathepsin B light chain. {ECO:0000269|PubMed:3972105}.);DISULFID ({ECO:0000269|PubMed:1868826}.)	DISULFID ();MOD_RES (N6-acetyllysine (By similarity).);ACT_SITE ();CHAIN (Cathepsin B heavy chain.);CARBOHYD (N-linked (GlcNAc...).);PROPEP ();CHAIN (Cathepsin B heavy chain. {ECO:0000269|PubMed:3972105}.);ACT_SITE ({ECO:0000269|PubMed:9299326}.);MOD_RES (N6-acetyllysine. {ECO:0000250|UniProtKB:P10605}.);CARBOHYD (N-linked (GlcNAc...) asparagine. {ECO:0000269|PubMed:3463996}.);DISULFID ({ECO:0000…	85	23
P19022	IYAQDKETQEKW	YES	CDw325	CADH2_HUMAN;P19022;CDw325 ;Neural cadherin Short=N-cadherin ;CDH2;CDHN;NCAD	(Human)	18		PLSSEHAKFL	IYAQDKETQE	104	906						SIGNAL (Potential.);SIGNAL ({ECO:0000255}.);MOD_RES (Phosphoserine; by FAM20C. {ECO:0000269|PubMed:26091039}.)	PROPEP ()	COMPBIAS (Ser-rich.);TOPO_DOM (Extracellular (Potential).);TOPO_DOM (Cytoplasmic (Potential).);DOMAIN (Cadherin 1.);DOMAIN (Cadherin 2.);DOMAIN (Cadherin 3.);DOMAIN (Cadherin 4.);DOMAIN (Cadherin 5.);TRANSMEM (Helical; (Potential).);CHAIN (Cadherin-2.);METAL (Calcium 1 (By similarity).);METAL (Calcium 2 (By similarity).);METAL (Calcium 3 (By similarity).);CARBOHYD (N-linked (GlcNAc...) (Potential…	78	-56	-642
P09958	DVYQEPTDPKF	YES	Paired basic amino acid residue-cleaving enzyme Short=PACE	FURIN_HUMAN;P09958;Paired basic amino acid residue-cleaving enzyme Short=PACE;FURIN;PACE;S08;S08B;S08.071	(Human)	15		QQVAKRRTKR	DVYQEPTDPK	108	794	X		FURIN;PCSK6;PCSK5;PCSK7;NEC2;PCSK4			SIGNAL (Potential.);SITE (Cleavage, second; by autolysis.);PROPEP (Inhibition peptide.);SIGNAL ({ECO:0000255}.);PROPEP (Inhibition peptide. {ECO:0000269|PubMed:9130696}.);SITE (Cleavage, second; by autolysis. {ECO:0000269|PubMed:9130696}.);MUTAGEN (V->R: Loss of catalytic activity and propeptide second cleavage and removal. Abnormal accumulation in the early secretory pathway. {ECO:0000269|PubMed…	SITE (Cleavage, first; by autolysis.);SITE (Cleavage, first; by autolysis. {ECO:0000269|PubMed:1629222, ECO:0000269|PubMed:9130696}.)	DISULFID (By similarity.);COMPBIAS (Cys-rich.);CHAIN (Furin.);CARBOHYD (N-linked (GlcNAc...) (Potential).);METAL (Calcium 1 (By similarity).);METAL (Calcium 2 (By similarity).);TRANSMEM (Helical; (Potential).);MOTIF (Cell attachment site (Potential).);MOTIF (Trans Golgi network signal.);MOD_RES (Phosphoserine; by CK2.);REGION (Cell surface signal.);ACT_SITE (Charge relay system (By similarity).);…	81	0	-631
Q9NPA2	YALSGSVWKK	YES	Matrix metalloproteinase-25	MMP25_HUMAN;Q9NPA2;Matrix metalloproteinase-25;MMP-25;Leukolysin ;Membrane-type matrix metalloproteinase 6 Short=MT-MMP 6 Short=MTMMP6 ;Membrane-type-6 matrix metalloproteinase Short=MT6-MMP Short=MT6MMP;MMP25;MMP20;MMPL1;MT6MMP;M10;M10A;M10.024	(Human)	16		VAGLVRRRRR	YALSGSVWKK	108	562	X		NEC2;FURIN			COMPBIAS (Poly-Arg.);SIGNAL (Potential.);METAL (Zinc; in inhibited form (By similarity).);MOTIF (Cysteine switch (By similarity).);PROPEP (By similarity.);SIGNAL ({ECO:0000255}.);PROPEP ({ECO:0000250}.);MOTIF (Cysteine switch. {ECO:0000250}.);METAL (Zinc; in inhibited form. {ECO:0000250}.)		DISULFID (By similarity.);COMPBIAS (Poly-Leu.);CHAIN (Matrix metalloproteinase-25.);METAL (Zinc; catalytic (By similarity).);REPEAT (Hemopexin 1.);REPEAT (Hemopexin 2.);REPEAT (Hemopexin 3.);REPEAT (Hemopexin 4.);LIPID (GPI-anchor amidated alanine (Potential).);ACT_SITE (By similarity.);PROPEP (Removed in mature form (Potential).);PROPEP (Removed in mature form. {ECO:0000255}.);ACT_SITE ({ECO:000…	86	-455
P22223	DWVVAPISVPENGKG	YES	Cadherin-3	CADH3_HUMAN;P22223;Cadherin-3;Placental cadherin Short=P-cadherin;CADH3;CDH3;CDHP	(Human)	16		SKRILRRHKR	DWVVAPISVP	108	829	X		KLK4			SIGNAL (Potential.);PROPEP ();SIGNAL ({ECO:0000255}.)		COMPBIAS (Ser-rich.);TOPO_DOM (Extracellular (Potential).);TOPO_DOM (Cytoplasmic (Potential).);DOMAIN (Cadherin 1.);DOMAIN (Cadherin 2.);DOMAIN (Cadherin 3.);DOMAIN (Cadherin 4.);DOMAIN (Cadherin 5.);TRANSMEM (Helical; (Potential).);CHAIN (Cadherin-3.);CARBOHYD (N-linked (GlcNAc...) (Potential).);TOPO_DOM (Extracellular. {ECO:0000255}.);TOPO_DOM (Cytoplasmic. {ECO:0000255}.);TRANSMEM (Helical. {E…	83	0	-570
Q9NPA2	YALSGSVWKK	YES	Matrix metalloproteinase-25	MMP25_HUMAN;Q9NPA2;Matrix metalloproteinase-25;MMP-25;Leukolysin ;Membrane-type matrix metalloproteinase 6 Short=MT-MMP 6 Short=MTMMP6 ;Membrane-type-6 matrix metalloproteinase Short=MT6-MMP Short=MT6MMP;MMP25;MMP20;MMPL1;MT6MMP;M10;M10A;M10.024	(Human)	16		VAGLVRRRRR	YALSGSVWKK	108	562	X		NEC2;FURIN			COMPBIAS (Poly-Arg.);SIGNAL (Potential.);METAL (Zinc; in inhibited form (By similarity).);MOTIF (Cysteine switch (By similarity).);PROPEP (By similarity.);SIGNAL ({ECO:0000255}.);PROPEP ({ECO:0000250}.);MOTIF (Cysteine switch. {ECO:0000250}.);METAL (Zinc; in inhibited form. {ECO:0000250}.)		DISULFID (By similarity.);COMPBIAS (Poly-Leu.);CHAIN (Matrix metalloproteinase-25.);METAL (Zinc; catalytic (By similarity).);REPEAT (Hemopexin 1.);REPEAT (Hemopexin 2.);REPEAT (Hemopexin 3.);REPEAT (Hemopexin 4.);LIPID (GPI-anchor amidated alanine (Potential).);ACT_SITE (By similarity.);PROPEP (Removed in mature form (Potential).);PROPEP (Removed in mature form. {ECO:0000255}.);ACT_SITE ({ECO:000…	86	-455
P78325	LHLIEPLDEGGEGGRH	YES	Disintegrin and metalloproteinase domain-containing protein 8	ADAM8_HUMAN;P78325;Disintegrin and metalloproteinase domain-containing protein 8;ADAM 8;Cell surface antigen MS2 ;ADAM8;MS2;M12;M12B;M12.208	(Human)	10		LRGFFQVGSD	LHLIEPLDEG	137	824						SIGNAL (Potential.);CARBOHYD (N-linked (GlcNAc...) (Potential).);SIGNAL ({ECO:0000255}.);CARBOHYD (N-linked (GlcNAc...) asparagine. {ECO:0000255}.)	TOPO_DOM (Extracellular (Potential).);CHAIN (Disintegrin and metalloproteinase domain- containing protein 8.);TOPO_DOM (Extracellular. {ECO:0000255}.)	DISULFID (By similarity.);TOPO_DOM (Cytoplasmic (Potential).);DOMAIN (Peptidase M12B.);DOMAIN (Disintegrin.);DOMAIN (EGF-like.);TRANSMEM (Helical; (Potential).);ACT_SITE (By similarity.);METAL (Zinc; catalytic.);CARBOHYD (N-linked (GlcNAc...) (Potential).);TOPO_DOM (Cytoplasmic. {ECO:0000255}.);TRANSMEM (Helical. {ECO:0000255}.);DOMAIN (Peptidase M12B. {ECO:0000255|PROSITE- ProRule:PRU00276}.);DO…	120		-540
P78325	HLIEPLDEGGEGGRH	YES	Disintegrin and metalloproteinase domain-containing protein 8	ADAM8_HUMAN;P78325;Disintegrin and metalloproteinase domain-containing protein 8;ADAM 8;Cell surface antigen MS2 ;ADAM8;MS2;M12;M12B;M12.208	(Human)	10		RGFFQVGSDL	HLIEPLDEGG	138	824						SIGNAL (Potential.);CARBOHYD (N-linked (GlcNAc...) (Potential).);SIGNAL ({ECO:0000255}.);CARBOHYD (N-linked (GlcNAc...) asparagine. {ECO:0000255}.)	TOPO_DOM (Extracellular (Potential).);CHAIN (Disintegrin and metalloproteinase domain- containing protein 8.);TOPO_DOM (Extracellular. {ECO:0000255}.)	DISULFID (By similarity.);TOPO_DOM (Cytoplasmic (Potential).);DOMAIN (Peptidase M12B.);DOMAIN (Disintegrin.);DOMAIN (EGF-like.);TRANSMEM (Helical; (Potential).);ACT_SITE (By similarity.);METAL (Zinc; catalytic.);CARBOHYD (N-linked (GlcNAc...) (Potential).);TOPO_DOM (Cytoplasmic. {ECO:0000255}.);TRANSMEM (Helical. {ECO:0000255}.);DOMAIN (Peptidase M12B. {ECO:0000255|PROSITE- ProRule:PRU00276}.);DO…	121		-539
P78325	LIEPLDEGGEGGRH	YES	Disintegrin and metalloproteinase domain-containing protein 8	ADAM8_HUMAN;P78325;Disintegrin and metalloproteinase domain-containing protein 8;ADAM 8;Cell surface antigen MS2 ;ADAM8;MS2;M12;M12B;M12.208	(Human)	10		GFFQVGSDLH	LIEPLDEGGE	139	824						SIGNAL (Potential.);CARBOHYD (N-linked (GlcNAc...) (Potential).);SIGNAL ({ECO:0000255}.);CARBOHYD (N-linked (GlcNAc...) asparagine. {ECO:0000255}.)	TOPO_DOM (Extracellular (Potential).);CHAIN (Disintegrin and metalloproteinase domain- containing protein 8.);TOPO_DOM (Extracellular. {ECO:0000255}.)	DISULFID (By similarity.);TOPO_DOM (Cytoplasmic (Potential).);DOMAIN (Peptidase M12B.);DOMAIN (Disintegrin.);DOMAIN (EGF-like.);TRANSMEM (Helical; (Potential).);ACT_SITE (By similarity.);METAL (Zinc; catalytic.);CARBOHYD (N-linked (GlcNAc...) (Potential).);TOPO_DOM (Cytoplasmic. {ECO:0000255}.);TRANSMEM (Helical. {ECO:0000255}.);DOMAIN (Peptidase M12B. {ECO:0000255|PROSITE- ProRule:PRU00276}.);DO…	122		-538
P55290	SIVVSPILIPENQRQ	YES	Cadherin-13	CAD13_HUMAN;P55290;Cadherin-13;Heart cadherin Short=H-cadherin ;P105 ;Truncated cadherin Short=T-cad Short=T-cadherin;CAD13;CDH13;CDHH	(Human)	16		RTSPVPRQKR	SIVVSPILIP	139	713	X		KLK4			SIGNAL (Potential.);CARBOHYD (N-linked (GlcNAc...) (Potential).);CARBOHYD (N-linked (GlcNAc...).);PROPEP ();SIGNAL ({ECO:0000255}.);CARBOHYD (N-linked (GlcNAc...) asparagine. {ECO:0000255}.);CARBOHYD (N-linked (GlcNAc...) asparagine. {ECO:0000269|PubMed:16335952}.)		LIPID (GPI-anchor amidated glycine (Probable).);DOMAIN (Cadherin 1.);DOMAIN (Cadherin 2.);DOMAIN (Cadherin 3.);DOMAIN (Cadherin 4.);DOMAIN (Cadherin 5.);CHAIN (Cadherin-13.);CARBOHYD (N-linked (GlcNAc...) (Potential).);CARBOHYD (N-linked (GlcNAc...).);PROPEP (Removed in mature form (Probable).);PROPEP (Removed in mature form. {ECO:0000305}.);DOMAIN (Cadherin 1. {ECO:0000255|PROSITE- ProRule:PRU00…	116	-575
P12830	DWVIPPISCPENEKGPFPKN	YES	CAM 120/80	CADH1_HUMAN;P12830;CAM 120/80 ;Epithelial cadherin Short=E-cadherin ;CDH1;CDHE;UVO	(Human)	16		SSPGLRRQKR	DWVIPPISCP	155	882	X		KLK4			SIGNAL (Potential.);PROPEP (Potential.);SIGNAL ({ECO:0000255}.);PROPEP ({ECO:0000255}.)		DISULFID (Interchain.);COMPBIAS (Ser-rich.);TOPO_DOM (Extracellular (Potential).);TOPO_DOM (Cytoplasmic (Potential).);SITE (Cleavage; by a metalloproteinase.);SITE (Cleavage; by gamma-secretase/PS1.);SITE (Cleavage; by caspase-3.);DOMAIN (Cadherin 1.);DOMAIN (Cadherin 2.);DOMAIN (Cadherin 3.);DOMAIN (Cadherin 4.);DOMAIN (Cadherin 5.);TRANSMEM (Helical; (Potential).);MOD_RES (Phosphotyrosine; by S…	132	0	-576
P78325	LLQTAGTCGVSDDSLGSLLGPRT	YES	Disintegrin and metalloproteinase domain-containing protein 8	ADAM8_HUMAN;P78325;Disintegrin and metalloproteinase domain-containing protein 8;ADAM 8;Cell surface antigen MS2 ;ADAM8;MS2;M12;M12B;M12.208	(Human)	10		GRHAVYQAEH	LLQTAGTCGV	160	824						SIGNAL (Potential.);CARBOHYD (N-linked (GlcNAc...) (Potential).);SIGNAL ({ECO:0000255}.);CARBOHYD (N-linked (GlcNAc...) asparagine. {ECO:0000255}.)	TOPO_DOM (Extracellular (Potential).);CHAIN (Disintegrin and metalloproteinase domain- containing protein 8.);TOPO_DOM (Extracellular. {ECO:0000255}.)	DISULFID (By similarity.);TOPO_DOM (Cytoplasmic (Potential).);DOMAIN (Peptidase M12B.);DOMAIN (Disintegrin.);DOMAIN (EGF-like.);TRANSMEM (Helical; (Potential).);ACT_SITE (By similarity.);METAL (Zinc; catalytic.);CARBOHYD (N-linked (GlcNAc...) (Potential).);TOPO_DOM (Cytoplasmic. {ECO:0000255}.);TRANSMEM (Helical. {ECO:0000255}.);DOMAIN (Peptidase M12B. {ECO:0000255|PROSITE- ProRule:PRU00276}.);DO…	143		-517
P55283	DWVIPPINVPENSRG	YES	Retinal cadherin Short=R-CAD Short=R-cadherin	CADH4_HUMAN;P55283;Retinal cadherin Short=R-CAD Short=R-cadherin;CDH4	(Human)	20		NANGLRRRKR	DWVIPPINVP	170	916	X		KLK4			SIGNAL (Potential.);PROPEP (Potential.);SIGNAL ({ECO:0000255}.);PROPEP ({ECO:0000255}.)		COMPBIAS (Ser-rich.);TOPO_DOM (Extracellular (Potential).);TOPO_DOM (Cytoplasmic (Potential).);DOMAIN (Cadherin 1.);DOMAIN (Cadherin 2.);DOMAIN (Cadherin 3.);DOMAIN (Cadherin 4.);DOMAIN (Cadherin 5.);TRANSMEM (Helical; (Potential).);CHAIN (Cadherin-4.);CARBOHYD (N-linked (GlcNAc...) (Potential).);TOPO_DOM (Extracellular. {ECO:0000255}.);TOPO_DOM (Cytoplasmic. {ECO:0000255}.);TRANSMEM (Helical. {E…	149	0	-587
Q13444	DVVTETKT	YES	Metalloproteinase-like, disintegrin-like, and cysteine-rich protein 15 Short=MDC-15	ADA15_HUMAN;Q13444;Metalloproteinase-like, disintegrin-like, and cysteine-rich protein 15 Short=MDC-15 ;ADAM 15;Metargidin;ADAM15;M12;M12B;M12.215	(Human)	1		LGQRHIRRRR	DVVTETKTVE	207	863	X		FURIN			MOTIF (Cysteine switch (By similarity).);SIGNAL (Potential.);METAL (Zinc; in inhibited form (By similarity).);PROPEP (By similarity.);SIGNAL ({ECO:0000255}.);PROPEP ({ECO:0000250}.);MOTIF (Cysteine switch. {ECO:0000250}.);METAL (Zinc; in inhibited form. {ECO:0000250}.)		DISULFID (By similarity.);COMPBIAS (Cys-rich.);MOTIF (Cell attachment site (Potential).);MOTIF (SH3-binding (Potential).);TOPO_DOM (Extracellular (Potential).);TOPO_DOM (Cytoplasmic (Potential).);DOMAIN (Peptidase M12B.);DOMAIN (Disintegrin.);DOMAIN (EGF-like.);TRANSMEM (Helical; (Potential).);MOD_RES (Phosphotyrosine; by HCK and LCK.);ACT_SITE (By similarity.);CHAIN (Disintegrin and metalloprote…	189	0	-511
O14672	TTSAEKNTCQLY	YES	CDw156	ADA10_HUMAN;O14672;CDw156 ;ADAM 10;ADAM10;KUZ;M12;M12B;M12.210	(Human)	15		NGPELLRKKR	TTSAEKNTCQ	214	748	X		PCSK5;PCSK7;NEC2;PCSK4;FURIN;PCSK6	Subtiligase Based Positive Selection		MOTIF (Cysteine switch (By similarity).);SIGNAL (Potential.);METAL (Zinc; in inhibited form (By similarity).);PROPEP (By similarity.);SIGNAL ({ECO:0000255}.);PROPEP ({ECO:0000250|UniProtKB:Q10741}.);MOTIF (Cysteine switch. {ECO:0000250}.);METAL (Zinc; in inhibited form. {ECO:0000250|UniProtKB:P03956}.)	TOPO_DOM (Extracellular (Potential).);TOPO_DOM (Extracellular. {ECO:0000255}.);SITE (Cleavage; by furin and PCSK7. {ECO:0000250|UniProtKB:Q10741}.)	DISULFID (By similarity.);COMPBIAS (Cys-rich.);MOTIF (SH3-binding (Potential).);TOPO_DOM (Cytoplasmic (Potential).);DOMAIN (Peptidase M12B.);DOMAIN (Disintegrin.);TRANSMEM (Helical; (Potential).);ACT_SITE ();CHAIN (Disintegrin and metalloproteinase domain- containing protein 10.);METAL (Zinc; catalytic.);CARBOHYD (N-linked (GlcNAc...) (Potential).);CARBOHYD (N-linked (GlcNAc...).);TOPO_DOM (Cytop…	194	0	-480
O75078	GHPTVHSETKY	YES	Disintegrin and metalloproteinase domain-containing protein 11	ADA11_HUMAN;O75078;Disintegrin and metalloproteinase domain-containing protein 11;ADAM 11;Metalloproteinase-like, disintegrin-like, and cysteine-rich protein Short=MDC;ADA11;ADAM11;MDC;M12;M12B;M12.976	(Human)	17		RLRRKRQVRR	GHPTVHSETK	230	769	X					SIGNAL (Potential.);CARBOHYD (N-linked (GlcNAc...) (Potential).);PROPEP (By similarity.);SIGNAL ({ECO:0000255}.);PROPEP ({ECO:0000250}.);CARBOHYD (N-linked (GlcNAc...) asparagine. {ECO:0000255}.)	TOPO_DOM (Extracellular (Potential).);CHAIN (Disintegrin and metalloproteinase domain- containing protein 11.);TOPO_DOM (Extracellular. {ECO:0000255}.)	DISULFID (By similarity.);COMPBIAS (Cys-rich.);TOPO_DOM (Cytoplasmic (Potential).);DOMAIN (Peptidase M12B.);DOMAIN (Disintegrin.);DOMAIN (EGF-like.);TRANSMEM (Helical; (Potential).);CARBOHYD (N-linked (GlcNAc...) (Potential).);TOPO_DOM (Cytoplasmic. {ECO:0000255}.);TRANSMEM (Helical. {ECO:0000255}.);DOMAIN (Peptidase M12B. {ECO:0000255|PROSITE- ProRule:PRU00276}.);DOMAIN (Disintegrin. {ECO:000025…	206	4	-526
Q9P0K1	NVEEETKY	YES	Disintegrin and metalloproteinase domain-containing protein 22	ADA22_HUMAN;Q9P0K1;Disintegrin and metalloproteinase domain-containing protein 22;ADAM 22;Metalloproteinase-disintegrin ADAM22-3 ;Metalloproteinase-like, disintegrin-like, and cysteine-rich protein 2;ADA22;ADAM22;MDC2;M12;M12B;M12.978	(Human)	7		SKRQLRRYPR	NVEEETKYIE	233	906	X					SIGNAL (Potential.);CARBOHYD (N-linked (GlcNAc...) (Potential).);PROPEP (By similarity.);SIGNAL ({ECO:0000255}.);PROPEP ({ECO:0000250}.);CARBOHYD (N-linked (GlcNAc...) asparagine. {ECO:0000255}.)	TOPO_DOM (Extracellular (Potential).);CHAIN (Disintegrin and metalloproteinase domain- containing protein 22.);TOPO_DOM (Extracellular. {ECO:0000255}.)	DISULFID ();COMPBIAS (Cys-rich.);TOPO_DOM (Cytoplasmic (Potential).);DOMAIN (Peptidase M12B.);DOMAIN (Disintegrin.);DOMAIN (EGF-like.);TRANSMEM (Helical; (Potential).);MOD_RES (Phosphoserine.);MUTAGEN (S->A: Abolishes interactions with YWHAB and YWHAZ; when associated with A-857.);MUTAGEN (S->A: Abolishes interactions with YWHAB and YWHAZ; when associated with A-834.);CARBOHYD (N-linked (GlcNAc..…	207	10	-525
P78325	LVGGPVCGNLFVERG	YES	Disintegrin and metalloproteinase domain-containing protein 8	ADAM8_HUMAN;P78325;Disintegrin and metalloproteinase domain-containing protein 8;ADAM 8;Cell surface antigen MS2 ;ADAM8;MS2;M12;M12B;M12.208	(Human)	10		CLANAPDLSH	LVGGPVCGNL	405	824						DISULFID (By similarity.);DOMAIN (Peptidase M12B.);ACT_SITE (By similarity.);SIGNAL (Potential.);METAL (Zinc; catalytic.);CARBOHYD (N-linked (GlcNAc...) (Potential).);SIGNAL ({ECO:0000255}.);DOMAIN (Peptidase M12B. {ECO:0000255|PROSITE- ProRule:PRU00276}.);ACT_SITE ({ECO:0000255|PROSITE-ProRule:PRU00276, ECO:0000255|PROSITE-ProRule:PRU10095}.);METAL (Zinc; catalytic. {ECO:0000269|PubMed:22684055}…	TOPO_DOM (Extracellular (Potential).);CHAIN (Disintegrin and metalloproteinase domain- containing protein 8.);TOPO_DOM (Extracellular. {ECO:0000255}.)	DISULFID (By similarity.);TOPO_DOM (Cytoplasmic (Potential).);DOMAIN (Disintegrin.);DOMAIN (EGF-like.);TRANSMEM (Helical; (Potential).);CARBOHYD (N-linked (GlcNAc...) (Potential).);TOPO_DOM (Cytoplasmic. {ECO:0000255}.);TRANSMEM (Helical. {ECO:0000255}.);DOMAIN (Disintegrin. {ECO:0000255|PROSITE- ProRule:PRU00068}.);DOMAIN (EGF-like. {ECO:0000255|PROSITE- ProRule:PRU00076}.);CARBOHYD (N-linked (G…	388		-272
P56159	ASSHITTKS	YES	TGF-beta-related neurotrophic factor receptor 1	GFRA1_HUMAN;P56159;TGF-beta-related neurotrophic factor receptor 1;GDNF receptor alpha-1;GFRA1	(Human)	10		NGNYEKEGLG	ASSHITTKSM	427	465						DISULFID (By similarity.);COMPBIAS (Poly-Thr.);SIGNAL (Potential.);CARBOHYD (N-linked (GlcNAc...) (Potential).);REPEAT (1.);REPEAT (2.);REPEAT (3.);SIGNAL ({ECO:0000255}.);CARBOHYD (N-linked (GlcNAc...) asparagine. {ECO:0000255}.);DISULFID ({ECO:0000250}.)	CHAIN (GDNF family receptor alpha-1.)	LIPID (GPI-anchor amidated serine (Potential).);PROPEP (Removed in mature form (Potential).);PROPEP (Removed in mature form. {ECO:0000255}.);LIPID (GPI-anchor amidated serine. {ECO:0000255}.)	402	-39
P35052	GLSEQEGQKT	YES	Secreted glypican-1 Flags: Precursor	GPC1_HUMAN;P35052;Secreted glypican-1 Flags: Precursor;GPC1	(Human)	2		SRTPLTHALP	GLSEQEGQKT	520	558						DISULFID ();CHAIN (Secreted glypican-1.);SIGNAL ();CARBOHYD (N-linked (GlcNAc...).);CARBOHYD (O-linked (Xyl...) (heparan sulfate) (Probable).);MUTAGEN (N->Q: Protein yield reduced by half. Protein yield reduced by 90%, abolishes N-glycosylation but no effect on secondary structure; when associated with Q-116.);MUTAGEN (N->Q: No effect on protein yield. Protein yield reduced by 90%, abolishes N- g…	CHAIN (Glypican-1.)	LIPID (GPI-anchor amidated serine (Probable).);PROPEP (Removed in mature form (Probable).);PROPEP (Removed in mature form. {ECO:0000305}.);LIPID (GPI-anchor amidated serine. {ECO:0000305|PubMed:2148568}.)	496	-39

## Sheet: EC_GPI
Accession	Input Sequence	Protein found	Recommended Protein Name	Other Names and IDs	Species	Chromosome	Chromosome band	P10 to P1	P1' to P10'	P1' Position	Full protein length (aa)	UniProt curated start	Alternative Spliced Start	Cleaving proteases	Other experimental terminus evidences	Alternative Translation Start	Protease Web Connections	N-terminal Features (Start to P1)	Features spanning terminus (P1 to P1')	C-terminal Features (P1' to End)	Distance To signal peptide	Distance to propeptide lost	Distance to last transmembrane domain (shed)
Q6YHK3	GLSEYLDLSSPGPVEILTTVTESVTGISRN	YES	CD109 antigen	CD109_HUMAN;Q6YHK3;CD109 antigen;150 kDa TGF-beta-1-binding protein ;C3 and PZP-like alpha-2-macroglobulin domain-containing protein 7 ;Platelet-specific Gov antigen ;p180 ;r150 ;CD109;CPAMD7;I39;I39.006	(Human)	6		EMKNVMDSSN	GLSEYLDLSS	308	1445							SIGNAL ();CARBOHYD (N-linked (GlcNAc...).);CARBOHYD (N-linked (GlcNAc...) (Potential).);CARBOHYD (N-linked (GlcNAc...) asparagine. {ECO:0000269|PubMed:16335952, ECO:0000269|PubMed:19349973}.);CARBOHYD (N-linked (GlcNAc...) asparagine. {ECO:0000269|PubMed:16263699, ECO:0000269|PubMed:16335952}.);CARBOHYD (N-linked (GlcNAc...) asparagine. {ECO:0000255}.)	CHAIN (CD109 antigen.)	LIPID (GPI-anchor amidated alanine (Potential).);CROSSLNK (Isoglutamyl cysteine thioester (Cys-Gln) (By similarity).);CARBOHYD (N-linked (GlcNAc...) (Potential).);CARBOHYD (N-linked (GlcNAc...).);REGION (Bait region (approximate) (By similarity).);PROPEP (Removed in mature form (Potential).);PROPEP (Removed in mature form. {ECO:0000255}.);REGION (Bait region (approximate). {ECO:0000250}.);LIPID (…	286	-1138
Q6YHK3	YWSGSNSGNQKM	YES	CD109 antigen	CD109_HUMAN;Q6YHK3;CD109 antigen;150 kDa TGF-beta-1-binding protein ;C3 and PZP-like alpha-2-macroglobulin domain-containing protein 7 ;Platelet-specific Gov antigen ;p180 ;r150 ;CD109;CPAMD7;I39;I39.006	(Human)	6		ITVTQRNYTE	YWSGSNSGNQ	401	1445							SIGNAL ();CARBOHYD (N-linked (GlcNAc...).);CARBOHYD (N-linked (GlcNAc...) (Potential).);CARBOHYD (N-linked (GlcNAc...) asparagine. {ECO:0000269|PubMed:16335952, ECO:0000269|PubMed:19349973}.);CARBOHYD (N-linked (GlcNAc...) asparagine. {ECO:0000269|PubMed:16263699, ECO:0000269|PubMed:16335952}.);CARBOHYD (N-linked (GlcNAc...) asparagine. {ECO:0000255}.)	CHAIN (CD109 antigen.)	LIPID (GPI-anchor amidated alanine (Potential).);CROSSLNK (Isoglutamyl cysteine thioester (Cys-Gln) (By similarity).);CARBOHYD (N-linked (GlcNAc...).);CARBOHYD (N-linked (GlcNAc...) (Potential).);REGION (Bait region (approximate) (By similarity).);PROPEP (Removed in mature form (Potential).);PROPEP (Removed in mature form. {ECO:0000255}.);REGION (Bait region (approximate). {ECO:0000250}.);LIPID (…	379	-1045
O95980	KSDGWVGLGCCELAIALECRQ	YES	Reversion-inducing cysteine-rich protein with Kazal motifs	RECK_HUMAN;O95980;Reversion-inducing cysteine-rich protein with Kazal motifs;hRECK;Suppressor of tumorigenicity 15 protein;RECK;ST15;I01;I01.037	(Human)	9		MNSSLPGVFK	KSDGWVGLGC	95	971							SIGNAL (Potential.);CARBOHYD (N-linked (GlcNAc...) (Potential).);REPEAT (Knot 1.);SIGNAL ({ECO:0000255}.);CARBOHYD (N-linked (GlcNAc...) asparagine. {ECO:0000255}.)	REGION (5 X Knot repeats.);CHAIN (Reversion-inducing cysteine-rich protein with Kazal motifs.)	PROPEP (Removed in mature form (Potential).);DISULFID (By similarity.);DOMAIN (Kazal-like 1.);DOMAIN (Kazal-like 2.);DOMAIN (Kazal-like 3.);CARBOHYD (N-linked (GlcNAc...) (Potential).);REPEAT (Knot 2.);REPEAT (Knot 3.);REPEAT (Knot 4.);REPEAT (Knot 5.);LIPID (GPI-anchor amidated serine (Potential).);PROPEP (Removed in mature form. {ECO:0000255}.);DOMAIN (Kazal-like 1. {ECO:0000255|PROSITE- ProRul…	72	-877
Q6YHK3	FMEENEGHIVDIHDFSLGSSPHVRK	YES	CD109 antigen	CD109_HUMAN;Q6YHK3;CD109 antigen;150 kDa TGF-beta-1-binding protein ;C3 and PZP-like alpha-2-macroglobulin domain-containing protein 7 ;Platelet-specific Gov antigen ;p180 ;r150 ;CD109;CPAMD7;I39;I39.006	(Human)	6		VYDNAEYAER	FMEENEGHIV	664	1445							SIGNAL ();CARBOHYD (N-linked (GlcNAc...).);CARBOHYD (N-linked (GlcNAc...) (Potential).);CARBOHYD (N-linked (GlcNAc...) asparagine. {ECO:0000269|PubMed:16335952, ECO:0000269|PubMed:19349973}.);CARBOHYD (N-linked (GlcNAc...) asparagine. {ECO:0000269|PubMed:16263699, ECO:0000269|PubMed:16335952}.);CARBOHYD (N-linked (GlcNAc...) asparagine. {ECO:0000255}.);CARBOHYD (N-linked (GlcNAc...) asparagine. {…	CHAIN (CD109 antigen.);REGION (Bait region (approximate) (By similarity).);REGION (Bait region (approximate). {ECO:0000250}.)	LIPID (GPI-anchor amidated alanine (Potential).);CROSSLNK (Isoglutamyl cysteine thioester (Cys-Gln) (By similarity).);CARBOHYD (N-linked (GlcNAc...) (Potential).);PROPEP (Removed in mature form (Potential).);PROPEP (Removed in mature form. {ECO:0000255}.);LIPID (GPI-anchor amidated alanine. {ECO:0000255}.);CARBOHYD (N-linked (GlcNAc...) asparagine. {ECO:0000255}.);CARBOHYD (N-linked (GlcNAc...) a…	642	-782
P51654	WVPETPVPGSDLQVCLPKG	YES	GTR2-2	GPC3_HUMAN;P51654;GTR2-2 ;Intestinal protein OCI-5 ;MXR7;GPC3;OCI5	(Human)	X		FFQRLQPGLK	WVPETPVPGS	51	580							CHAIN (Glypican-3.);CHAIN (Secreted glypican-3.);SIGNAL (Potential.);SIGNAL ({ECO:0000269|PubMed:29345911}.);MOD_RES (Pyrrolidone carboxylic acid. {ECO:0000269|PubMed:29345911}.)	PROPEP (Removed in mature form (Potential).);CHAIN (Glypican-3 alpha subunit. {ECO:0000305|PubMed:14610063}.);DISULFID ({ECO:0000250|UniProtKB:P35052}.)	CARBOHYD (N-linked (GlcNAc...) (Potential).);CARBOHYD (O-linked (Xyl...) (heparan sulfate) (Potential).);CHAIN (Glypican-3 beta subunit. {ECO:0000305|PubMed:14610063}.);PROPEP (Removed in mature form. {ECO:0000255}.);SITE (Cleavage. {ECO:0000269|PubMed:14610063, ECO:0000269|PubMed:15059894}.);MOD_RES (Phosphoserine; by FAM20C. {ECO:0000269|PubMed:26091039}.);LIPID (GPI-anchor amidated asparagine.…	26	-530
Q9Y625	GFSLADIPYQEIAGEHLRI	YES	Glypican-6	GPC6_HUMAN;Q9Y625;Glypican-6;Secreted glypican-6 Flags: Precursor;GPC6	(Human)	13		GEVRQAYGAK	GFSLADIPYQ	41	555							CHAIN (Secreted glypican-6.);SIGNAL (Potential.);SIGNAL ({ECO:0000255}.)	CHAIN (Glypican-6.)	LIPID (GPI-anchor amidated serine (Potential).);PROPEP (Removed in mature form (Potential).);PROPEP (Removed in mature form. {ECO:0000255}.);LIPID (GPI-anchor amidated serine. {ECO:0000255}.)	17	-515
P35052	GFSLSDVPQAEISGEHLRI	YES	Secreted glypican-1 Flags: Precursor	GPC1_HUMAN;P35052;Secreted glypican-1 Flags: Precursor;GPC1	(Human)	2		GEVRQIYGAK	GFSLSDVPQA	43	558							CHAIN (Secreted glypican-1.);SIGNAL ();SIGNAL ({ECO:0000269|PubMed:2148568}.)	DISULFID ();CHAIN (Glypican-1.);DISULFID ({ECO:0000269|PubMed:22351761}.)	DISULFID ();CARBOHYD (N-linked (GlcNAc...).);CARBOHYD (O-linked (Xyl...) (heparan sulfate) (Probable).);LIPID (GPI-anchor amidated serine (Probable).);MUTAGEN (N->Q: Protein yield reduced by half. Protein yield reduced by 90%, abolishes N-glycosylation but no effect on secondary structure; when associated with Q-116.);MUTAGEN (N->Q: No effect on protein yield. Protein yield reduced by 90%, abolis…	19	-516
Q9Y625	SLADIPYQEIAGEHLRI	YES	Glypican-6	GPC6_HUMAN;Q9Y625;Glypican-6;Secreted glypican-6 Flags: Precursor;GPC6	(Human)	13		VRQAYGAKGF	SLADIPYQEI	43	555							CHAIN (Secreted glypican-6.);SIGNAL (Potential.);SIGNAL ({ECO:0000255}.)	CHAIN (Glypican-6.)	LIPID (GPI-anchor amidated serine (Potential).);PROPEP (Removed in mature form (Potential).);PROPEP (Removed in mature form. {ECO:0000255}.);LIPID (GPI-anchor amidated serine. {ECO:0000255}.)	19	-513
P35052	SLSDVPQAEISGEHLRI	YES	Secreted glypican-1 Flags: Precursor	GPC1_HUMAN;P35052;Secreted glypican-1 Flags: Precursor;GPC1	(Human)	2		VRQIYGAKGF	SLSDVPQAEI	45	558			MEP1A				CHAIN (Secreted glypican-1.);SIGNAL ();SIGNAL ({ECO:0000269|PubMed:2148568}.)	DISULFID ();CHAIN (Glypican-1.);DISULFID ({ECO:0000269|PubMed:22351761}.)	DISULFID ();CARBOHYD (N-linked (GlcNAc...).);CARBOHYD (O-linked (Xyl...) (heparan sulfate) (Probable).);LIPID (GPI-anchor amidated serine (Probable).);MUTAGEN (N->Q: Protein yield reduced by half. Protein yield reduced by 90%, abolishes N-glycosylation but no effect on secondary structure; when associated with Q-116.);MUTAGEN (N->Q: No effect on protein yield. Protein yield reduced by 90%, abolis…	21	-514
O95980	NIVEEVTHPCNPNPCPANELCEVNRK	YES	Reversion-inducing cysteine-rich protein with Kazal motifs	RECK_HUMAN;O95980;Reversion-inducing cysteine-rich protein with Kazal motifs;hRECK;Suppressor of tumorigenicity 15 protein;RECK;ST15;I01;I01.037	(Human)	9		DTYLRPSTLG	NIVEEVTHPC	485	971							REGION (5 X Knot repeats.);SIGNAL (Potential.);CARBOHYD (N-linked (GlcNAc...) (Potential).);REPEAT (Knot 1.);REPEAT (Knot 2.);REPEAT (Knot 3.);REPEAT (Knot 4.);REPEAT (Knot 5.);SIGNAL ({ECO:0000255}.);CARBOHYD (N-linked (GlcNAc...) asparagine. {ECO:0000255}.);MUTAGEN (Missing: Abolished interaction with WNT7A. {ECO:0000269|PubMed:30026314}.)	CHAIN (Reversion-inducing cysteine-rich protein with Kazal motifs.)	PROPEP (Removed in mature form (Potential).);DISULFID (By similarity.);DOMAIN (Kazal-like 1.);DOMAIN (Kazal-like 2.);DOMAIN (Kazal-like 3.);LIPID (GPI-anchor amidated serine (Potential).);PROPEP (Removed in mature form. {ECO:0000255}.);DOMAIN (Kazal-like 1. {ECO:0000255|PROSITE- ProRule:PRU00798}.);DOMAIN (Kazal-like 2. {ECO:0000255|PROSITE- ProRule:PRU00798}.);DOMAIN (Kazal-like 3. {ECO:0000255|…	462	-487
P56159	ASGLEAKDECRS	YES	TGF-beta-related neurotrophic factor receptor 1	GFRA1_HUMAN;P56159;TGF-beta-related neurotrophic factor receptor 1;GDNF receptor alpha-1;GFRA1	(Human)	10		VAGKETNFSL	ASGLEAKDEC	63	465							DISULFID (By similarity.);SIGNAL (Potential.);CARBOHYD (N-linked (GlcNAc...) (Potential).);SIGNAL ({ECO:0000255}.);CARBOHYD (N-linked (GlcNAc...) asparagine. {ECO:0000255}.);DISULFID ({ECO:0000250}.)	DISULFID (By similarity.);CHAIN (GDNF family receptor alpha-1.);REPEAT (1.);DISULFID ({ECO:0000250}.)	DISULFID (By similarity.);COMPBIAS (Poly-Thr.);CARBOHYD (N-linked (GlcNAc...) (Potential).);REPEAT (2.);REPEAT (3.);LIPID (GPI-anchor amidated serine (Potential).);PROPEP (Removed in mature form (Potential).);PROPEP (Removed in mature form. {ECO:0000255}.);LIPID (GPI-anchor amidated serine. {ECO:0000255}.);CARBOHYD (N-linked (GlcNAc...) asparagine. {ECO:0000255}.);DISULFID ({ECO:0000250}.)	38	-403
O00451	SIFSGTGADPVVSAKS	YES	GDNF family receptor alpha-2	GFRA2_HUMAN;O00451;GDNF family receptor alpha-2;GDNF receptor alpha-2;GDNF receptor beta Short=GDNFR-beta ;Neurturin receptor alpha Short=NRTNR-alpha Short=NTNR-alpha ;RET ligand 2 ;TGF-beta-related neurotrophic factor receptor 2;GFRA2;GDNFRB;RETL2;TRNR2	(Human)	8		SRLSDIFRLA	SIFSGTGADP	143	464				unknown			SIGNAL (Potential.);CARBOHYD (N-linked (GlcNAc...) (Potential).);SIGNAL ({ECO:0000255}.);CARBOHYD (N-linked (GlcNAc...) asparagine. {ECO:0000255}.)	CHAIN (GDNF family receptor alpha-2.)	CARBOHYD (N-linked (GlcNAc...) (Potential).);LIPID (GPI-anchor amidated serine (Potential).);PROPEP (Removed in mature form (Potential).);PROPEP (Removed in mature form. {ECO:0000255}.);LIPID (GPI-anchor amidated serine. {ECO:0000255}.);CARBOHYD (N-linked (GlcNAc...) asparagine. {ECO:0000255}.)	121	-322
O00451	IFSGTGADPVVSAKS	YES	GDNF family receptor alpha-2	GFRA2_HUMAN;O00451;GDNF family receptor alpha-2;GDNF receptor alpha-2;GDNF receptor beta Short=GDNFR-beta ;Neurturin receptor alpha Short=NRTNR-alpha Short=NTNR-alpha ;RET ligand 2 ;TGF-beta-related neurotrophic factor receptor 2;GFRA2;GDNFRB;RETL2;TRNR2	(Human)	8		RLSDIFRLAS	IFSGTGADPV	144	464				unknown			SIGNAL (Potential.);CARBOHYD (N-linked (GlcNAc...) (Potential).);SIGNAL ({ECO:0000255}.);CARBOHYD (N-linked (GlcNAc...) asparagine. {ECO:0000255}.)	CHAIN (GDNF family receptor alpha-2.)	CARBOHYD (N-linked (GlcNAc...) (Potential).);LIPID (GPI-anchor amidated serine (Potential).);PROPEP (Removed in mature form (Potential).);PROPEP (Removed in mature form. {ECO:0000255}.);LIPID (GPI-anchor amidated serine. {ECO:0000255}.);CARBOHYD (N-linked (GlcNAc...) asparagine. {ECO:0000255}.)	122	-321
P08582	LVPAAGEHYAPEDSSNSYYVVAVVRR	YES	Melanotransferrin	TRFM_HUMAN;P08582;Melanotransferrin;Melanoma-associated antigen p97 ;TRFM;MFI2;MAP97;S60;S60.973	(Human)	3		DIYTAGKTYG	LVPAAGEHYA	434	738							DISULFID (By similarity.);REGION (Antigenic epitope.);SIGNAL ();METAL (Iron 1 (By similarity).);METAL (Iron 2 (By similarity).);DOMAIN (Transferrin-like 1.);BINDING (Carbonate 1 (By similarity).);BINDING (Carbonate 1; via amide nitrogen (By similarity).);CARBOHYD (N-linked (GlcNAc...) (Potential).);SIGNAL ({ECO:0000269|PubMed:2463331}.);DOMAIN (Transferrin-like 1. {ECO:0000255|PROSITE- ProRule:PR…	DOMAIN (Transferrin-like 2.);CHAIN (Melanotransferrin (Potential).);CHAIN (Melanotransferrin. {ECO:0000255}.);DOMAIN (Transferrin-like 2. {ECO:0000255|PROSITE- ProRule:PRU00741}.)	PROPEP (Removed in mature form (Potential).);METAL (Iron 2 (By similarity).);CARBOHYD (N-linked (GlcNAc...) (Potential).);LIPID (GPI-anchor amidated cysteine (Potential).);PROPEP (Removed in mature form. {ECO:0000255}.);METAL (Iron 2. {ECO:0000255|PROSITE- ProRule:PRU00741}.);MOD_RES (Phosphoserine; by FAM20C. {ECO:0000269|PubMed:26091039}.);LIPID (GPI-anchor amidated cysteine. {ECO:0000255}.);CA…	414	-305
P56159	SAYITPCTTSVSNDVCNR	YES	TGF-beta-related neurotrophic factor receptor 1	GFRA1_HUMAN;P56159;TGF-beta-related neurotrophic factor receptor 1;GDNF receptor alpha-1;GFRA1	(Human)	10		NLDDICKKYR	SAYITPCTTS	172	465							DISULFID (By similarity.);SIGNAL (Potential.);CARBOHYD (N-linked (GlcNAc...) (Potential).);REPEAT (1.);SIGNAL ({ECO:0000255}.);CARBOHYD (N-linked (GlcNAc...) asparagine. {ECO:0000255}.);DISULFID ({ECO:0000250}.)	DISULFID (By similarity.);CHAIN (GDNF family receptor alpha-1.);REPEAT (2.);DISULFID ({ECO:0000250}.)	DISULFID (By similarity.);COMPBIAS (Poly-Thr.);CARBOHYD (N-linked (GlcNAc...) (Potential).);REPEAT (3.);LIPID (GPI-anchor amidated serine (Potential).);PROPEP (Removed in mature form (Potential).);PROPEP (Removed in mature form. {ECO:0000255}.);LIPID (GPI-anchor amidated serine. {ECO:0000255}.);CARBOHYD (N-linked (GlcNAc...) asparagine. {ECO:0000255}.);DISULFID ({ECO:0000250}.)	147	-294
P51654	SAYYPEDLFIDKK	YES	GTR2-2	GPC3_HUMAN;P51654;GTR2-2 ;Intestinal protein OCI-5 ;MXR7;GPC3;OCI5	(Human)	X		CAHSQQRQYR	SAYYPEDLFI	359	580							CHAIN (Glypican-3.);CHAIN (Secreted glypican-3.);SIGNAL (Potential.);CARBOHYD (N-linked (GlcNAc...) (Potential).);SIGNAL ({ECO:0000269|PubMed:29345911}.);CHAIN (Glypican-3 alpha subunit. {ECO:0000305|PubMed:14610063}.);MOD_RES (Pyrrolidone carboxylic acid. {ECO:0000269|PubMed:29345911}.);MOD_RES (Phosphoserine; by FAM20C. {ECO:0000269|PubMed:26091039}.);CARBOHYD (N-linked (GlcNAc...) asparagine. …	PROPEP (Removed in mature form (Potential).);SITE (Cleavage. {ECO:0000269|PubMed:14610063, ECO:0000269|PubMed:15059894}.);DISULFID (Interchain (between alpha and beta chains). {ECO:0000250|UniProtKB:P35052}.)	CARBOHYD (N-linked (GlcNAc...) (Potential).);CARBOHYD (O-linked (Xyl...) (heparan sulfate) (Potential).);CHAIN (Glypican-3 beta subunit. {ECO:0000305|PubMed:14610063}.);PROPEP (Removed in mature form. {ECO:0000255}.);LIPID (GPI-anchor amidated asparagine. {ECO:0000255}.);CARBOHYD (N-linked (GlcNAc...) asparagine. {ECO:0000269|PubMed:29345911}.);CARBOHYD (O-linked (Xyl...) (heparan sulfate) serine…	334	-222
P51654	AYYPEDLFIDKK	YES	GTR2-2	GPC3_HUMAN;P51654;GTR2-2 ;Intestinal protein OCI-5 ;MXR7;GPC3;OCI5	(Human)	X		AHSQQRQYRS	AYYPEDLFID	360	580							CHAIN (Glypican-3.);CHAIN (Secreted glypican-3.);SIGNAL (Potential.);CARBOHYD (N-linked (GlcNAc...) (Potential).);SIGNAL ({ECO:0000269|PubMed:29345911}.);CHAIN (Glypican-3 alpha subunit. {ECO:0000305|PubMed:14610063}.);SITE (Cleavage. {ECO:0000269|PubMed:14610063, ECO:0000269|PubMed:15059894}.);MOD_RES (Pyrrolidone carboxylic acid. {ECO:0000269|PubMed:29345911}.);MOD_RES (Phosphoserine; by FAM20C…	PROPEP (Removed in mature form (Potential).);CHAIN (Glypican-3 beta subunit. {ECO:0000305|PubMed:14610063}.);DISULFID (Interchain (between alpha and beta chains). {ECO:0000250|UniProtKB:P35052}.)	CARBOHYD (N-linked (GlcNAc...) (Potential).);CARBOHYD (O-linked (Xyl...) (heparan sulfate) (Potential).);PROPEP (Removed in mature form. {ECO:0000255}.);LIPID (GPI-anchor amidated asparagine. {ECO:0000255}.);CARBOHYD (N-linked (GlcNAc...) asparagine. {ECO:0000269|PubMed:29345911}.);CARBOHYD (O-linked (Xyl...) (heparan sulfate) serine. {ECO:0000255}.);MUTAGEN (KVLK->AVLA: No effect on proteolytic …	335	-221
P51654	YYPEDLFIDKKV	YES	GTR2-2	GPC3_HUMAN;P51654;GTR2-2 ;Intestinal protein OCI-5 ;MXR7;GPC3;OCI5	(Human)	X		HSQQRQYRSA	YYPEDLFIDK	361	580							CHAIN (Glypican-3.);CHAIN (Secreted glypican-3.);SIGNAL (Potential.);CARBOHYD (N-linked (GlcNAc...) (Potential).);SIGNAL ({ECO:0000269|PubMed:29345911}.);CHAIN (Glypican-3 alpha subunit. {ECO:0000305|PubMed:14610063}.);SITE (Cleavage. {ECO:0000269|PubMed:14610063, ECO:0000269|PubMed:15059894}.);MOD_RES (Pyrrolidone carboxylic acid. {ECO:0000269|PubMed:29345911}.);MOD_RES (Phosphoserine; by FAM20C…	PROPEP (Removed in mature form (Potential).);CHAIN (Glypican-3 beta subunit. {ECO:0000305|PubMed:14610063}.);DISULFID (Interchain (between alpha and beta chains). {ECO:0000250|UniProtKB:P35052}.)	CARBOHYD (N-linked (GlcNAc...) (Potential).);CARBOHYD (O-linked (Xyl...) (heparan sulfate) (Potential).);PROPEP (Removed in mature form. {ECO:0000255}.);LIPID (GPI-anchor amidated asparagine. {ECO:0000255}.);CARBOHYD (N-linked (GlcNAc...) asparagine. {ECO:0000269|PubMed:29345911}.);CARBOHYD (O-linked (Xyl...) (heparan sulfate) serine. {ECO:0000255}.);MUTAGEN (KVLK->AVLA: No effect on proteolytic …	336	-220
Q03405	CISCGSSDMSCERG	YES	Urokinase plasminogen activator surface receptor	UPAR_HUMAN;Q03405;Urokinase plasminogen activator surface receptor;U-PAR;Monocyte activation antigen Mo3 ;UPAR;PLAUR;MO3	(Human)	19		VTYSRSRYLE	CISCGSSDMS	117	335			ELNE;MMP12;MMP25;MMP3;MMP19;CATG;KLK4;UROK;TM11D;PLMN			CTSE->A2M->ELANE->PLAUR; CTSE->A2M->CTSG->PLAUR; CTSE->A2M->CTSG->PLAUR; CTSE->A2M->PLG->PLAUR; CTSE->APP->PLG->PLAUR; CTSE->APP->PLG->PLAUR; CTSE->APP->PLG->PLAUR; CTSE->APP->PLG->PLAUR; CTSE->APP->PLG->PLAUR; CTSE->APP->PLG->PLAUR; CTSE->MMP25->PLAUR; CTSE->MMP25->PLAUR; CTSE->MMP25->PLAUR; CTSE->MMP25->PLAUR; CTSE->MMP25->PLAUR; CTSE->MMP25->PLAUR; CTSE->MMP25->PLAUR; CTSE->MMP25->PLAUR; CTSE-…	DOMAIN (UPAR/Ly6 1.);DISULFID ();SITE (Cleavage; by U-PA.);SIGNAL ();CARBOHYD (N-linked (GlcNAc...).);SIGNAL ({ECO:0000269|PubMed:1689240}.);CARBOHYD (N-linked (GlcNAc...) asparagine. {ECO:0000269|PubMed:15861141, ECO:0000269|PubMed:16456079, ECO:0000269|PubMed:22285761}.);DISULFID ({ECO:0000269|PubMed:15861141, ECO:0000269|PubMed:16456079, ECO:0000269|PubMed:22285761}.)	DOMAIN (UPAR/Ly6 2.);CHAIN (Urokinase plasminogen activator surface receptor.)	DOMAIN (UPAR/Ly6 3.);PROPEP (Removed in mature form (Probable).);DISULFID ();LIPID (GPI-anchor amidated glycine (Probable).);CARBOHYD (N-linked (GlcNAc...).);PROPEP (Removed in mature form. {ECO:0000255}.);LIPID (GPI-anchor amidated glycine. {ECO:0000255}.);CARBOHYD (N-linked (GlcNAc...) asparagine. {ECO:0000269|PubMed:15861141}.);CARBOHYD (N-linked (GlcNAc...) asparagine. {ECO:0000269|PubMed:158…	94	-219
P51654	VLKVAHVEHEETLSSRR	YES	GTR2-2	GPC3_HUMAN;P51654;GTR2-2 ;Intestinal protein OCI-5 ;MXR7;GPC3;OCI5	(Human)	X		YPEDLFIDKK	VLKVAHVEHE	372	580							CHAIN (Glypican-3.);CHAIN (Secreted glypican-3.);SIGNAL (Potential.);CARBOHYD (N-linked (GlcNAc...) (Potential).);SIGNAL ({ECO:0000269|PubMed:29345911}.);CHAIN (Glypican-3 alpha subunit. {ECO:0000305|PubMed:14610063}.);SITE (Cleavage. {ECO:0000269|PubMed:14610063, ECO:0000269|PubMed:15059894}.);MOD_RES (Pyrrolidone carboxylic acid. {ECO:0000269|PubMed:29345911}.);MOD_RES (Phosphoserine; by FAM20C…	PROPEP (Removed in mature form (Potential).);CHAIN (Glypican-3 beta subunit. {ECO:0000305|PubMed:14610063}.);DISULFID (Interchain (between alpha and beta chains). {ECO:0000250|UniProtKB:P35052}.);MUTAGEN (KVLK->AVLA: No effect on proteolytic processing. {ECO:0000269|PubMed:14610063}.)	CARBOHYD (N-linked (GlcNAc...) (Potential).);CARBOHYD (O-linked (Xyl...) (heparan sulfate) (Potential).);PROPEP (Removed in mature form. {ECO:0000255}.);LIPID (GPI-anchor amidated asparagine. {ECO:0000255}.);CARBOHYD (N-linked (GlcNAc...) asparagine. {ECO:0000269|PubMed:29345911}.);CARBOHYD (O-linked (Xyl...) (heparan sulfate) serine. {ECO:0000255}.);MUTAGEN (RRR->AAA: No effect on proteolytic pr…	347	-209
P51654	VAHVEHEETLSSRR	YES	GTR2-2	GPC3_HUMAN;P51654;GTR2-2 ;Intestinal protein OCI-5 ;MXR7;GPC3;OCI5	(Human)	X		DLFIDKKVLK	VAHVEHEETL	375	580							CHAIN (Glypican-3.);CHAIN (Secreted glypican-3.);SIGNAL (Potential.);CARBOHYD (N-linked (GlcNAc...) (Potential).);SIGNAL ({ECO:0000269|PubMed:29345911}.);CHAIN (Glypican-3 alpha subunit. {ECO:0000305|PubMed:14610063}.);SITE (Cleavage. {ECO:0000269|PubMed:14610063, ECO:0000269|PubMed:15059894}.);MOD_RES (Pyrrolidone carboxylic acid. {ECO:0000269|PubMed:29345911}.);MOD_RES (Phosphoserine; by FAM20C…	PROPEP (Removed in mature form (Potential).);CHAIN (Glypican-3 beta subunit. {ECO:0000305|PubMed:14610063}.);DISULFID (Interchain (between alpha and beta chains). {ECO:0000250|UniProtKB:P35052}.)	CARBOHYD (N-linked (GlcNAc...) (Potential).);CARBOHYD (O-linked (Xyl...) (heparan sulfate) (Potential).);PROPEP (Removed in mature form. {ECO:0000255}.);LIPID (GPI-anchor amidated asparagine. {ECO:0000255}.);CARBOHYD (N-linked (GlcNAc...) asparagine. {ECO:0000269|PubMed:29345911}.);CARBOHYD (O-linked (Xyl...) (heparan sulfate) serine. {ECO:0000255}.);MUTAGEN (RRR->AAA: No effect on proteolytic pr…	350	-206
P51654	HVEHEETLSSRR	YES	GTR2-2	GPC3_HUMAN;P51654;GTR2-2 ;Intestinal protein OCI-5 ;MXR7;GPC3;OCI5	(Human)	X		FIDKKVLKVA	HVEHEETLSS	377	580							CHAIN (Glypican-3.);CHAIN (Secreted glypican-3.);SIGNAL (Potential.);CARBOHYD (N-linked (GlcNAc...) (Potential).);SIGNAL ({ECO:0000269|PubMed:29345911}.);CHAIN (Glypican-3 alpha subunit. {ECO:0000305|PubMed:14610063}.);SITE (Cleavage. {ECO:0000269|PubMed:14610063, ECO:0000269|PubMed:15059894}.);MOD_RES (Pyrrolidone carboxylic acid. {ECO:0000269|PubMed:29345911}.);MOD_RES (Phosphoserine; by FAM20C…	PROPEP (Removed in mature form (Potential).);CHAIN (Glypican-3 beta subunit. {ECO:0000305|PubMed:14610063}.);DISULFID (Interchain (between alpha and beta chains). {ECO:0000250|UniProtKB:P35052}.)	CARBOHYD (N-linked (GlcNAc...) (Potential).);CARBOHYD (O-linked (Xyl...) (heparan sulfate) (Potential).);PROPEP (Removed in mature form. {ECO:0000255}.);LIPID (GPI-anchor amidated asparagine. {ECO:0000255}.);CARBOHYD (N-linked (GlcNAc...) asparagine. {ECO:0000269|PubMed:29345911}.);CARBOHYD (O-linked (Xyl...) (heparan sulfate) serine. {ECO:0000255}.);MUTAGEN (RRR->AAA: No effect on proteolytic pr…	352	-204
Q9Y625	SAPENFNTRF	YES	Glypican-6	GPC6_HUMAN;Q9Y625;Glypican-6;Secreted glypican-6 Flags: Precursor;GPC6	(Human)	13		KPAPALRSAR	SAPENFNTRF	355	555							CHAIN (Secreted glypican-6.);SIGNAL (Potential.);SIGNAL ({ECO:0000255}.)	CHAIN (Glypican-6.)	LIPID (GPI-anchor amidated serine (Potential).);PROPEP (Removed in mature form (Potential).);PROPEP (Removed in mature form. {ECO:0000255}.);LIPID (GPI-anchor amidated serine. {ECO:0000255}.)	331	-201
O75487	SISESAFSARF	YES	Glypican-4	GPC4_HUMAN;O75487;Glypican-4;K-glypican;GPC4	(Human)	X		KPLPAGRISR	SISESAFSAR	355	556				Subtiligase Based Positive Selection			CHAIN (Secreted glypican-4.);SIGNAL (Potential.);SIGNAL ({ECO:0000255}.)	CHAIN (Glypican-4.)	CARBOHYD (O-linked (Xyl...) (glycosaminoglycan) (Potential).);CARBOHYD (N-linked (GlcNAc...) (Potential).);MOD_RES (Phosphoserine.);LIPID (GPI-anchor amidated serine (Potential).);PROPEP (Removed in mature form (Potential).);PROPEP (Removed in mature form. {ECO:0000255}.);MOD_RES (Phosphoserine. {ECO:0000244|PubMed:21406692}.);LIPID (GPI-anchor amidated serine. {ECO:0000255}.);CARBOHYD (O-linked …	336	-202
Q6YHK3	SIQNQEAFDLDV	YES	CD109 antigen	CD109_HUMAN;Q6YHK3;CD109 antigen;150 kDa TGF-beta-1-binding protein ;C3 and PZP-like alpha-2-macroglobulin domain-containing protein 7 ;Platelet-specific Gov antigen ;p180 ;r150 ;CD109;CPAMD7;I39;I39.006	(Human)	6		KASGSSRRRR	SIQNQEAFDL	1274	1445							CROSSLNK (Isoglutamyl cysteine thioester (Cys-Gln) (By similarity).);SIGNAL ();CARBOHYD (N-linked (GlcNAc...).);CARBOHYD (N-linked (GlcNAc...) (Potential).);REGION (Bait region (approximate) (By similarity).);REGION (Bait region (approximate). {ECO:0000250}.);CARBOHYD (N-linked (GlcNAc...) asparagine. {ECO:0000269|PubMed:16335952, ECO:0000269|PubMed:19349973}.);CARBOHYD (N-linked (GlcNAc...) aspa…	CHAIN (CD109 antigen.)	LIPID (GPI-anchor amidated alanine (Potential).);PROPEP (Removed in mature form (Potential).);PROPEP (Removed in mature form. {ECO:0000255}.);LIPID (GPI-anchor amidated alanine. {ECO:0000255}.);CARBOHYD (N-linked (GlcNAc...) asparagine. {ECO:0000255|PROSITE-ProRule:PRU00498}.)	1252	-172
P09326	LDPQSGALYISKV	YES	B-lymphocyte activation marker BLAST-1	CD48_HUMAN;P09326;B-lymphocyte activation marker BLAST-1 ;Leukocyte antigen MEM-102 ;SLAM family member 2 Short=SLAMF2 ;TCT.1 ;CD48;BCM1;BLAST1	(Human)	1		FESKFKGRVR	LDPQSGALYI	87	243							SIGNAL (Potential.);CARBOHYD (N-linked (GlcNAc...) (Potential).);SIGNAL ({ECO:0000255}.);CARBOHYD (N-linked (GlcNAc...) asparagine. {ECO:0000255}.)	DOMAIN (Ig-like C2-type 1.);CHAIN (CD48 antigen.)	DISULFID (Potential.);LIPID (GPI-anchor amidated serine (By similarity).);DOMAIN (Ig-like C2-type 2.);CARBOHYD (N-linked (GlcNAc...).);CARBOHYD (N-linked (GlcNAc...) (Potential).);CARBOHYD (N-linked (GlcNAc...); atypical.);PROPEP (Removed in mature form (By similarity).);PROPEP (Removed in mature form. {ECO:0000250}.);LIPID (GPI-anchor amidated serine. {ECO:0000250|UniProtKB:P10252}.);CARBOHYD (N…	60	-157
P04156	TNMKHMAGAAA	YES	ASCR	PRIO_HUMAN;P04156;ASCR ;PrP;PrP27-30 ;PrP33-35C ;PRNP;PRIP	(Human)	20		SQWNKPSKPK	TNMKHMAGAA	107	253							REGION (5 X 8 AA tandem repeats of P-H-G-G-G-W-G- Q.);SIGNAL ();METAL (Copper or zinc 1.);METAL (Copper or zinc 1; via amide nitrogen.);METAL (Copper or zinc 1; via amide nitrogen and carbonyl oxygen.);METAL (Copper or zinc 2 (Probable).);METAL (Copper or zinc 2; via amide nitrogen (Probable).);METAL (Copper or zinc 2; via amide nitrogen and carbonyl oxygen (Probable).);METAL (Copper or zinc 3 (P…	REGION (Interaction with GRB2, ERI3 and SYN1 (By similarity).);CHAIN (Major prion protein.);REGION (Interaction with GRB2, ERI3 and SYN1. {ECO:0000250|UniProtKB:P04925}.)	PROPEP (Removed in mature form (By similarity).);DISULFID ();CARBOHYD (N-linked (GlcNAc...).);LIPID (GPI-anchor amidated serine (By similarity).);PROPEP (Removed in mature form. {ECO:0000250|UniProtKB:P04273}.);LIPID (GPI-anchor amidated serine. {ECO:0000250|UniProtKB:P04273}.);CARBOHYD (N-linked (GlcNAc...) asparagine. {ECO:0000269|PubMed:12214108}.);CARBOHYD (N-linked (GlcNAc...) asparagine. {E…	84	-147
Q9BZR6	ATDEEPLGLPKC	YES	Reticulon-4 receptor	RTN4R_HUMAN;Q9BZR6;Reticulon-4 receptor;Nogo receptor Short=NgR ;Nogo-66 receptor;RTN4R	(Human)	22		GPYHPIWTGR	ATDEEPLGLP	324	473							DISULFID ();SIGNAL ();DOMAIN (LRRNT.);DOMAIN (LRRCT.);CARBOHYD (N-linked (GlcNAc...).);REPEAT (LRR 1.);REPEAT (LRR 2.);REPEAT (LRR 3.);REPEAT (LRR 4.);REPEAT (LRR 5.);REPEAT (LRR 6.);REPEAT (LRR 7.);REPEAT (LRR 8.);SIGNAL ({ECO:0000269|PubMed:15340161}.);DOMAIN (LRRCT. {ECO:0000255}.);REPEAT (LRR 1. {ECO:0000255}.);REPEAT (LRR 2. {ECO:0000255}.);REPEAT (LRR 3. {ECO:0000255}.);REPEAT (LRR 4. {ECO:…	CHAIN (Reticulon-4 receptor.);DISULFID ({ECO:0000250|UniProtKB:Q99PI8}.)	PROPEP (Removed in mature form (Potential).);COMPBIAS (Poly-Gly.);LIPID (GPI-anchor amidated serine (Potential).);PROPEP (Removed in mature form. {ECO:0000255}.);LIPID (GPI-anchor amidated serine. {ECO:0000255}.)	297	-150
P04156	HMAGAAAAGAVVG	YES	ASCR	PRIO_HUMAN;P04156;ASCR ;PrP;PrP27-30 ;PrP33-35C ;PRNP;PRIP	(Human)	20		KPSKPKTNMK	HMAGAAAAGA	111	253			ADA10;ADA17				REGION (5 X 8 AA tandem repeats of P-H-G-G-G-W-G- Q.);SIGNAL ();METAL (Copper or zinc 1.);METAL (Copper or zinc 1; via amide nitrogen.);METAL (Copper or zinc 1; via amide nitrogen and carbonyl oxygen.);METAL (Copper or zinc 2 (Probable).);METAL (Copper or zinc 2; via amide nitrogen (Probable).);METAL (Copper or zinc 2; via amide nitrogen and carbonyl oxygen (Probable).);METAL (Copper or zinc 3 (P…	REGION (Interaction with GRB2, ERI3 and SYN1 (By similarity).);CHAIN (Major prion protein.);REGION (Interaction with GRB2, ERI3 and SYN1. {ECO:0000250|UniProtKB:P04925}.)	PROPEP (Removed in mature form (By similarity).);DISULFID ();CARBOHYD (N-linked (GlcNAc...).);LIPID (GPI-anchor amidated serine (By similarity).);PROPEP (Removed in mature form. {ECO:0000250|UniProtKB:P04273}.);LIPID (GPI-anchor amidated serine. {ECO:0000250|UniProtKB:P04273}.);CARBOHYD (N-linked (GlcNAc...) asparagine. {ECO:0000269|PubMed:12214108}.);CARBOHYD (N-linked (GlcNAc...) asparagine. {E…	88	-143
P51654	NQFNLHELKM	YES	GTR2-2	GPC3_HUMAN;P51654;GTR2-2 ;Intestinal protein OCI-5 ;MXR7;GPC3;OCI5	(Human)	X		SQKAARNGMK	NQFNLHELKM	443	580							CHAIN (Glypican-3.);CHAIN (Secreted glypican-3.);SIGNAL (Potential.);CARBOHYD (N-linked (GlcNAc...) (Potential).);SIGNAL ({ECO:0000269|PubMed:29345911}.);CHAIN (Glypican-3 alpha subunit. {ECO:0000305|PubMed:14610063}.);SITE (Cleavage. {ECO:0000269|PubMed:14610063, ECO:0000269|PubMed:15059894}.);MOD_RES (Pyrrolidone carboxylic acid. {ECO:0000269|PubMed:29345911}.);MOD_RES (Phosphoserine; by FAM20C…	PROPEP (Removed in mature form (Potential).);CHAIN (Glypican-3 beta subunit. {ECO:0000305|PubMed:14610063}.)	CARBOHYD (O-linked (Xyl...) (heparan sulfate) (Potential).);PROPEP (Removed in mature form. {ECO:0000255}.);LIPID (GPI-anchor amidated asparagine. {ECO:0000255}.);CARBOHYD (O-linked (Xyl...) (heparan sulfate) serine. {ECO:0000255}.)	418	-138
P51654	QFNLHELKM	YES	GTR2-2	GPC3_HUMAN;P51654;GTR2-2 ;Intestinal protein OCI-5 ;MXR7;GPC3;OCI5	(Human)	X		QKAARNGMKN	QFNLHELKMK	444	580							CHAIN (Glypican-3.);CHAIN (Secreted glypican-3.);SIGNAL (Potential.);CARBOHYD (N-linked (GlcNAc...) (Potential).);SIGNAL ({ECO:0000269|PubMed:29345911}.);CHAIN (Glypican-3 alpha subunit. {ECO:0000305|PubMed:14610063}.);SITE (Cleavage. {ECO:0000269|PubMed:14610063, ECO:0000269|PubMed:15059894}.);MOD_RES (Pyrrolidone carboxylic acid. {ECO:0000269|PubMed:29345911}.);MOD_RES (Phosphoserine; by FAM20C…	PROPEP (Removed in mature form (Potential).);CHAIN (Glypican-3 beta subunit. {ECO:0000305|PubMed:14610063}.)	CARBOHYD (O-linked (Xyl...) (heparan sulfate) (Potential).);PROPEP (Removed in mature form. {ECO:0000255}.);LIPID (GPI-anchor amidated asparagine. {ECO:0000255}.);CARBOHYD (O-linked (Xyl...) (heparan sulfate) serine. {ECO:0000255}.)	419	-137
P09326	KTGNEQEWKI	YES	B-lymphocyte activation marker BLAST-1	CD48_HUMAN;P09326;B-lymphocyte activation marker BLAST-1 ;Leukocyte antigen MEM-102 ;SLAM family member 2 Short=SLAMF2 ;TCT.1 ;CD48;BCM1;BLAST1	(Human)	1		NSTYIMRVLK	KTGNEQEWKI	114	243							SIGNAL (Potential.);CARBOHYD (N-linked (GlcNAc...) (Potential).);CARBOHYD (N-linked (GlcNAc...).);SIGNAL ({ECO:0000255}.);CARBOHYD (N-linked (GlcNAc...) asparagine. {ECO:0000255}.);CARBOHYD (N-linked (GlcNAc...) asparagine. {ECO:0000269|PubMed:19349973}.)	DOMAIN (Ig-like C2-type 1.);CHAIN (CD48 antigen.)	DISULFID (Potential.);LIPID (GPI-anchor amidated serine (By similarity).);DOMAIN (Ig-like C2-type 2.);CARBOHYD (N-linked (GlcNAc...) (Potential).);CARBOHYD (N-linked (GlcNAc...); atypical.);CARBOHYD (N-linked (GlcNAc...).);PROPEP (Removed in mature form (By similarity).);PROPEP (Removed in mature form. {ECO:0000250}.);LIPID (GPI-anchor amidated serine. {ECO:0000250|UniProtKB:P10252}.);CARBOHYD (N…	87	-130
P09326	GNEQEWKI	YES	B-lymphocyte activation marker BLAST-1	CD48_HUMAN;P09326;B-lymphocyte activation marker BLAST-1 ;Leukocyte antigen MEM-102 ;SLAM family member 2 Short=SLAMF2 ;TCT.1 ;CD48;BCM1;BLAST1	(Human)	1		TYIMRVLKKT	GNEQEWKIKL	116	243							SIGNAL (Potential.);CARBOHYD (N-linked (GlcNAc...) (Potential).);CARBOHYD (N-linked (GlcNAc...).);SIGNAL ({ECO:0000255}.);CARBOHYD (N-linked (GlcNAc...) asparagine. {ECO:0000255}.);CARBOHYD (N-linked (GlcNAc...) asparagine. {ECO:0000269|PubMed:19349973}.)	DOMAIN (Ig-like C2-type 1.);CHAIN (CD48 antigen.)	DISULFID (Potential.);LIPID (GPI-anchor amidated serine (By similarity).);DOMAIN (Ig-like C2-type 2.);CARBOHYD (N-linked (GlcNAc...) (Potential).);CARBOHYD (N-linked (GlcNAc...); atypical.);CARBOHYD (N-linked (GlcNAc...).);PROPEP (Removed in mature form (By similarity).);PROPEP (Removed in mature form. {ECO:0000250}.);LIPID (GPI-anchor amidated serine. {ECO:0000250|UniProtKB:P10252}.);CARBOHYD (N…	89	-128
P35052	VMGDGLANQINNPEVEVDITKPDMTIRQ	YES	Secreted glypican-1 Flags: Precursor	GPC1_HUMAN;P35052;Secreted glypican-1 Flags: Precursor;GPC1	(Human)	2		GMARGRYLPE	VMGDGLANQI	428	558							DISULFID ();CHAIN (Secreted glypican-1.);SIGNAL ();CARBOHYD (N-linked (GlcNAc...).);MUTAGEN (N->Q: Protein yield reduced by half. Protein yield reduced by 90%, abolishes N-glycosylation but no effect on secondary structure; when associated with Q-116.);MUTAGEN (N->Q: No effect on protein yield. Protein yield reduced by 90%, abolishes N- glycosylation but no effect on secondary structure; when ass…	CHAIN (Glypican-1.)	CARBOHYD (O-linked (Xyl...) (heparan sulfate) (Probable).);LIPID (GPI-anchor amidated serine (Probable).);PROPEP (Removed in mature form (Probable).);PROPEP (Removed in mature form. {ECO:0000305}.);LIPID (GPI-anchor amidated serine. {ECO:0000305|PubMed:2148568}.);CARBOHYD (O-linked (Xyl...) (heparan sulfate) serine. {ECO:0000305}.)	404	-131
Q9BZR6	VLEPGRPASAGNALKG	YES	Reticulon-4 receptor	RTN4R_HUMAN;Q9BZR6;Reticulon-4 receptor;Nogo receptor Short=NgR ;Nogo-66 receptor;RTN4R	(Human)	22		CQPDAADKAS	VLEPGRPASA	346	473							DISULFID ();SIGNAL ();DOMAIN (LRRNT.);DOMAIN (LRRCT.);CARBOHYD (N-linked (GlcNAc...).);REPEAT (LRR 1.);REPEAT (LRR 2.);REPEAT (LRR 3.);REPEAT (LRR 4.);REPEAT (LRR 5.);REPEAT (LRR 6.);REPEAT (LRR 7.);REPEAT (LRR 8.);SIGNAL ({ECO:0000269|PubMed:15340161}.);DOMAIN (LRRCT. {ECO:0000255}.);REPEAT (LRR 1. {ECO:0000255}.);REPEAT (LRR 2. {ECO:0000255}.);REPEAT (LRR 3. {ECO:0000255}.);REPEAT (LRR 4. {ECO:…	CHAIN (Reticulon-4 receptor.)	PROPEP (Removed in mature form (Potential).);COMPBIAS (Poly-Gly.);LIPID (GPI-anchor amidated serine (Potential).);PROPEP (Removed in mature form. {ECO:0000255}.);LIPID (GPI-anchor amidated serine. {ECO:0000255}.)	319	-128
P09326	LQVLDPVPKPVIKI	YES	B-lymphocyte activation marker BLAST-1	CD48_HUMAN;P09326;B-lymphocyte activation marker BLAST-1 ;Leukocyte antigen MEM-102 ;SLAM family member 2 Short=SLAMF2 ;TCT.1 ;CD48;BCM1;BLAST1	(Human)	1		TGNEQEWKIK	LQVLDPVPKP	125	243							SIGNAL (Potential.);CARBOHYD (N-linked (GlcNAc...) (Potential).);CARBOHYD (N-linked (GlcNAc...).);SIGNAL ({ECO:0000255}.);CARBOHYD (N-linked (GlcNAc...) asparagine. {ECO:0000255}.);CARBOHYD (N-linked (GlcNAc...) asparagine. {ECO:0000269|PubMed:19349973}.)	DOMAIN (Ig-like C2-type 1.);CHAIN (CD48 antigen.)	DISULFID (Potential.);LIPID (GPI-anchor amidated serine (By similarity).);DOMAIN (Ig-like C2-type 2.);CARBOHYD (N-linked (GlcNAc...) (Potential).);CARBOHYD (N-linked (GlcNAc...); atypical.);CARBOHYD (N-linked (GlcNAc...).);PROPEP (Removed in mature form (By similarity).);PROPEP (Removed in mature form. {ECO:0000250}.);LIPID (GPI-anchor amidated serine. {ECO:0000250|UniProtKB:P10252}.);CARBOHYD (N…	98	-119
Q6YHK3	MVPSEAISLSETVKK	YES	CD109 antigen	CD109_HUMAN;Q6YHK3;CD109 antigen;150 kDa TGF-beta-1-binding protein ;C3 and PZP-like alpha-2-macroglobulin domain-containing protein 7 ;Platelet-specific Gov antigen ;p180 ;r150 ;CD109;CPAMD7;I39;I39.006	(Human)	6		LMEVNLLSGF	MVPSEAISLS	1325	1445							CROSSLNK (Isoglutamyl cysteine thioester (Cys-Gln) (By similarity).);SIGNAL ();CARBOHYD (N-linked (GlcNAc...).);CARBOHYD (N-linked (GlcNAc...) (Potential).);REGION (Bait region (approximate) (By similarity).);REGION (Bait region (approximate). {ECO:0000250}.);CARBOHYD (N-linked (GlcNAc...) asparagine. {ECO:0000269|PubMed:16335952, ECO:0000269|PubMed:19349973}.);CARBOHYD (N-linked (GlcNAc...) aspa…	CHAIN (CD109 antigen.)	LIPID (GPI-anchor amidated alanine (Potential).);PROPEP (Removed in mature form (Potential).);PROPEP (Removed in mature form. {ECO:0000255}.);LIPID (GPI-anchor amidated alanine. {ECO:0000255}.);CARBOHYD (N-linked (GlcNAc...) asparagine. {ECO:0000255|PROSITE-ProRule:PRU00498}.)	1303	-121
P09326	QVLDPVPKPVIKI	YES	B-lymphocyte activation marker BLAST-1	CD48_HUMAN;P09326;B-lymphocyte activation marker BLAST-1 ;Leukocyte antigen MEM-102 ;SLAM family member 2 Short=SLAMF2 ;TCT.1 ;CD48;BCM1;BLAST1	(Human)	1		GNEQEWKIKL	QVLDPVPKPV	126	243							SIGNAL (Potential.);CARBOHYD (N-linked (GlcNAc...) (Potential).);CARBOHYD (N-linked (GlcNAc...).);SIGNAL ({ECO:0000255}.);CARBOHYD (N-linked (GlcNAc...) asparagine. {ECO:0000255}.);CARBOHYD (N-linked (GlcNAc...) asparagine. {ECO:0000269|PubMed:19349973}.)	DOMAIN (Ig-like C2-type 1.);CHAIN (CD48 antigen.)	DISULFID (Potential.);LIPID (GPI-anchor amidated serine (By similarity).);DOMAIN (Ig-like C2-type 2.);CARBOHYD (N-linked (GlcNAc...) (Potential).);CARBOHYD (N-linked (GlcNAc...); atypical.);CARBOHYD (N-linked (GlcNAc...).);PROPEP (Removed in mature form (By similarity).);PROPEP (Removed in mature form. {ECO:0000250}.);LIPID (GPI-anchor amidated serine. {ECO:0000250|UniProtKB:P10252}.);CARBOHYD (N…	99	-118
P35052	QINNPEVEVDITKPDMTIRQ	YES	Secreted glypican-1 Flags: Precursor	GPC1_HUMAN;P35052;Secreted glypican-1 Flags: Precursor;GPC1	(Human)	2		PEVMGDGLAN	QINNPEVEVD	436	558			MEP1B;MEP1A				DISULFID ();CHAIN (Secreted glypican-1.);SIGNAL ();CARBOHYD (N-linked (GlcNAc...).);MUTAGEN (N->Q: Protein yield reduced by half. Protein yield reduced by 90%, abolishes N-glycosylation but no effect on secondary structure; when associated with Q-116.);MUTAGEN (N->Q: No effect on protein yield. Protein yield reduced by 90%, abolishes N- glycosylation but no effect on secondary structure; when ass…	CHAIN (Glypican-1.)	CARBOHYD (O-linked (Xyl...) (heparan sulfate) (Probable).);LIPID (GPI-anchor amidated serine (Probable).);PROPEP (Removed in mature form (Probable).);PROPEP (Removed in mature form. {ECO:0000305}.);LIPID (GPI-anchor amidated serine. {ECO:0000305|PubMed:2148568}.);CARBOHYD (O-linked (Xyl...) (heparan sulfate) serine. {ECO:0000305}.)	412	-123
P09326	VLDPVPKPVIKI	YES	B-lymphocyte activation marker BLAST-1	CD48_HUMAN;P09326;B-lymphocyte activation marker BLAST-1 ;Leukocyte antigen MEM-102 ;SLAM family member 2 Short=SLAMF2 ;TCT.1 ;CD48;BCM1;BLAST1	(Human)	1		NEQEWKIKLQ	VLDPVPKPVI	127	243							SIGNAL (Potential.);CARBOHYD (N-linked (GlcNAc...) (Potential).);CARBOHYD (N-linked (GlcNAc...).);SIGNAL ({ECO:0000255}.);CARBOHYD (N-linked (GlcNAc...) asparagine. {ECO:0000255}.);CARBOHYD (N-linked (GlcNAc...) asparagine. {ECO:0000269|PubMed:19349973}.)	DOMAIN (Ig-like C2-type 1.);CHAIN (CD48 antigen.)	DISULFID (Potential.);LIPID (GPI-anchor amidated serine (By similarity).);DOMAIN (Ig-like C2-type 2.);CARBOHYD (N-linked (GlcNAc...) (Potential).);CARBOHYD (N-linked (GlcNAc...); atypical.);CARBOHYD (N-linked (GlcNAc...).);PROPEP (Removed in mature form (By similarity).);PROPEP (Removed in mature form. {ECO:0000250}.);LIPID (GPI-anchor amidated serine. {ECO:0000250|UniProtKB:P10252}.);CARBOHYD (N…	100	-117
P04156	IIHFGSDYEDRY	YES	ASCR	PRIO_HUMAN;P04156;ASCR ;PrP;PrP27-30 ;PrP33-35C ;PRNP;PRIP	(Human)	20		YMLGSAMSRP	IIHFGSDYED	138	253							REGION (5 X 8 AA tandem repeats of P-H-G-G-G-W-G- Q.);SIGNAL ();METAL (Copper or zinc 1.);METAL (Copper or zinc 1; via amide nitrogen.);METAL (Copper or zinc 1; via amide nitrogen and carbonyl oxygen.);METAL (Copper or zinc 2 (Probable).);METAL (Copper or zinc 2; via amide nitrogen (Probable).);METAL (Copper or zinc 2; via amide nitrogen and carbonyl oxygen (Probable).);METAL (Copper or zinc 3 (P…	REGION (Interaction with GRB2, ERI3 and SYN1 (By similarity).);CHAIN (Major prion protein.);REGION (Interaction with GRB2, ERI3 and SYN1. {ECO:0000250|UniProtKB:P04925}.)	PROPEP (Removed in mature form (By similarity).);DISULFID ();CARBOHYD (N-linked (GlcNAc...).);LIPID (GPI-anchor amidated serine (By similarity).);PROPEP (Removed in mature form. {ECO:0000250|UniProtKB:P04273}.);LIPID (GPI-anchor amidated serine. {ECO:0000250|UniProtKB:P04273}.);CARBOHYD (N-linked (GlcNAc...) asparagine. {ECO:0000269|PubMed:12214108}.);CARBOHYD (N-linked (GlcNAc...) asparagine. {E…	115	-116
O75015	CHSWKNTALHKV	YES	Low affinity immunoglobulin gamma Fc region receptor III-B	FCG3B_HUMAN;O75015;Low affinity immunoglobulin gamma Fc region receptor III-B;Fc-gamma RIII-beta Short=Fc-gamma RIII Short=Fc-gamma RIIIb Short=FcRIII Short=FcRIIIb ;FcR-10 ;IgG Fc receptor III-1 ;FCG3B;FCGR3B;CD16B;FCG3;FCGR3;IGFR3;I43;I43.001	(Human)	1		FKEEDPIHLR	CHSWKNTALH	128	233							DISULFID ();SIGNAL (Potential.);CARBOHYD (N-linked (GlcNAc...) (Potential).);DOMAIN (Ig-like C2-type 1.);SIGNAL ({ECO:0000255}.);CARBOHYD (N-linked (GlcNAc...) asparagine. {ECO:0000255}.);DISULFID ({ECO:0000244|PDB:1FNL, ECO:0000269|PubMed:10917521, ECO:0000269|PubMed:11021536}.)	CHAIN (Low affinity immunoglobulin gamma Fc region receptor III-B.);DOMAIN (Ig-like C2-type 2.)	DISULFID ();CARBOHYD (N-linked (GlcNAc...) (Potential).);LIPID (GPI-anchor amidated serine (Potential).);PROPEP (Removed in mature form (Potential).);PROPEP (Removed in mature form. {ECO:0000255}.);LIPID (GPI-anchor amidated serine. {ECO:0000255}.);CARBOHYD (N-linked (GlcNAc...) asparagine. {ECO:0000255}.);DISULFID ({ECO:0000244|PDB:1FNL, ECO:0000269|PubMed:10917521, ECO:0000269|PubMed:11021536}.)	111	-106
Q6NW40	VQAWPGYTLETANTQCHEKM	YES	RGM domain family member B	RGMB_HUMAN;Q6NW40;RGM domain family member B;DRG11-responsive axonal guidance and outgrowth of neurite Short=DRAGON;RGMB	(Human)	5		LGHSLPRTSL	VQAWPGYTLE	343	437							SIGNAL (Potential.);CARBOHYD (N-linked (GlcNAc...) (Potential).);SIGNAL ({ECO:0000255}.);SITE (Cleavage; by autolysis.);CARBOHYD (N-linked (GlcNAc...) asparagine. {ECO:0000255}.);DISULFID ({ECO:0000269|PubMed:23744777}.);MUTAGEN (A->R: Severely impairs interaction with NEO1. {ECO:0000269|PubMed:23744777}.);MUTAGEN (P->N: Introduces a N-linked glycan; changes interaction with NEO1 from a 2:2 to a …	CHAIN (RGM domain family member B.)	PROPEP (Removed in mature form (Potential).);CARBOHYD (N-linked (GlcNAc...) (Potential).);LIPID (GPI-anchor amidated asparagine (Potential).);PROPEP (Removed in mature form. {ECO:0000255}.);LIPID (GPI-anchor amidated asparagine. {ECO:0000255}.);CARBOHYD (N-linked (GlcNAc...) asparagine. {ECO:0000255}.)	297	-95
Q86UN3	GVAEAGAPPADPSTLYRD	YES	Reticulon-4 receptor-like 2	R4RL2_HUMAN;Q86UN3;Reticulon-4 receptor-like 2;Nogo receptor-like 3 ;Nogo-66 receptor homolog 1 ;Nogo-66 receptor-related protein 2 Short=NgR2;R4RL2;RTN4RL2;NGRH1;NGRL3	(Human)	11		RGNSSSNHLY	GVAEAGAPPA	333	420							SIGNAL (Potential.);DOMAIN (LRRNT.);DOMAIN (LRRCT.);CARBOHYD (N-linked (GlcNAc...) (Potential).);REPEAT (LRR 1.);REPEAT (LRR 2.);REPEAT (LRR 3.);REPEAT (LRR 4.);REPEAT (LRR 5.);REPEAT (LRR 6.);REPEAT (LRR 7.);REPEAT (LRR 8.);SIGNAL ({ECO:0000255}.);REGION (Important for interaction with MAG. {ECO:0000250|UniProtKB:Q80WD1}.);CARBOHYD (N-linked (GlcNAc...) asparagine. {ECO:0000250|UniProtKB:Q80WD1}…	CHAIN (Reticulon-4 receptor-like 2.)	PROPEP (Removed in mature form (Potential).);LIPID (GPI-anchor amidated cysteine (Potential).);PROPEP (Removed in mature form. {ECO:0000255}.);LIPID (GPI-anchor amidated cysteine. {ECO:0000255}.)	286	-88
Q86UN3	VAEAGAPPADPSTLYRD	YES	Reticulon-4 receptor-like 2	R4RL2_HUMAN;Q86UN3;Reticulon-4 receptor-like 2;Nogo receptor-like 3 ;Nogo-66 receptor homolog 1 ;Nogo-66 receptor-related protein 2 Short=NgR2;R4RL2;RTN4RL2;NGRH1;NGRL3	(Human)	11		GNSSSNHLYG	VAEAGAPPAD	334	420							SIGNAL (Potential.);DOMAIN (LRRNT.);DOMAIN (LRRCT.);CARBOHYD (N-linked (GlcNAc...) (Potential).);REPEAT (LRR 1.);REPEAT (LRR 2.);REPEAT (LRR 3.);REPEAT (LRR 4.);REPEAT (LRR 5.);REPEAT (LRR 6.);REPEAT (LRR 7.);REPEAT (LRR 8.);SIGNAL ({ECO:0000255}.);REGION (Important for interaction with MAG. {ECO:0000250|UniProtKB:Q80WD1}.);CARBOHYD (N-linked (GlcNAc...) asparagine. {ECO:0000250|UniProtKB:Q80WD1}…	CHAIN (Reticulon-4 receptor-like 2.)	PROPEP (Removed in mature form (Potential).);LIPID (GPI-anchor amidated cysteine (Potential).);PROPEP (Removed in mature form. {ECO:0000255}.);LIPID (GPI-anchor amidated cysteine. {ECO:0000255}.)	287	-87
Q16553	SAGIGNLVTFGHSLSKT	YES	Lymphocyte antigen 6E	LY6E_HUMAN;Q16553;Lymphocyte antigen 6E;Ly-6E;Retinoic acid-induced gene E protein Short=RIG-E ;Stem cell antigen 2 Short=SCA-2 ;Thymic shared antigen 1 Short=TSA-1;LY6E;9804;RIGE;SCA2;TSA1	(Human)	8		QDNYCVTVSA	SAGIGNLVTF	54	131							DISULFID (By similarity.);SIGNAL (Potential.);SIGNAL ({ECO:0000255}.);DISULFID ({ECO:0000250|UniProtKB:P0DP57, ECO:0000250|UniProtKB:P0DP58}.)	DISULFID (By similarity.);CHAIN (Lymphocyte antigen 6E.);DOMAIN (UPAR/Ly6.);DISULFID ({ECO:0000250|UniProtKB:P0DP57, ECO:0000250|UniProtKB:P0DP58}.)	DISULFID (By similarity.);CARBOHYD (N-linked (GlcNAc...) (Potential).);LIPID (GPI-anchor amidated serine (Potential).);PROPEP (Removed in mature form (Potential).);PROPEP (Removed in mature form. {ECO:0000255}.);LIPID (GPI-anchor amidated serine. {ECO:0000255}.);CARBOHYD (N-linked (GlcNAc...) asparagine. {ECO:0000255}.);DISULFID ({ECO:0000250|UniProtKB:P0DP57, ECO:0000250|UniProtKB:P0DP58}.)	33	-78
Q16553	LVTFGHSLSKT	YES	Lymphocyte antigen 6E	LY6E_HUMAN;Q16553;Lymphocyte antigen 6E;Ly-6E;Retinoic acid-induced gene E protein Short=RIG-E ;Stem cell antigen 2 Short=SCA-2 ;Thymic shared antigen 1 Short=TSA-1;LY6E;9804;RIGE;SCA2;TSA1	(Human)	8		TVSASAGIGN	LVTFGHSLSK	60	131							DISULFID (By similarity.);SIGNAL (Potential.);SIGNAL ({ECO:0000255}.);DISULFID ({ECO:0000250|UniProtKB:P0DP57, ECO:0000250|UniProtKB:P0DP58}.)	DISULFID (By similarity.);CHAIN (Lymphocyte antigen 6E.);DOMAIN (UPAR/Ly6.);DISULFID ({ECO:0000250|UniProtKB:P0DP57, ECO:0000250|UniProtKB:P0DP58}.)	DISULFID (By similarity.);CARBOHYD (N-linked (GlcNAc...) (Potential).);LIPID (GPI-anchor amidated serine (Potential).);PROPEP (Removed in mature form (Potential).);PROPEP (Removed in mature form. {ECO:0000255}.);LIPID (GPI-anchor amidated serine. {ECO:0000255}.);CARBOHYD (N-linked (GlcNAc...) asparagine. {ECO:0000255}.);DISULFID ({ECO:0000250|UniProtKB:P0DP57, ECO:0000250|UniProtKB:P0DP58}.)	39	-72
O75015	ATLKDSGSYFCRG	YES	Low affinity immunoglobulin gamma Fc region receptor III-B	FCG3B_HUMAN;O75015;Low affinity immunoglobulin gamma Fc region receptor III-B;Fc-gamma RIII-beta Short=Fc-gamma RIII Short=Fc-gamma RIIIb Short=FcRIII Short=FcRIIIb ;FcR-10 ;IgG Fc receptor III-1 ;FCG3B;FCGR3B;CD16B;FCG3;FCGR3;IGFR3;I43;I43.001	(Human)	1		HHNSDFHIPK	ATLKDSGSYF	162	233							DISULFID ();SIGNAL (Potential.);CARBOHYD (N-linked (GlcNAc...) (Potential).);DOMAIN (Ig-like C2-type 1.);SIGNAL ({ECO:0000255}.);CARBOHYD (N-linked (GlcNAc...) asparagine. {ECO:0000255}.);DISULFID ({ECO:0000244|PDB:1FNL, ECO:0000269|PubMed:10917521, ECO:0000269|PubMed:11021536}.)	DISULFID ();CHAIN (Low affinity immunoglobulin gamma Fc region receptor III-B.);DOMAIN (Ig-like C2-type 2.);DISULFID ({ECO:0000244|PDB:1FNL, ECO:0000269|PubMed:10917521, ECO:0000269|PubMed:11021536}.)	CARBOHYD (N-linked (GlcNAc...) (Potential).);LIPID (GPI-anchor amidated serine (Potential).);PROPEP (Removed in mature form (Potential).);PROPEP (Removed in mature form. {ECO:0000255}.);LIPID (GPI-anchor amidated serine. {ECO:0000255}.);CARBOHYD (N-linked (GlcNAc...) asparagine. {ECO:0000255}.)	145	-72
P35052	GCLDDLCSRK	YES	Secreted glypican-1 Flags: Precursor	GPC1_HUMAN;P35052;Secreted glypican-1 Flags: Precursor;GPC1	(Human)	2		DDGSGSGSGD	GCLDDLCSRK	493	558							DISULFID ();CHAIN (Secreted glypican-1.);SIGNAL ();CARBOHYD (N-linked (GlcNAc...).);CARBOHYD (O-linked (Xyl...) (heparan sulfate) (Probable).);MUTAGEN (N->Q: Protein yield reduced by half. Protein yield reduced by 90%, abolishes N-glycosylation but no effect on secondary structure; when associated with Q-116.);MUTAGEN (N->Q: No effect on protein yield. Protein yield reduced by 90%, abolishes N- g…	CHAIN (Glypican-1.)	LIPID (GPI-anchor amidated serine (Probable).);PROPEP (Removed in mature form (Probable).);PROPEP (Removed in mature form. {ECO:0000305}.);LIPID (GPI-anchor amidated serine. {ECO:0000305|PubMed:2148568}.)	469	-66
P13987	HCNFNDVTTRL	YES	1F5 antigen	CD59_HUMAN;P13987;1F5 antigen ;20 kDa homologous restriction factor Short=HRF-20 Short=HRF20 ;MAC-inhibitory protein Short=MAC-IP ;MEM43 antigen ;Membrane attack complex inhibition factor Short=MACIF ;Membrane inhibitor of reactive lysis Short=MIRL ;CD59;MIC11;MIN1;MIN2;MIN3;MSK21	(Human)	11		QVYNKCWKFE	HCNFNDVTTR	69	128							DISULFID ();SIGNAL ();MUTAGEN (Y->R: No loss of function.);MUTAGEN (N->R,Q: No loss of function.);MUTAGEN (D->R: No loss of function.);MUTAGEN (F->R: Some loss of function. Some lysis.);MUTAGEN (D->R: Loss of function. Lysis.);MUTAGEN (L->E: No loss of function.);MUTAGEN (K->E: No loss of function.);MUTAGEN (W->E: Complete loss of function. Lysis.);MUTAGEN (K->D: No loss of function.);MUTAGEN (K-…	DOMAIN (UPAR/Ly6.);CHAIN (CD59 glycoprotein.)	DISULFID ();LIPID (GPI-anchor amidated asparagine.);MUTAGEN (H->Q: Loss of glycation mediated inactivation.);MUTAGEN (F->E: Almost complete loss of function. Lysis.);MUTAGEN (R->E: Loss of function. Lysis.);MUTAGEN (L->D: No loss of function.);MUTAGEN (E->R: Almost complete loss of function. Lysis.);MUTAGEN (N->K: No loss of function.);MUTAGEN (Y->R: No loss of function.);CARBOHYD (N-linked (Glc)…	43	-60
Q9NPA2	THFDDEETWTFGSKD	YES	Matrix metalloproteinase-25	MMP25_HUMAN;Q9NPA2;Matrix metalloproteinase-25;MMP-25;Leukolysin ;Membrane-type matrix metalloproteinase 6 Short=MT-MMP 6 Short=MTMMP6 ;Membrane-type-6 matrix metalloproteinase Short=MT6-MMP Short=MT6MMP;MMP25;MMP20;MMPL1;MT6MMP;M10;M10A;M10.024	(Human)	16		FPGEHPISGD	THFDDEETWT	207	562							COMPBIAS (Poly-Arg.);SIGNAL (Potential.);METAL (Zinc; in inhibited form (By similarity).);MOTIF (Cysteine switch (By similarity).);PROPEP (By similarity.);SIGNAL ({ECO:0000255}.);PROPEP ({ECO:0000250}.);MOTIF (Cysteine switch. {ECO:0000250}.);METAL (Zinc; in inhibited form. {ECO:0000250}.)	CHAIN (Matrix metalloproteinase-25.)	DISULFID (By similarity.);COMPBIAS (Poly-Leu.);METAL (Zinc; catalytic (By similarity).);REPEAT (Hemopexin 1.);REPEAT (Hemopexin 2.);REPEAT (Hemopexin 3.);REPEAT (Hemopexin 4.);LIPID (GPI-anchor amidated alanine (Potential).);ACT_SITE (By similarity.);PROPEP (Removed in mature form (Potential).);PROPEP (Removed in mature form. {ECO:0000255}.);ACT_SITE ({ECO:0000255|PROSITE-ProRule:PRU10095}.);META…	185	-356
Q9NPA2	YQGPVGDPDKYRL	YES	Matrix metalloproteinase-25	MMP25_HUMAN;Q9NPA2;Matrix metalloproteinase-25;MMP-25;Leukolysin ;Membrane-type matrix metalloproteinase 6 Short=MT-MMP 6 Short=MTMMP6 ;Membrane-type-6 matrix metalloproteinase Short=MT6-MMP Short=MT6MMP;MMP25;MMP20;MMPL1;MT6MMP;M10;M10A;M10.024	(Human)	16		SAPNSIMRPF	YQGPVGDPDK	255	562							COMPBIAS (Poly-Arg.);SIGNAL (Potential.);METAL (Zinc; in inhibited form (By similarity).);METAL (Zinc; catalytic (By similarity).);MOTIF (Cysteine switch (By similarity).);ACT_SITE (By similarity.);PROPEP (By similarity.);SIGNAL ({ECO:0000255}.);PROPEP ({ECO:0000250}.);MOTIF (Cysteine switch. {ECO:0000250}.);ACT_SITE ({ECO:0000255|PROSITE-ProRule:PRU10095}.);METAL (Zinc; in inhibited form. {ECO:0…	CHAIN (Matrix metalloproteinase-25.)	DISULFID (By similarity.);COMPBIAS (Poly-Leu.);REPEAT (Hemopexin 1.);REPEAT (Hemopexin 2.);REPEAT (Hemopexin 3.);REPEAT (Hemopexin 4.);LIPID (GPI-anchor amidated alanine (Potential).);PROPEP (Removed in mature form (Potential).);PROPEP (Removed in mature form. {ECO:0000255}.);LIPID (GPI-anchor amidated alanine. {ECO:0000255}.);DISULFID ({ECO:0000250}.)	233	-308
Q9NPA2	SQDDRDGLQQLYGKA	YES	Matrix metalloproteinase-25	MMP25_HUMAN;Q9NPA2;Matrix metalloproteinase-25;MMP-25;Leukolysin ;Membrane-type matrix metalloproteinase 6 Short=MT-MMP 6 Short=MTMMP6 ;Membrane-type-6 matrix metalloproteinase Short=MT6-MMP Short=MT6MMP;MMP25;MMP20;MMPL1;MT6MMP;M10;M10A;M10.024	(Human)	16		PVGDPDKYRL	SQDDRDGLQQ	268	562							COMPBIAS (Poly-Arg.);SIGNAL (Potential.);METAL (Zinc; in inhibited form (By similarity).);METAL (Zinc; catalytic (By similarity).);MOTIF (Cysteine switch (By similarity).);ACT_SITE (By similarity.);PROPEP (By similarity.);SIGNAL ({ECO:0000255}.);PROPEP ({ECO:0000250}.);MOTIF (Cysteine switch. {ECO:0000250}.);ACT_SITE ({ECO:0000255|PROSITE-ProRule:PRU10095}.);METAL (Zinc; in inhibited form. {ECO:0…	CHAIN (Matrix metalloproteinase-25.)	DISULFID (By similarity.);COMPBIAS (Poly-Leu.);REPEAT (Hemopexin 1.);REPEAT (Hemopexin 2.);REPEAT (Hemopexin 3.);REPEAT (Hemopexin 4.);LIPID (GPI-anchor amidated alanine (Potential).);PROPEP (Removed in mature form (Potential).);PROPEP (Removed in mature form. {ECO:0000255}.);LIPID (GPI-anchor amidated alanine. {ECO:0000255}.);DISULFID ({ECO:0000250}.)	246	-295
Q9NPA2	DVTVSNAGDTYFFKG	YES	Matrix metalloproteinase-25	MMP25_HUMAN;Q9NPA2;Matrix metalloproteinase-25;MMP-25;Leukolysin ;Membrane-type matrix metalloproteinase 6 Short=MT-MMP 6 Short=MTMMP6 ;Membrane-type-6 matrix metalloproteinase Short=MT6-MMP Short=MT6MMP;MMP25;MMP20;MMPL1;MT6MMP;M10;M10A;M10.024	(Human)	16		LWEGAPPSPD	DVTVSNAGDT	466	562							COMPBIAS (Poly-Arg.);SIGNAL (Potential.);METAL (Zinc; in inhibited form (By similarity).);METAL (Zinc; catalytic (By similarity).);MOTIF (Cysteine switch (By similarity).);REPEAT (Hemopexin 1.);REPEAT (Hemopexin 2.);REPEAT (Hemopexin 3.);ACT_SITE (By similarity.);PROPEP (By similarity.);SIGNAL ({ECO:0000255}.);PROPEP ({ECO:0000250}.);MOTIF (Cysteine switch. {ECO:0000250}.);ACT_SITE ({ECO:0000255|…	DISULFID (By similarity.);CHAIN (Matrix metalloproteinase-25.);REPEAT (Hemopexin 4.);DISULFID ({ECO:0000250}.)	COMPBIAS (Poly-Leu.);LIPID (GPI-anchor amidated alanine (Potential).);PROPEP (Removed in mature form (Potential).);PROPEP (Removed in mature form. {ECO:0000255}.);LIPID (GPI-anchor amidated alanine. {ECO:0000255}.)	444	-97
P55290	DPDSLQHQTIRY	YES	Cadherin-13	CAD13_HUMAN;P55290;Cadherin-13;Heart cadherin Short=H-cadherin ;P105 ;Truncated cadherin Short=T-cad Short=T-cadherin;CAD13;CDH13;CDHH	(Human)	16		GSVLLTVNAT	DPDSLQHQTI	503	713							DOMAIN (Cadherin 1.);DOMAIN (Cadherin 2.);DOMAIN (Cadherin 3.);SIGNAL (Potential.);CARBOHYD (N-linked (GlcNAc...) (Potential).);CARBOHYD (N-linked (GlcNAc...).);PROPEP ();SIGNAL ({ECO:0000255}.);DOMAIN (Cadherin 1. {ECO:0000255|PROSITE- ProRule:PRU00043}.);DOMAIN (Cadherin 2. {ECO:0000255|PROSITE- ProRule:PRU00043}.);DOMAIN (Cadherin 3. {ECO:0000255|PROSITE- ProRule:PRU00043}.);CARBOHYD (N-linked…	DOMAIN (Cadherin 4.);CHAIN (Cadherin-13.);DOMAIN (Cadherin 4. {ECO:0000255|PROSITE- ProRule:PRU00043}.)	LIPID (GPI-anchor amidated glycine (Probable).);DOMAIN (Cadherin 5.);CARBOHYD (N-linked (GlcNAc...).);CARBOHYD (N-linked (GlcNAc...) (Potential).);PROPEP (Removed in mature form (Probable).);PROPEP (Removed in mature form. {ECO:0000305}.);DOMAIN (Cadherin 5. {ECO:0000255|PROSITE- ProRule:PRU00043}.);LIPID (GPI-anchor amidated glycine. {ECO:0000255}.);CARBOHYD (N-linked (GlcNAc...) asparagine. {EC…	480	-211
Q12860	GVSEEDKGFGPIFEEQPINTIYPEESLEGKV	YES	Glycoprotein gp135	CNTN1_HUMAN;Q12860;Glycoprotein gp135 ;Neural cell surface protein F3;CNTN1	(Human)	12		EFTWYRRYGH	GVSEEDKGFG	31	1018	X						SIGNAL ()	CHAIN (Contactin-1.)	DISULFID (By similarity.);COMPBIAS (Gly/Pro-rich.);LIPID (GPI-anchor amidated serine (Potential).);DOMAIN (Ig-like C2-type 1.);DOMAIN (Ig-like C2-type 2.);DOMAIN (Ig-like C2-type 3.);DOMAIN (Ig-like C2-type 4.);DOMAIN (Ig-like C2-type 5.);DOMAIN (Ig-like C2-type 6.);DOMAIN (Fibronectin type-III 1.);DOMAIN (Fibronectin type-III 2.);DOMAIN (Fibronectin type-III 3.);DOMAIN (Fibronectin type-III 4.);…	10	-988
Q12860	VSEEDKGFGPIFEEQPINTIYPEESLEGKV	YES	Glycoprotein gp135	CNTN1_HUMAN;Q12860;Glycoprotein gp135 ;Neural cell surface protein F3;CNTN1	(Human)	12		FTWYRRYGHG	VSEEDKGFGP	32	1018							SIGNAL ()	CHAIN (Contactin-1.)	DISULFID (By similarity.);COMPBIAS (Gly/Pro-rich.);LIPID (GPI-anchor amidated serine (Potential).);DOMAIN (Ig-like C2-type 1.);DOMAIN (Ig-like C2-type 2.);DOMAIN (Ig-like C2-type 3.);DOMAIN (Ig-like C2-type 4.);DOMAIN (Ig-like C2-type 5.);DOMAIN (Ig-like C2-type 6.);DOMAIN (Fibronectin type-III 1.);DOMAIN (Fibronectin type-III 2.);DOMAIN (Fibronectin type-III 3.);DOMAIN (Fibronectin type-III 4.);…	11	-987
Q12860	NIQLEDEGIYECEAENIRG	YES	Glycoprotein gp135	CNTN1_HUMAN;Q12860;Glycoprotein gp135 ;Neural cell surface protein F3;CNTN1	(Human)	12		STSGAVLKIF	NIQLEDEGIY	299	1018							DISULFID (By similarity.);DOMAIN (Ig-like C2-type 1.);DOMAIN (Ig-like C2-type 2.);SIGNAL ();CARBOHYD (N-linked (GlcNAc...) (Potential).);CARBOHYD (N-linked (GlcNAc...) asparagine. {ECO:0000255}.);DISULFID ({ECO:0000255|PROSITE-ProRule:PRU00114}.)	DISULFID (By similarity.);DOMAIN (Ig-like C2-type 3.);CHAIN (Contactin-1.);DISULFID ({ECO:0000255|PROSITE-ProRule:PRU00114}.)	DISULFID (By similarity.);COMPBIAS (Gly/Pro-rich.);LIPID (GPI-anchor amidated serine (Potential).);DOMAIN (Ig-like C2-type 4.);DOMAIN (Ig-like C2-type 5.);DOMAIN (Ig-like C2-type 6.);DOMAIN (Fibronectin type-III 1.);DOMAIN (Fibronectin type-III 2.);DOMAIN (Fibronectin type-III 3.);DOMAIN (Fibronectin type-III 4.);CARBOHYD (N-linked (GlcNAc...) (Potential).);CARBOHYD (N-linked (GlcNAc...) (complex…	278	-720
Q12860	NVAPSDVGGGGGRN	YES	Glycoprotein gp135	CNTN1_HUMAN;Q12860;Glycoprotein gp135 ;Neural cell surface protein F3;CNTN1	(Human)	12		NRIKTDGAAP	NVAPSDVGGG	707	1018							DISULFID (By similarity.);COMPBIAS (Gly/Pro-rich.);DOMAIN (Ig-like C2-type 1.);DOMAIN (Ig-like C2-type 2.);DOMAIN (Ig-like C2-type 3.);DOMAIN (Ig-like C2-type 4.);DOMAIN (Ig-like C2-type 5.);DOMAIN (Ig-like C2-type 6.);DOMAIN (Fibronectin type-III 1.);SIGNAL ();CARBOHYD (N-linked (GlcNAc...) (Potential).);CARBOHYD (N-linked (GlcNAc...) (complex).);DOMAIN (Fibronectin type-III 1. {ECO:0000255|PROS…	CHAIN (Contactin-1.)	LIPID (GPI-anchor amidated serine (Potential).);DOMAIN (Fibronectin type-III 2.);DOMAIN (Fibronectin type-III 3.);DOMAIN (Fibronectin type-III 4.);CARBOHYD (N-linked (GlcNAc...) (Potential).);PROPEP (Removed in mature form.);DOMAIN (Fibronectin type-III 2. {ECO:0000255|PROSITE-ProRule:PRU00316}.);DOMAIN (Fibronectin type-III 3. {ECO:0000255|PROSITE-ProRule:PRU00316}.);DOMAIN (Fibronectin type-III…	686	-312
Q12860	VTVTNPDTGRY	YES	Glycoprotein gp135	CNTN1_HUMAN;Q12860;Glycoprotein gp135 ;Neural cell surface protein F3;CNTN1	(Human)	12		KPFDGEEWKK	VTVTNPDTGR	757	1018							DISULFID (By similarity.);COMPBIAS (Gly/Pro-rich.);DOMAIN (Ig-like C2-type 1.);DOMAIN (Ig-like C2-type 2.);DOMAIN (Ig-like C2-type 3.);DOMAIN (Ig-like C2-type 4.);DOMAIN (Ig-like C2-type 5.);DOMAIN (Ig-like C2-type 6.);DOMAIN (Fibronectin type-III 1.);SIGNAL ();CARBOHYD (N-linked (GlcNAc...) (Potential).);CARBOHYD (N-linked (GlcNAc...) (complex).);DOMAIN (Fibronectin type-III 1. {ECO:0000255|PROS…	DOMAIN (Fibronectin type-III 2.);CHAIN (Contactin-1.);DOMAIN (Fibronectin type-III 2. {ECO:0000255|PROSITE-ProRule:PRU00316}.)	LIPID (GPI-anchor amidated serine (Potential).);DOMAIN (Fibronectin type-III 3.);DOMAIN (Fibronectin type-III 4.);CARBOHYD (N-linked (GlcNAc...) (Potential).);PROPEP (Removed in mature form.);DOMAIN (Fibronectin type-III 3. {ECO:0000255|PROSITE-ProRule:PRU00316}.);DOMAIN (Fibronectin type-III 4. {ECO:0000255|PROSITE-ProRule:PRU00316}.);LIPID (GPI-anchor amidated serine. {ECO:0000255}.);CARBOHYD (…	736	-262
Q12860	STAFQVKV	YES	Glycoprotein gp135	CNTN1_HUMAN;Q12860;Glycoprotein gp135 ;Neural cell surface protein F3;CNTN1	(Human)	12		YVHKDETMSP	STAFQVKVKA	777	1018							DISULFID (By similarity.);COMPBIAS (Gly/Pro-rich.);DOMAIN (Ig-like C2-type 1.);DOMAIN (Ig-like C2-type 2.);DOMAIN (Ig-like C2-type 3.);DOMAIN (Ig-like C2-type 4.);DOMAIN (Ig-like C2-type 5.);DOMAIN (Ig-like C2-type 6.);DOMAIN (Fibronectin type-III 1.);SIGNAL ();CARBOHYD (N-linked (GlcNAc...) (Potential).);CARBOHYD (N-linked (GlcNAc...) (complex).);DOMAIN (Fibronectin type-III 1. {ECO:0000255|PROS…	DOMAIN (Fibronectin type-III 2.);CHAIN (Contactin-1.);DOMAIN (Fibronectin type-III 2. {ECO:0000255|PROSITE-ProRule:PRU00316}.)	LIPID (GPI-anchor amidated serine (Potential).);DOMAIN (Fibronectin type-III 3.);DOMAIN (Fibronectin type-III 4.);CARBOHYD (N-linked (GlcNAc...) (Potential).);PROPEP (Removed in mature form.);DOMAIN (Fibronectin type-III 3. {ECO:0000255|PROSITE-ProRule:PRU00316}.);DOMAIN (Fibronectin type-III 4. {ECO:0000255|PROSITE-ProRule:PRU00316}.);LIPID (GPI-anchor amidated serine. {ECO:0000255}.);CARBOHYD (…	756	-242
Q12860	FNNKGDGPYSLVAVINSAQDAPSEAPTEVGVKV	YES	Glycoprotein gp135	CNTN1_HUMAN;Q12860;Glycoprotein gp135 ;Neural cell surface protein F3;CNTN1	(Human)	12		STAFQVKVKA	FNNKGDGPYS	787	1018							DISULFID (By similarity.);COMPBIAS (Gly/Pro-rich.);DOMAIN (Ig-like C2-type 1.);DOMAIN (Ig-like C2-type 2.);DOMAIN (Ig-like C2-type 3.);DOMAIN (Ig-like C2-type 4.);DOMAIN (Ig-like C2-type 5.);DOMAIN (Ig-like C2-type 6.);DOMAIN (Fibronectin type-III 1.);SIGNAL ();CARBOHYD (N-linked (GlcNAc...) (Potential).);CARBOHYD (N-linked (GlcNAc...) (complex).);DOMAIN (Fibronectin type-III 1. {ECO:0000255|PROS…	DOMAIN (Fibronectin type-III 2.);CHAIN (Contactin-1.);DOMAIN (Fibronectin type-III 2. {ECO:0000255|PROSITE-ProRule:PRU00316}.)	LIPID (GPI-anchor amidated serine (Potential).);DOMAIN (Fibronectin type-III 3.);DOMAIN (Fibronectin type-III 4.);CARBOHYD (N-linked (GlcNAc...) (Potential).);PROPEP (Removed in mature form.);DOMAIN (Fibronectin type-III 3. {ECO:0000255|PROSITE-ProRule:PRU00316}.);DOMAIN (Fibronectin type-III 4. {ECO:0000255|PROSITE-ProRule:PRU00316}.);LIPID (GPI-anchor amidated serine. {ECO:0000255}.);CARBOHYD (…	766	-232
Q12860	NNKGDGPYSLVAVINSAQDAPSEAPTEVGVKV	YES	Glycoprotein gp135	CNTN1_HUMAN;Q12860;Glycoprotein gp135 ;Neural cell surface protein F3;CNTN1	(Human)	12		TAFQVKVKAF	NNKGDGPYSL	788	1018							DISULFID (By similarity.);COMPBIAS (Gly/Pro-rich.);DOMAIN (Ig-like C2-type 1.);DOMAIN (Ig-like C2-type 2.);DOMAIN (Ig-like C2-type 3.);DOMAIN (Ig-like C2-type 4.);DOMAIN (Ig-like C2-type 5.);DOMAIN (Ig-like C2-type 6.);DOMAIN (Fibronectin type-III 1.);SIGNAL ();CARBOHYD (N-linked (GlcNAc...) (Potential).);CARBOHYD (N-linked (GlcNAc...) (complex).);DOMAIN (Fibronectin type-III 1. {ECO:0000255|PROS…	DOMAIN (Fibronectin type-III 2.);CHAIN (Contactin-1.);DOMAIN (Fibronectin type-III 2. {ECO:0000255|PROSITE-ProRule:PRU00316}.)	LIPID (GPI-anchor amidated serine (Potential).);DOMAIN (Fibronectin type-III 3.);DOMAIN (Fibronectin type-III 4.);CARBOHYD (N-linked (GlcNAc...) (Potential).);PROPEP (Removed in mature form.);DOMAIN (Fibronectin type-III 3. {ECO:0000255|PROSITE-ProRule:PRU00316}.);DOMAIN (Fibronectin type-III 4. {ECO:0000255|PROSITE-ProRule:PRU00316}.);LIPID (GPI-anchor amidated serine. {ECO:0000255}.);CARBOHYD (…	767	-231
Q12860	NKGDGPYSLVAVINSAQDAPSEAPTEVGVKV	YES	Glycoprotein gp135	CNTN1_HUMAN;Q12860;Glycoprotein gp135 ;Neural cell surface protein F3;CNTN1	(Human)	12		AFQVKVKAFN	NKGDGPYSLV	789	1018							DISULFID (By similarity.);COMPBIAS (Gly/Pro-rich.);DOMAIN (Ig-like C2-type 1.);DOMAIN (Ig-like C2-type 2.);DOMAIN (Ig-like C2-type 3.);DOMAIN (Ig-like C2-type 4.);DOMAIN (Ig-like C2-type 5.);DOMAIN (Ig-like C2-type 6.);DOMAIN (Fibronectin type-III 1.);SIGNAL ();CARBOHYD (N-linked (GlcNAc...) (Potential).);CARBOHYD (N-linked (GlcNAc...) (complex).);DOMAIN (Fibronectin type-III 1. {ECO:0000255|PROS…	DOMAIN (Fibronectin type-III 2.);CHAIN (Contactin-1.);DOMAIN (Fibronectin type-III 2. {ECO:0000255|PROSITE-ProRule:PRU00316}.)	LIPID (GPI-anchor amidated serine (Potential).);DOMAIN (Fibronectin type-III 3.);DOMAIN (Fibronectin type-III 4.);CARBOHYD (N-linked (GlcNAc...) (Potential).);PROPEP (Removed in mature form.);DOMAIN (Fibronectin type-III 3. {ECO:0000255|PROSITE-ProRule:PRU00316}.);DOMAIN (Fibronectin type-III 4. {ECO:0000255|PROSITE-ProRule:PRU00316}.);LIPID (GPI-anchor amidated serine. {ECO:0000255}.);CARBOHYD (…	768	-230
Q12860	GDGPYSLVAVINSAQDAPSEAPTEVGVKV	YES	Glycoprotein gp135	CNTN1_HUMAN;Q12860;Glycoprotein gp135 ;Neural cell surface protein F3;CNTN1	(Human)	12		QVKVKAFNNK	GDGPYSLVAV	791	1018							DISULFID (By similarity.);COMPBIAS (Gly/Pro-rich.);DOMAIN (Ig-like C2-type 1.);DOMAIN (Ig-like C2-type 2.);DOMAIN (Ig-like C2-type 3.);DOMAIN (Ig-like C2-type 4.);DOMAIN (Ig-like C2-type 5.);DOMAIN (Ig-like C2-type 6.);DOMAIN (Fibronectin type-III 1.);SIGNAL ();CARBOHYD (N-linked (GlcNAc...) (Potential).);CARBOHYD (N-linked (GlcNAc...) (complex).);DOMAIN (Fibronectin type-III 1. {ECO:0000255|PROS…	DOMAIN (Fibronectin type-III 2.);CHAIN (Contactin-1.);DOMAIN (Fibronectin type-III 2. {ECO:0000255|PROSITE-ProRule:PRU00316}.)	LIPID (GPI-anchor amidated serine (Potential).);DOMAIN (Fibronectin type-III 3.);DOMAIN (Fibronectin type-III 4.);CARBOHYD (N-linked (GlcNAc...) (Potential).);PROPEP (Removed in mature form.);DOMAIN (Fibronectin type-III 3. {ECO:0000255|PROSITE-ProRule:PRU00316}.);DOMAIN (Fibronectin type-III 4. {ECO:0000255|PROSITE-ProRule:PRU00316}.);LIPID (GPI-anchor amidated serine. {ECO:0000255}.);CARBOHYD (…	770	-228
Q12860	SLVAVINSAQDAPSEAPTEVGVKV	YES	Glycoprotein gp135	CNTN1_HUMAN;Q12860;Glycoprotein gp135 ;Neural cell surface protein F3;CNTN1	(Human)	12		AFNNKGDGPY	SLVAVINSAQ	796	1018							DISULFID (By similarity.);COMPBIAS (Gly/Pro-rich.);DOMAIN (Ig-like C2-type 1.);DOMAIN (Ig-like C2-type 2.);DOMAIN (Ig-like C2-type 3.);DOMAIN (Ig-like C2-type 4.);DOMAIN (Ig-like C2-type 5.);DOMAIN (Ig-like C2-type 6.);DOMAIN (Fibronectin type-III 1.);SIGNAL ();CARBOHYD (N-linked (GlcNAc...) (Potential).);CARBOHYD (N-linked (GlcNAc...) (complex).);DOMAIN (Fibronectin type-III 1. {ECO:0000255|PROS…	DOMAIN (Fibronectin type-III 2.);CHAIN (Contactin-1.);DOMAIN (Fibronectin type-III 2. {ECO:0000255|PROSITE-ProRule:PRU00316}.)	LIPID (GPI-anchor amidated serine (Potential).);DOMAIN (Fibronectin type-III 3.);DOMAIN (Fibronectin type-III 4.);CARBOHYD (N-linked (GlcNAc...) (Potential).);PROPEP (Removed in mature form.);DOMAIN (Fibronectin type-III 3. {ECO:0000255|PROSITE-ProRule:PRU00316}.);DOMAIN (Fibronectin type-III 4. {ECO:0000255|PROSITE-ProRule:PRU00316}.);LIPID (GPI-anchor amidated serine. {ECO:0000255}.);CARBOHYD (…	775	-223
Q12860	LVAVINSAQDAPSEAPTEVGVKV	YES	Glycoprotein gp135	CNTN1_HUMAN;Q12860;Glycoprotein gp135 ;Neural cell surface protein F3;CNTN1	(Human)	12		FNNKGDGPYS	LVAVINSAQD	797	1018							DISULFID (By similarity.);COMPBIAS (Gly/Pro-rich.);DOMAIN (Ig-like C2-type 1.);DOMAIN (Ig-like C2-type 2.);DOMAIN (Ig-like C2-type 3.);DOMAIN (Ig-like C2-type 4.);DOMAIN (Ig-like C2-type 5.);DOMAIN (Ig-like C2-type 6.);DOMAIN (Fibronectin type-III 1.);SIGNAL ();CARBOHYD (N-linked (GlcNAc...) (Potential).);CARBOHYD (N-linked (GlcNAc...) (complex).);DOMAIN (Fibronectin type-III 1. {ECO:0000255|PROS…	DOMAIN (Fibronectin type-III 2.);CHAIN (Contactin-1.);DOMAIN (Fibronectin type-III 2. {ECO:0000255|PROSITE-ProRule:PRU00316}.)	LIPID (GPI-anchor amidated serine (Potential).);DOMAIN (Fibronectin type-III 3.);DOMAIN (Fibronectin type-III 4.);CARBOHYD (N-linked (GlcNAc...) (Potential).);PROPEP (Removed in mature form.);DOMAIN (Fibronectin type-III 3. {ECO:0000255|PROSITE-ProRule:PRU00316}.);DOMAIN (Fibronectin type-III 4. {ECO:0000255|PROSITE-ProRule:PRU00316}.);LIPID (GPI-anchor amidated serine. {ECO:0000255}.);CARBOHYD (…	776	-222
Q12860	VAVINSAQDAPSEAPTEVGVKV	YES	Glycoprotein gp135	CNTN1_HUMAN;Q12860;Glycoprotein gp135 ;Neural cell surface protein F3;CNTN1	(Human)	12		NNKGDGPYSL	VAVINSAQDA	798	1018							DISULFID (By similarity.);COMPBIAS (Gly/Pro-rich.);DOMAIN (Ig-like C2-type 1.);DOMAIN (Ig-like C2-type 2.);DOMAIN (Ig-like C2-type 3.);DOMAIN (Ig-like C2-type 4.);DOMAIN (Ig-like C2-type 5.);DOMAIN (Ig-like C2-type 6.);DOMAIN (Fibronectin type-III 1.);SIGNAL ();CARBOHYD (N-linked (GlcNAc...) (Potential).);CARBOHYD (N-linked (GlcNAc...) (complex).);DOMAIN (Fibronectin type-III 1. {ECO:0000255|PROS…	DOMAIN (Fibronectin type-III 2.);CHAIN (Contactin-1.);DOMAIN (Fibronectin type-III 2. {ECO:0000255|PROSITE-ProRule:PRU00316}.)	LIPID (GPI-anchor amidated serine (Potential).);DOMAIN (Fibronectin type-III 3.);DOMAIN (Fibronectin type-III 4.);CARBOHYD (N-linked (GlcNAc...) (Potential).);PROPEP (Removed in mature form.);DOMAIN (Fibronectin type-III 3. {ECO:0000255|PROSITE-ProRule:PRU00316}.);DOMAIN (Fibronectin type-III 4. {ECO:0000255|PROSITE-ProRule:PRU00316}.);LIPID (GPI-anchor amidated serine. {ECO:0000255}.);CARBOHYD (…	777	-221
Q12860	AVINSAQDAPSEAPTEVGVKV	YES	Glycoprotein gp135	CNTN1_HUMAN;Q12860;Glycoprotein gp135 ;Neural cell surface protein F3;CNTN1	(Human)	12		NKGDGPYSLV	AVINSAQDAP	799	1018							DISULFID (By similarity.);COMPBIAS (Gly/Pro-rich.);DOMAIN (Ig-like C2-type 1.);DOMAIN (Ig-like C2-type 2.);DOMAIN (Ig-like C2-type 3.);DOMAIN (Ig-like C2-type 4.);DOMAIN (Ig-like C2-type 5.);DOMAIN (Ig-like C2-type 6.);DOMAIN (Fibronectin type-III 1.);SIGNAL ();CARBOHYD (N-linked (GlcNAc...) (Potential).);CARBOHYD (N-linked (GlcNAc...) (complex).);DOMAIN (Fibronectin type-III 1. {ECO:0000255|PROS…	DOMAIN (Fibronectin type-III 2.);CHAIN (Contactin-1.);DOMAIN (Fibronectin type-III 2. {ECO:0000255|PROSITE-ProRule:PRU00316}.)	LIPID (GPI-anchor amidated serine (Potential).);DOMAIN (Fibronectin type-III 3.);DOMAIN (Fibronectin type-III 4.);CARBOHYD (N-linked (GlcNAc...) (Potential).);PROPEP (Removed in mature form.);DOMAIN (Fibronectin type-III 3. {ECO:0000255|PROSITE-ProRule:PRU00316}.);DOMAIN (Fibronectin type-III 4. {ECO:0000255|PROSITE-ProRule:PRU00316}.);LIPID (GPI-anchor amidated serine. {ECO:0000255}.);CARBOHYD (…	778	-220
Q12860	VINSAQDAPSEAPTEVGVKV	YES	Glycoprotein gp135	CNTN1_HUMAN;Q12860;Glycoprotein gp135 ;Neural cell surface protein F3;CNTN1	(Human)	12		KGDGPYSLVA	VINSAQDAPS	800	1018							DISULFID (By similarity.);COMPBIAS (Gly/Pro-rich.);DOMAIN (Ig-like C2-type 1.);DOMAIN (Ig-like C2-type 2.);DOMAIN (Ig-like C2-type 3.);DOMAIN (Ig-like C2-type 4.);DOMAIN (Ig-like C2-type 5.);DOMAIN (Ig-like C2-type 6.);DOMAIN (Fibronectin type-III 1.);SIGNAL ();CARBOHYD (N-linked (GlcNAc...) (Potential).);CARBOHYD (N-linked (GlcNAc...) (complex).);DOMAIN (Fibronectin type-III 1. {ECO:0000255|PROS…	DOMAIN (Fibronectin type-III 2.);CHAIN (Contactin-1.);DOMAIN (Fibronectin type-III 2. {ECO:0000255|PROSITE-ProRule:PRU00316}.)	LIPID (GPI-anchor amidated serine (Potential).);DOMAIN (Fibronectin type-III 3.);DOMAIN (Fibronectin type-III 4.);CARBOHYD (N-linked (GlcNAc...) (Potential).);PROPEP (Removed in mature form.);DOMAIN (Fibronectin type-III 3. {ECO:0000255|PROSITE-ProRule:PRU00316}.);DOMAIN (Fibronectin type-III 4. {ECO:0000255|PROSITE-ProRule:PRU00316}.);LIPID (GPI-anchor amidated serine. {ECO:0000255}.);CARBOHYD (…	779	-219
Q12860	INSAQDAPSEAPTEVGVKV	YES	Glycoprotein gp135	CNTN1_HUMAN;Q12860;Glycoprotein gp135 ;Neural cell surface protein F3;CNTN1	(Human)	12		GDGPYSLVAV	INSAQDAPSE	801	1018							DISULFID (By similarity.);COMPBIAS (Gly/Pro-rich.);DOMAIN (Ig-like C2-type 1.);DOMAIN (Ig-like C2-type 2.);DOMAIN (Ig-like C2-type 3.);DOMAIN (Ig-like C2-type 4.);DOMAIN (Ig-like C2-type 5.);DOMAIN (Ig-like C2-type 6.);DOMAIN (Fibronectin type-III 1.);SIGNAL ();CARBOHYD (N-linked (GlcNAc...) (Potential).);CARBOHYD (N-linked (GlcNAc...) (complex).);DOMAIN (Fibronectin type-III 1. {ECO:0000255|PROS…	DOMAIN (Fibronectin type-III 2.);CHAIN (Contactin-1.);DOMAIN (Fibronectin type-III 2. {ECO:0000255|PROSITE-ProRule:PRU00316}.)	LIPID (GPI-anchor amidated serine (Potential).);DOMAIN (Fibronectin type-III 3.);DOMAIN (Fibronectin type-III 4.);CARBOHYD (N-linked (GlcNAc...) (Potential).);PROPEP (Removed in mature form.);DOMAIN (Fibronectin type-III 3. {ECO:0000255|PROSITE-ProRule:PRU00316}.);DOMAIN (Fibronectin type-III 4. {ECO:0000255|PROSITE-ProRule:PRU00316}.);LIPID (GPI-anchor amidated serine. {ECO:0000255}.);CARBOHYD (…	780	-218
Q12860	NSAQDAPSEAPTEVGVKV	YES	Glycoprotein gp135	CNTN1_HUMAN;Q12860;Glycoprotein gp135 ;Neural cell surface protein F3;CNTN1	(Human)	12		DGPYSLVAVI	NSAQDAPSEA	802	1018							DISULFID (By similarity.);COMPBIAS (Gly/Pro-rich.);DOMAIN (Ig-like C2-type 1.);DOMAIN (Ig-like C2-type 2.);DOMAIN (Ig-like C2-type 3.);DOMAIN (Ig-like C2-type 4.);DOMAIN (Ig-like C2-type 5.);DOMAIN (Ig-like C2-type 6.);DOMAIN (Fibronectin type-III 1.);SIGNAL ();CARBOHYD (N-linked (GlcNAc...) (Potential).);CARBOHYD (N-linked (GlcNAc...) (complex).);DOMAIN (Fibronectin type-III 1. {ECO:0000255|PROS…	DOMAIN (Fibronectin type-III 2.);CHAIN (Contactin-1.);DOMAIN (Fibronectin type-III 2. {ECO:0000255|PROSITE-ProRule:PRU00316}.)	LIPID (GPI-anchor amidated serine (Potential).);DOMAIN (Fibronectin type-III 3.);DOMAIN (Fibronectin type-III 4.);CARBOHYD (N-linked (GlcNAc...) (Potential).);PROPEP (Removed in mature form.);DOMAIN (Fibronectin type-III 3. {ECO:0000255|PROSITE-ProRule:PRU00316}.);DOMAIN (Fibronectin type-III 4. {ECO:0000255|PROSITE-ProRule:PRU00316}.);LIPID (GPI-anchor amidated serine. {ECO:0000255}.);CARBOHYD (…	781	-217
Q12860	SAQDAPSEAPTEVGVKV	YES	Glycoprotein gp135	CNTN1_HUMAN;Q12860;Glycoprotein gp135 ;Neural cell surface protein F3;CNTN1	(Human)	12		GPYSLVAVIN	SAQDAPSEAP	803	1018							DISULFID (By similarity.);COMPBIAS (Gly/Pro-rich.);DOMAIN (Ig-like C2-type 1.);DOMAIN (Ig-like C2-type 2.);DOMAIN (Ig-like C2-type 3.);DOMAIN (Ig-like C2-type 4.);DOMAIN (Ig-like C2-type 5.);DOMAIN (Ig-like C2-type 6.);DOMAIN (Fibronectin type-III 1.);SIGNAL ();CARBOHYD (N-linked (GlcNAc...) (Potential).);CARBOHYD (N-linked (GlcNAc...) (complex).);DOMAIN (Fibronectin type-III 1. {ECO:0000255|PROS…	DOMAIN (Fibronectin type-III 2.);CHAIN (Contactin-1.);DOMAIN (Fibronectin type-III 2. {ECO:0000255|PROSITE-ProRule:PRU00316}.)	LIPID (GPI-anchor amidated serine (Potential).);DOMAIN (Fibronectin type-III 3.);DOMAIN (Fibronectin type-III 4.);CARBOHYD (N-linked (GlcNAc...) (Potential).);PROPEP (Removed in mature form.);DOMAIN (Fibronectin type-III 3. {ECO:0000255|PROSITE-ProRule:PRU00316}.);DOMAIN (Fibronectin type-III 4. {ECO:0000255|PROSITE-ProRule:PRU00316}.);LIPID (GPI-anchor amidated serine. {ECO:0000255}.);CARBOHYD (…	782	-216
Q12860	AQDAPSEAPTEVGVKV	YES	Glycoprotein gp135	CNTN1_HUMAN;Q12860;Glycoprotein gp135 ;Neural cell surface protein F3;CNTN1	(Human)	12		PYSLVAVINS	AQDAPSEAPT	804	1018							DISULFID (By similarity.);COMPBIAS (Gly/Pro-rich.);DOMAIN (Ig-like C2-type 1.);DOMAIN (Ig-like C2-type 2.);DOMAIN (Ig-like C2-type 3.);DOMAIN (Ig-like C2-type 4.);DOMAIN (Ig-like C2-type 5.);DOMAIN (Ig-like C2-type 6.);DOMAIN (Fibronectin type-III 1.);SIGNAL ();CARBOHYD (N-linked (GlcNAc...) (Potential).);CARBOHYD (N-linked (GlcNAc...) (complex).);DOMAIN (Fibronectin type-III 1. {ECO:0000255|PROS…	DOMAIN (Fibronectin type-III 2.);CHAIN (Contactin-1.);DOMAIN (Fibronectin type-III 2. {ECO:0000255|PROSITE-ProRule:PRU00316}.)	LIPID (GPI-anchor amidated serine (Potential).);DOMAIN (Fibronectin type-III 3.);DOMAIN (Fibronectin type-III 4.);CARBOHYD (N-linked (GlcNAc...) (Potential).);PROPEP (Removed in mature form.);DOMAIN (Fibronectin type-III 3. {ECO:0000255|PROSITE-ProRule:PRU00316}.);DOMAIN (Fibronectin type-III 4. {ECO:0000255|PROSITE-ProRule:PRU00316}.);LIPID (GPI-anchor amidated serine. {ECO:0000255}.);CARBOHYD (…	783	-215
Q12860	SIEVPIPRD	YES	Glycoprotein gp135	CNTN1_HUMAN;Q12860;Glycoprotein gp135 ;Neural cell surface protein F3;CNTN1	(Human)	12		DGKLYSTHKH	SIEVPIPRDG	961	1018							DISULFID (By similarity.);COMPBIAS (Gly/Pro-rich.);DOMAIN (Ig-like C2-type 1.);DOMAIN (Ig-like C2-type 2.);DOMAIN (Ig-like C2-type 3.);DOMAIN (Ig-like C2-type 4.);DOMAIN (Ig-like C2-type 5.);DOMAIN (Ig-like C2-type 6.);DOMAIN (Fibronectin type-III 1.);DOMAIN (Fibronectin type-III 2.);DOMAIN (Fibronectin type-III 3.);SIGNAL ();CARBOHYD (N-linked (GlcNAc...) (Potential).);CARBOHYD (N-linked (GlcNAc…	DOMAIN (Fibronectin type-III 4.);CHAIN (Contactin-1.);DOMAIN (Fibronectin type-III 4. {ECO:0000255|PROSITE-ProRule:PRU00316}.)	LIPID (GPI-anchor amidated serine (Potential).);PROPEP (Removed in mature form.);LIPID (GPI-anchor amidated serine. {ECO:0000255}.)	940	-58
Q12860	AHSDGGDGVVSQV	YES	Glycoprotein gp135	CNTN1_HUMAN;Q12860;Glycoprotein gp135 ;Neural cell surface protein F3;CNTN1	(Human)	12		RDGEYVVEVR	AHSDGGDGVV	978	1018							DISULFID (By similarity.);COMPBIAS (Gly/Pro-rich.);DOMAIN (Ig-like C2-type 1.);DOMAIN (Ig-like C2-type 2.);DOMAIN (Ig-like C2-type 3.);DOMAIN (Ig-like C2-type 4.);DOMAIN (Ig-like C2-type 5.);DOMAIN (Ig-like C2-type 6.);DOMAIN (Fibronectin type-III 1.);DOMAIN (Fibronectin type-III 2.);DOMAIN (Fibronectin type-III 3.);SIGNAL ();CARBOHYD (N-linked (GlcNAc...) (Potential).);CARBOHYD (N-linked (GlcNAc…	DOMAIN (Fibronectin type-III 4.);CHAIN (Contactin-1.);DOMAIN (Fibronectin type-III 4. {ECO:0000255|PROSITE-ProRule:PRU00316}.)	LIPID (GPI-anchor amidated serine (Potential).);PROPEP (Removed in mature form.);LIPID (GPI-anchor amidated serine. {ECO:0000255}.)	957	-41
Q12860	HSDGGDGVVSQVKI	YES	Glycoprotein gp135	CNTN1_HUMAN;Q12860;Glycoprotein gp135 ;Neural cell surface protein F3;CNTN1	(Human)	12		DGEYVVEVRA	HSDGGDGVVS	979	1018							DISULFID (By similarity.);COMPBIAS (Gly/Pro-rich.);DOMAIN (Ig-like C2-type 1.);DOMAIN (Ig-like C2-type 2.);DOMAIN (Ig-like C2-type 3.);DOMAIN (Ig-like C2-type 4.);DOMAIN (Ig-like C2-type 5.);DOMAIN (Ig-like C2-type 6.);DOMAIN (Fibronectin type-III 1.);DOMAIN (Fibronectin type-III 2.);DOMAIN (Fibronectin type-III 3.);SIGNAL ();CARBOHYD (N-linked (GlcNAc...) (Potential).);CARBOHYD (N-linked (GlcNAc…	DOMAIN (Fibronectin type-III 4.);CHAIN (Contactin-1.);DOMAIN (Fibronectin type-III 4. {ECO:0000255|PROSITE-ProRule:PRU00316}.)	LIPID (GPI-anchor amidated serine (Potential).);PROPEP (Removed in mature form.);LIPID (GPI-anchor amidated serine. {ECO:0000255}.)	958	-40
Q12860	SDGGDGVVSQVKI	YES	Glycoprotein gp135	CNTN1_HUMAN;Q12860;Glycoprotein gp135 ;Neural cell surface protein F3;CNTN1	(Human)	12		GEYVVEVRAH	SDGGDGVVSQ	980	1018							DISULFID (By similarity.);COMPBIAS (Gly/Pro-rich.);DOMAIN (Ig-like C2-type 1.);DOMAIN (Ig-like C2-type 2.);DOMAIN (Ig-like C2-type 3.);DOMAIN (Ig-like C2-type 4.);DOMAIN (Ig-like C2-type 5.);DOMAIN (Ig-like C2-type 6.);DOMAIN (Fibronectin type-III 1.);DOMAIN (Fibronectin type-III 2.);DOMAIN (Fibronectin type-III 3.);SIGNAL ();CARBOHYD (N-linked (GlcNAc...) (Potential).);CARBOHYD (N-linked (GlcNAc…	DOMAIN (Fibronectin type-III 4.);CHAIN (Contactin-1.);DOMAIN (Fibronectin type-III 4. {ECO:0000255|PROSITE-ProRule:PRU00316}.)	LIPID (GPI-anchor amidated serine (Potential).);PROPEP (Removed in mature form.);LIPID (GPI-anchor amidated serine. {ECO:0000255}.)	959	-39

## Sheet: EC_Multipass
Accession	Input Sequence	Protein found	Recommended Protein Name	Other Names and IDs	Species	Chromosome	Chromosome band	P10 to P1	P1' to P10'	P1' Position	Full protein length (aa)	UniProt curated start	Alternative Spliced Start	Cleaving proteases	Other experimental terminus evidences	Alternative Translation Start	Protease Web Connections	N-terminal Features (Start to P1)	Features spanning terminus (P1 to P1')	C-terminal Features (P1' to End)	Distance To signal peptide	Distance to propeptide lost	Distance to last transmembrane domain (shed)
Q9NY26	VWRPEAVASEPPVPVGLEVKL	YES	Zinc transporter ZIP1	S39A1_HUMAN;Q9NY26;Zinc transporter ZIP1;Solute carrier family 39 member 1 ;Zinc-iron-regulated transporter-like ;Zrt- and Irt-like protein 1 Short=ZIP-1 Short=hZIP1;S39A1;SLC39A1;IRT1;ZIP1;ZIRTL	(Human)	1		MGPWGEPELL	VWRPEAVASE	11	324	X							CHAIN (Zinc transporter ZIP1.);TOPO_DOM (Extracellular (Potential).);TOPO_DOM (Extracellular. {ECO:0000255}.)	REGION (Heavy metals binding (By similarity).);TOPO_DOM (Cytoplasmic (Potential).);TOPO_DOM (Extracellular (Potential).);TRANSMEM (Helical; (Potential).);TOPO_DOM (Cytoplasmic. {ECO:0000255}.);TOPO_DOM (Extracellular. {ECO:0000255}.);TRANSMEM (Helical. {ECO:0000255}.);REGION (Heavy metals binding. {ECO:0000250}.)			-79
P21453	SSVSDYVNYDIIVRH	YES	Sphingosine 1-phosphate receptor 1	S1PR1_HUMAN;P21453;Sphingosine 1-phosphate receptor 1;S1P receptor 1;Endothelial differentiation G-protein coupled receptor 1 ;Sphingosine 1-phosphate receptor Edg-1 Short=S1P receptor Edg-1 ;S1PR1;CHEDG1;EDG1	(Human)	1		TSVPLVKAHR	SSVSDYVNYD	14	382							MOD_RES (N6-acetyllysine (By similarity).);INIT_MET (Removed (By similarity).);MOD_RES (N6-acetyllysine. {ECO:0000250|UniProtKB:O08530}.)	CHAIN (Sphingosine 1-phosphate receptor 1.);TOPO_DOM (Extracellular.);TOPO_DOM (Extracellular. {ECO:0000269|PubMed:15750791}.)	MOD_RES (Phosphothreonine; by PKB/AKT1.);MOD_RES (Phosphoserine (Potential).);DISULFID ();REGION (Sphingosine 1-phosphate binding.);MUTAGEN (R->A: Drastically reduced affinity for sphingosine 1-phosphate.);MUTAGEN (E->A: Drastically reduced affinity for sphingosine 1-phosphate.);MUTAGEN (E->Q: Slight activation of the receptor at maximal ligand concentration.);MUTAGEN (F->L: Impairs sphingosine 1…			-55
Q9NY26	VASEPPVPVGLEVKL	YES	Zinc transporter ZIP1	S39A1_HUMAN;Q9NY26;Zinc transporter ZIP1;Solute carrier family 39 member 1 ;Zinc-iron-regulated transporter-like ;Zrt- and Irt-like protein 1 Short=ZIP-1 Short=hZIP1;S39A1;SLC39A1;IRT1;ZIP1;ZIRTL	(Human)	1		PELLVWRPEA	VASEPPVPVG	17	324								CHAIN (Zinc transporter ZIP1.);TOPO_DOM (Extracellular (Potential).);TOPO_DOM (Extracellular. {ECO:0000255}.)	REGION (Heavy metals binding (By similarity).);TOPO_DOM (Cytoplasmic (Potential).);TOPO_DOM (Extracellular (Potential).);TRANSMEM (Helical; (Potential).);TOPO_DOM (Cytoplasmic. {ECO:0000255}.);TOPO_DOM (Extracellular. {ECO:0000255}.);TRANSMEM (Helical. {ECO:0000255}.);REGION (Heavy metals binding. {ECO:0000250}.)			-73
Q9NY26	SEPPVPVGLEVKL	YES	Zinc transporter ZIP1	S39A1_HUMAN;Q9NY26;Zinc transporter ZIP1;Solute carrier family 39 member 1 ;Zinc-iron-regulated transporter-like ;Zrt- and Irt-like protein 1 Short=ZIP-1 Short=hZIP1;S39A1;SLC39A1;IRT1;ZIP1;ZIRTL	(Human)	1		LLVWRPEAVA	SEPPVPVGLE	19	324								CHAIN (Zinc transporter ZIP1.);TOPO_DOM (Extracellular (Potential).);TOPO_DOM (Extracellular. {ECO:0000255}.)	REGION (Heavy metals binding (By similarity).);TOPO_DOM (Cytoplasmic (Potential).);TOPO_DOM (Extracellular (Potential).);TRANSMEM (Helical; (Potential).);TOPO_DOM (Cytoplasmic. {ECO:0000255}.);TOPO_DOM (Extracellular. {ECO:0000255}.);TRANSMEM (Helical. {ECO:0000255}.);REGION (Heavy metals binding. {ECO:0000250}.)			-71
P51679	YLYESIPKPCTKE	YES	C-C chemokine receptor type 4	CCR4_HUMAN;P51679;C-C chemokine receptor type 4;C-C CKR-4;K5-5 ;CCR4;CMKBR4	(Human)	3		TLDESIYSNY	YLYESIPKPC	20	360								TOPO_DOM (Extracellular (Potential).);CHAIN (C-C chemokine receptor type 4.);TOPO_DOM (Extracellular. {ECO:0000255}.)	DISULFID (By similarity.);TOPO_DOM (Cytoplasmic (Potential).);TOPO_DOM (Extracellular (Potential).);TRANSMEM (Helical; Name=1; (Potential).);TRANSMEM (Helical; Name=2; (Potential).);TRANSMEM (Helical; Name=3; (Potential).);TRANSMEM (Helical; Name=4; (Potential).);TRANSMEM (Helical; Name=5; (Potential).);TRANSMEM (Helical; Name=6; (Potential).);TRANSMEM (Helical; Name=7; (Potential).);CARBOHYD (N-…			-79
P51679	LYESIPKPCTKE	YES	C-C chemokine receptor type 4	CCR4_HUMAN;P51679;C-C chemokine receptor type 4;C-C CKR-4;K5-5 ;CCR4;CMKBR4	(Human)	3		LDESIYSNYY	LYESIPKPCT	21	360								TOPO_DOM (Extracellular (Potential).);CHAIN (C-C chemokine receptor type 4.);TOPO_DOM (Extracellular. {ECO:0000255}.)	DISULFID (By similarity.);TOPO_DOM (Cytoplasmic (Potential).);TOPO_DOM (Extracellular (Potential).);TRANSMEM (Helical; Name=1; (Potential).);TRANSMEM (Helical; Name=2; (Potential).);TRANSMEM (Helical; Name=3; (Potential).);TRANSMEM (Helical; Name=4; (Potential).);TRANSMEM (Helical; Name=5; (Potential).);TRANSMEM (Helical; Name=6; (Potential).);TRANSMEM (Helical; Name=7; (Potential).);CARBOHYD (N-…			-78
P51685	FSSPCDAELIQTNGKL	YES	C-C chemokine receptor type 8	CCR8_HUMAN;P51685;C-C chemokine receptor type 8;C-C CKR-8;CC chemokine receptor CHEMR1 ;CMKBRL2 ;Chemokine receptor-like 1 Short=CKR-L1 ;GPR-CY6 Short=GPRCY6 ;TER1 ;CCR8;CKRL1;CMKBR8	(Human)	3		TVTDYYYPDI	FSSPCDAELI	21	355								TOPO_DOM (Extracellular (Potential).);CHAIN (C-C chemokine receptor type 8.);TOPO_DOM (Extracellular. {ECO:0000255}.)	DISULFID (By similarity.);TOPO_DOM (Cytoplasmic (Potential).);TOPO_DOM (Extracellular (Potential).);TRANSMEM (Helical; Name=1; (Potential).);TRANSMEM (Helical; Name=2; (Potential).);TRANSMEM (Helical; Name=3; (Potential).);TRANSMEM (Helical; Name=4; (Potential).);TRANSMEM (Helical; Name=5; (Potential).);TRANSMEM (Helical; Name=6; (Potential).);TRANSMEM (Helical; Name=7; (Potential).);TOPO_DOM (Cy…			-73
Q99788	LDSIVVLEDLSPLEARV	YES	G-protein coupled receptor ChemR23	CML1_HUMAN;Q99788;G-protein coupled receptor ChemR23 ;G-protein coupled receptor DEZ;CMKLR1;CHEMR23	(Human)	12		ISYGDEYPDY	LDSIVVLEDL	22	373							CARBOHYD (N-linked (GlcNAc...) (Potential).);CARBOHYD (N-linked (GlcNAc...) asparagine. {ECO:0000255}.)	TOPO_DOM (Extracellular (Potential).);CHAIN (Chemokine-like receptor 1.);TOPO_DOM (Extracellular. {ECO:0000255}.)	DISULFID (Potential.);TOPO_DOM (Cytoplasmic (Potential).);TOPO_DOM (Extracellular (Potential).);TRANSMEM (Helical; Name=1; (Potential).);TRANSMEM (Helical; Name=2; (Potential).);TRANSMEM (Helical; Name=3; (Potential).);TRANSMEM (Helical; Name=4; (Potential).);TRANSMEM (Helical; Name=5; (Potential).);TRANSMEM (Helical; Name=6; (Potential).);TRANSMEM (Helical; Name=7; (Potential).);CARBOHYD (N-link…			-76
Q99788	SIVVLEDLSPLEARV	YES	G-protein coupled receptor ChemR23	CML1_HUMAN;Q99788;G-protein coupled receptor ChemR23 ;G-protein coupled receptor DEZ;CMKLR1;CHEMR23	(Human)	12		YGDEYPDYLD	SIVVLEDLSP	24	373							CARBOHYD (N-linked (GlcNAc...) (Potential).);CARBOHYD (N-linked (GlcNAc...) asparagine. {ECO:0000255}.)	TOPO_DOM (Extracellular (Potential).);CHAIN (Chemokine-like receptor 1.);TOPO_DOM (Extracellular. {ECO:0000255}.)	DISULFID (Potential.);TOPO_DOM (Cytoplasmic (Potential).);TOPO_DOM (Extracellular (Potential).);TRANSMEM (Helical; Name=1; (Potential).);TRANSMEM (Helical; Name=2; (Potential).);TRANSMEM (Helical; Name=3; (Potential).);TRANSMEM (Helical; Name=4; (Potential).);TRANSMEM (Helical; Name=5; (Potential).);TRANSMEM (Helical; Name=6; (Potential).);TRANSMEM (Helical; Name=7; (Potential).);CARBOHYD (N-link…			-74
Q7RTT9	SFTFDSHQLEEAAEAAQGQGLRA	YES	Equilibrative nucleoside transporter 4	S29A4_HUMAN;Q7RTT9;Equilibrative nucleoside transporter 4;hENT4;Plasma membrane monoamine transporter ;Solute carrier family 29 member 4;S29A4;SLC29A4;ENT4;PMAT	(Human)	7		AGTPDPGVVM	SFTFDSHQLE	25	530								CHAIN (Equilibrative nucleoside transporter 4.);TOPO_DOM (Extracellular (Potential).);TOPO_DOM (Extracellular. {ECO:0000255}.)	MUTAGEN (D->A: No significant change in cationic transport activity.);MUTAGEN (D->A: Loss of cationic transport activity.);MUTAGEN (E->A: No significant change in cationic transport activity.);MUTAGEN (D->A: Loss of cationic transport activity; increase in uridine uptake.);MUTAGEN (E->A: Loss of cationic transport activity.);MUTAGEN (E->D: No loss of cationic transporter activity; no activity tow…			-65
Q99788	IVVLEDLSPLEARV	YES	G-protein coupled receptor ChemR23	CML1_HUMAN;Q99788;G-protein coupled receptor ChemR23 ;G-protein coupled receptor DEZ;CMKLR1;CHEMR23	(Human)	12		GDEYPDYLDS	IVVLEDLSPL	25	373							CARBOHYD (N-linked (GlcNAc...) (Potential).);CARBOHYD (N-linked (GlcNAc...) asparagine. {ECO:0000255}.)	TOPO_DOM (Extracellular (Potential).);CHAIN (Chemokine-like receptor 1.);TOPO_DOM (Extracellular. {ECO:0000255}.)	DISULFID (Potential.);TOPO_DOM (Cytoplasmic (Potential).);TOPO_DOM (Extracellular (Potential).);TRANSMEM (Helical; Name=1; (Potential).);TRANSMEM (Helical; Name=2; (Potential).);TRANSMEM (Helical; Name=3; (Potential).);TRANSMEM (Helical; Name=4; (Potential).);TRANSMEM (Helical; Name=5; (Potential).);TRANSMEM (Helical; Name=6; (Potential).);TRANSMEM (Helical; Name=7; (Potential).);CARBOHYD (N-link…			-73
P51684	LLCSLQEVRQ	YES	C-C chemokine receptor type 6	CCR6_HUMAN;P51684;C-C chemokine receptor type 6;C-C CKR-6;Chemokine receptor-like 3 Short=CKR-L3 ;DRY6 ;G-protein coupled receptor 29 ;GPR-CY4 Short=GPRCY4 ;LARC receptor ;CCR6;CKRL3;CMKBR6;GPR29;STRL22	(Human)	6		TSYYSVDSEM	LLCSLQEVRQ	34	374							CARBOHYD (N-linked (GlcNAc...) (Potential).);CARBOHYD (N-linked (GlcNAc...) asparagine. {ECO:0000255}.)	TOPO_DOM (Extracellular (Potential).);CHAIN (C-C chemokine receptor type 6.);TOPO_DOM (Extracellular. {ECO:0000255}.)	DISULFID (By similarity.);TOPO_DOM (Cytoplasmic (Potential).);TOPO_DOM (Extracellular (Potential).);TRANSMEM (Helical; Name=1; (Potential).);TRANSMEM (Helical; Name=2; (Potential).);TRANSMEM (Helical; Name=3; (Potential).);TRANSMEM (Helical; Name=4; (Potential).);TRANSMEM (Helical; Name=5; (Potential).);TRANSMEM (Helical; Name=6; (Potential).);TRANSMEM (Helical; Name=7; (Potential).);TOPO_DOM (Cy…			-41
Q6YBV0	GTSDEEHEQELLPVQKH	YES	Proton-coupled amino acid transporter 4	S36A4_HUMAN;Q6YBV0;Proton-coupled amino acid transporter 4;Proton/amino acid transporter 4;Solute carrier family 36 member 4;S36A4;SLC36A4;PAT4	(Human)	11		RPLINEQNFD	GTSDEEHEQE	34	504							MOD_RES (N-acetylmethionine.);MOD_RES (N-acetylmethionine. {ECO:0000244|PubMed:22814378}.)	CHAIN (Proton-coupled amino acid transporter 4.)	CARBOHYD (N-linked (GlcNAc...) (Potential).);TRANSMEM (Helical; (Potential).);TRANSMEM (Helical. {ECO:0000255}.);CARBOHYD (N-linked (GlcNAc...) asparagine. {ECO:0000255}.)			-443
C9JQL5	HNPAPPTSTVIHIRS	YES	Putative dispanin subfamily A member 2d	DSA2D_HUMAN;C9JQL5;Putative dispanin subfamily A member 2d;DSPA2d;DSA2D	(Human)			EHKVAVLGVP	HNPAPPTSTV	36	133							CROSSLNK (Glycyl lysine isopeptide (Lys-Gly) (interchain with G-Cter in ubiquitin). {ECO:0000250|UniProtKB:Q01628}.)	TOPO_DOM (Extracellular (Potential).);CHAIN (Putative dispanin subfamily A member 2d.);TOPO_DOM (Extracellular. {ECO:0000255}.)	TOPO_DOM (Cytoplasmic (Potential).);TOPO_DOM (Extracellular (Potential).);TRANSMEM (Helical; (Potential).);TOPO_DOM (Cytoplasmic. {ECO:0000255}.);TOPO_DOM (Extracellular. {ECO:0000255}.);TRANSMEM (Helical. {ECO:0000255}.);CROSSLNK (Glycyl lysine isopeptide (Lys-Gly) (interchain with G-Cter in ubiquitin). {ECO:0000250|UniProtKB:Q01628}.)			-43
O95977	GGPEDGGLGALRG	YES	Sphingosine 1-phosphate receptor 4	S1PR4_HUMAN;O95977;Sphingosine 1-phosphate receptor 4;S1P receptor 4;Endothelial differentiation G-protein coupled receptor 6 ;Sphingosine 1-phosphate receptor Edg-6 Short=S1P receptor Edg-6;S1PR4;EDG6	(Human)	19		YNHSGRLAGR	GGPEDGGLGA	39	384							CARBOHYD (N-linked (GlcNAc...) (Potential).);CARBOHYD (N-linked (GlcNAc...) asparagine. {ECO:0000255}.)	CHAIN (Sphingosine 1-phosphate receptor 4.);TOPO_DOM (Extracellular (By similarity).);TOPO_DOM (Extracellular. {ECO:0000250}.)	TOPO_DOM (Cytoplasmic (By similarity).);TOPO_DOM (Extracellular (By similarity).);TRANSMEM (Helical; Name=1; (By similarity).);TRANSMEM (Helical; Name=2; (By similarity).);TRANSMEM (Helical; Name=3; (By similarity).);TRANSMEM (Helical; Name=4; (By similarity).);TRANSMEM (Helical; Name=5; (By similarity).);TRANSMEM (Helical; Name=6; (By similarity).);TRANSMEM (Helical; Name=7; (By similarity).);LI…			-33
Q9BSJ8	GQPAGPGAAGEALAVLTSFGRR	YES	ESYT1_HUMAN	ESYT1_HUMAN;Q9BSJ8;ESYT1;KIAA0747	(Human)	12		AHAKPDPGSG	GQPAGPGAAG	40	1104							MOD_RES (N-acetylmethionine.);TOPO_DOM (Cytoplasmic. {ECO:0000255}.);MOD_RES (N-acetylmethionine. {ECO:0000244|PubMed:19413330}.)	CHAIN (Extended synaptotagmin-1.);TRANSMEM (Helical. {ECO:0000255}.)	COMPBIAS (Poly-Ser.);COMPBIAS (Poly-Leu.);COILED (Potential.);TRANSMEM (Helical; (Potential).);MOD_RES (N6-acetyllysine.);MOD_RES (Phosphoserine.);DOMAIN (C2 1.);DOMAIN (C2 2.);DOMAIN (C2 3.);DOMAIN (C2 4.);DOMAIN (C2 5.);TOPO_DOM (Lumenal. {ECO:0000255}.);TOPO_DOM (Cytoplasmic. {ECO:0000255}.);TRANSMEM (Helical. {ECO:0000255}.);DOMAIN (SMP-LTD. {ECO:0000255|PROSITE- ProRule:PRU01194}.);DOMAIN (C…			-44
P30989	VLAAPSSELDVNTDIYSKV	YES	NTRH	NTR1_HUMAN;P30989;NTRH;NT-R-1;NTSR1;NTRR	(Human)	20		GNASGNASER	VLAAPSSELD	46	418							CARBOHYD (N-linked (GlcNAc...) (Potential).);CARBOHYD (N-linked (GlcNAc...) asparagine. {ECO:0000255}.)	TOPO_DOM (Extracellular (Potential).);CHAIN (Neurotensin receptor type 1.);TOPO_DOM (Extracellular. {ECO:0000250|UniProtKB:P20789}.)	DISULFID (By similarity.);TOPO_DOM (Cytoplasmic (Potential).);TOPO_DOM (Extracellular (Potential).);TRANSMEM (Helical; Name=1; (Potential).);TRANSMEM (Helical; Name=2; (Potential).);TRANSMEM (Helical; Name=3; (Potential).);TRANSMEM (Helical; Name=4; (Potential).);TRANSMEM (Helical; Name=5; (Potential).);TRANSMEM (Helical; Name=6; (Potential).);TRANSMEM (Helical; Name=7; (Potential).);LIPID (S-pal…			-43
Q99808	SAAPAAPLPERN	YES	Equilibrative nucleoside transporter 1	S29A1_HUMAN;Q99808;Equilibrative nucleoside transporter 1;Equilibrative nitrobenzylmercaptopurine riboside-sensitive nucleoside transporter Short=Equilibrative NBMPR-sensitive nucleoside transporter ;Nucleoside transporter, es-type ;Solute carrier family 29 member 1;S29A1;SLC29A1	(Human)	6		TAELSKDAQA	SAAPAAPLPE	63	456							INIT_MET (Removed.);TOPO_DOM (Cytoplasmic (Potential).);CARBOHYD (N-linked (GlcNAc...).);TRANSMEM (Helical; (Potential).);INIT_MET (Removed. {ECO:0000269|PubMed:8986748}.);TOPO_DOM (Cytoplasmic. {ECO:0000255}.);TRANSMEM (Helical. {ECO:0000255}.);CARBOHYD (N-linked (GlcNAc...) asparagine. {ECO:0000269|PubMed:19349973}.)	CHAIN (Equilibrative nucleoside transporter 1.);TOPO_DOM (Extracellular (Potential).);TOPO_DOM (Extracellular. {ECO:0000255}.)	MUTAGEN (Missing: No effect on subcellular localization and inosine transport.);MUTAGEN (R->A: No effect on subcellular localization and inosine transport.);TOPO_DOM (Cytoplasmic (Potential).);TOPO_DOM (Extracellular (Potential).);TRANSMEM (Helical; (Potential).);TOPO_DOM (Cytoplasmic. {ECO:0000255}.);TOPO_DOM (Extracellular. {ECO:0000255}.);TRANSMEM (Helical. {ECO:0000255}.);MOD_RES (Phosphoseri…			-390
Q9H8M5	CAAVGENEETVIIGLRL	YES	Cyclin-M2	CNNM2_HUMAN;Q9H8M5;Cyclin-M2;CNNM2	(Human)	10		LLSCCCGAGG	CAAVGENEET	63	875								TOPO_DOM (Extracellular (Potential).);CHAIN (Metal transporter CNNM2.);TOPO_DOM (Extracellular. {ECO:0000255}.)	TOPO_DOM (Cytoplasmic (Potential).);TOPO_DOM (Extracellular (Potential).);DOMAIN (DUF21.);DOMAIN (CBS 1.);DOMAIN (CBS 2.);INTRAMEM (Helical; (Potential).);TRANSMEM (Helical; (Potential).);CARBOHYD (N-linked (GlcNAc...) (Potential).);TOPO_DOM (Cytoplasmic. {ECO:0000255}.);TOPO_DOM (Extracellular. {ECO:0000255}.);TRANSMEM (Helical. {ECO:0000255}.);INTRAMEM (Helical. {ECO:0000255}.);DOMAIN (CNNM tra…			-327
Q9H8M5	AAVGENEETVIIGLRL	YES	Cyclin-M2	CNNM2_HUMAN;Q9H8M5;Cyclin-M2;CNNM2	(Human)	10		LSCCCGAGGC	AAVGENEETV	64	875								TOPO_DOM (Extracellular (Potential).);CHAIN (Metal transporter CNNM2.);TOPO_DOM (Extracellular. {ECO:0000255}.)	TOPO_DOM (Cytoplasmic (Potential).);TOPO_DOM (Extracellular (Potential).);DOMAIN (DUF21.);DOMAIN (CBS 1.);DOMAIN (CBS 2.);INTRAMEM (Helical; (Potential).);TRANSMEM (Helical; (Potential).);CARBOHYD (N-linked (GlcNAc...) (Potential).);TOPO_DOM (Cytoplasmic. {ECO:0000255}.);TOPO_DOM (Extracellular. {ECO:0000255}.);TRANSMEM (Helical. {ECO:0000255}.);INTRAMEM (Helical. {ECO:0000255}.);DOMAIN (CNNM tra…			-326
Q9BSN7	AGQVDAHDCEALGWGSEAAGFQESRG	YES	Transmembrane protein 204	TM204_HUMAN;Q9BSN7;Transmembrane protein 204;Claudin-like protein 24;TM204;TMEM204;C16orf30	(Human)	16		TRGGPSPGAR	AGQVDAHDCE	65	226							TOPO_DOM (Cytoplasmic (Potential).);TRANSMEM (Helical; (Potential).);TOPO_DOM (Cytoplasmic. {ECO:0000255}.);TRANSMEM (Helical. {ECO:0000255}.)	CHAIN (Transmembrane protein 204.);TOPO_DOM (Extracellular (Potential).);TOPO_DOM (Extracellular. {ECO:0000255}.)	TOPO_DOM (Cytoplasmic (Potential).);TOPO_DOM (Extracellular (Potential).);CARBOHYD (N-linked (GlcNAc...) (Potential).);TRANSMEM (Helical; (Potential).);TOPO_DOM (Cytoplasmic. {ECO:0000255}.);TOPO_DOM (Extracellular. {ECO:0000255}.);TRANSMEM (Helical. {ECO:0000255}.);CARBOHYD (N-linked (GlcNAc...) asparagine. {ECO:0000255}.)			38
Q9H8M5	AVGENEETVIIGLRL	YES	Cyclin-M2	CNNM2_HUMAN;Q9H8M5;Cyclin-M2;CNNM2	(Human)	10		SCCCGAGGCA	AVGENEETVI	65	875								TOPO_DOM (Extracellular (Potential).);CHAIN (Metal transporter CNNM2.);TOPO_DOM (Extracellular. {ECO:0000255}.)	TOPO_DOM (Cytoplasmic (Potential).);TOPO_DOM (Extracellular (Potential).);DOMAIN (DUF21.);DOMAIN (CBS 1.);DOMAIN (CBS 2.);INTRAMEM (Helical; (Potential).);TRANSMEM (Helical; (Potential).);CARBOHYD (N-linked (GlcNAc...) (Potential).);TOPO_DOM (Cytoplasmic. {ECO:0000255}.);TOPO_DOM (Extracellular. {ECO:0000255}.);TRANSMEM (Helical. {ECO:0000255}.);INTRAMEM (Helical. {ECO:0000255}.);DOMAIN (CNNM tra…			-325
Q12791	MDALIIPVTMEVPCDSRG	YES	Maxi K channel Short=MaxiK	KCMA1_HUMAN;Q12791;Maxi K channel Short=MaxiK ;Slo1 ;Slowpoke homolog Short=Slo homolog Short=hSlo;KCNMA1;SLO	(Human)	10		SSSSSVHEPK	MDALIIPVTM	66	1236		X					COMPBIAS (Poly-Gly.);COMPBIAS (Poly-Ser.)	TOPO_DOM (Extracellular (Potential).);CHAIN (Calcium-activated potassium channel subunit alpha-1.);TOPO_DOM (Extracellular. {ECO:0000255}.)	TOPO_DOM (Cytoplasmic (Potential).);TOPO_DOM (Extracellular (Potential).);METAL (Magnesium (By similarity).);METAL (Calcium; via carbonyl oxygen.);METAL (Calcium.);TRANSMEM (Helical; Name=Segment S0; (Potential).);TRANSMEM (Helical; Name=Segment S1; (Potential).);TRANSMEM (Helical; Name=Segment S2; (Potential).);TRANSMEM (Helical; Name=Segment S3; (Potential).);TRANSMEM (Helical; Name=Segment S4;…			-323
Q12791	LIIPVTMEVPCDSRG	YES	Maxi K channel Short=MaxiK	KCMA1_HUMAN;Q12791;Maxi K channel Short=MaxiK ;Slo1 ;Slowpoke homolog Short=Slo homolog Short=hSlo;KCNMA1;SLO	(Human)	10		SSVHEPKMDA	LIIPVTMEVP	69	1236		X					COMPBIAS (Poly-Gly.);COMPBIAS (Poly-Ser.)	TOPO_DOM (Extracellular (Potential).);CHAIN (Calcium-activated potassium channel subunit alpha-1.);TOPO_DOM (Extracellular. {ECO:0000255}.)	TOPO_DOM (Cytoplasmic (Potential).);TOPO_DOM (Extracellular (Potential).);METAL (Magnesium (By similarity).);METAL (Calcium; via carbonyl oxygen.);METAL (Calcium.);TRANSMEM (Helical; Name=Segment S0; (Potential).);TRANSMEM (Helical; Name=Segment S1; (Potential).);TRANSMEM (Helical; Name=Segment S2; (Potential).);TRANSMEM (Helical; Name=Segment S3; (Potential).);TRANSMEM (Helical; Name=Segment S4;…			-320
O15551	ALPQDLQAARA	YES	Clostridium perfringens enterotoxin receptor 2 Short=CPE-R 2 Short=CPE-receptor 2	CLD3_HUMAN;O15551;Clostridium perfringens enterotoxin receptor 2 Short=CPE-R 2 Short=CPE-receptor 2 ;Rat ventral prostate.1 protein homolog Short=hRVP1;CLDN3;C7orf1;CPETR2	(Human)	7		MQCKVYDSLL	ALPQDLQAAR	71	220							TOPO_DOM (Cytoplasmic (Potential).);TRANSMEM (Helical; (Potential).);TOPO_DOM (Cytoplasmic. {ECO:0000255}.);TRANSMEM (Helical. {ECO:0000255}.)	TOPO_DOM (Extracellular (Potential).);CHAIN (Claudin-3.);TOPO_DOM (Extracellular. {ECO:0000255}.)	TOPO_DOM (Cytoplasmic (Potential).);TOPO_DOM (Extracellular (Potential).);TRANSMEM (Helical; (Potential).);MOD_RES (Phosphotyrosine (By similarity).);REGION (Interactions with TJP1, TJP2 and TJP3 (By similarity).);TOPO_DOM (Cytoplasmic. {ECO:0000255}.);TOPO_DOM (Extracellular. {ECO:0000255}.);TRANSMEM (Helical. {ECO:0000255}.);REGION (Interactions with TJP1, TJP2 and TJP3. {ECO:0000250}.);MOD_RES…			41
O14493	ALPQDLQAARA	YES	Claudin-4	CLD4_HUMAN;O14493;Claudin-4;Clostridium perfringens enterotoxin receptor Short=CPE-R Short=CPE-receptor ;Williams-Beuren syndrome chromosomal region 8 protein;CLD4;CLDN4;CPER;CPETR1;WBSCR8	(Human)	7		MQCKVYDSLL	ALPQDLQAAR	72	209							TOPO_DOM (Cytoplasmic (Potential).);TRANSMEM (Helical; (Potential).);TOPO_DOM (Cytoplasmic. {ECO:0000255}.);TRANSMEM (Helical. {ECO:0000255}.);DISULFID ({ECO:0000244|PDB:5B2G, ECO:0000269|PubMed:27647526}.);MUTAGEN (F->A: Decreases interaction with Clostridium perfringens CPE. {ECO:0000269|PubMed:27647526}.);MUTAGEN (F->D: Abolishes interaction with Clostridium perfringens CPE. {ECO:0000269|PubMe…	TOPO_DOM (Extracellular (Potential).);CHAIN (Claudin-4.);REGION (Interaction with EPHA2.);TOPO_DOM (Extracellular. {ECO:0000255}.);REGION (Interaction with EPHA2. {ECO:0000269|PubMed:16236711}.)	TOPO_DOM (Cytoplasmic (Potential).);TOPO_DOM (Extracellular (Potential).);TRANSMEM (Helical; (Potential).);MOD_RES (Phosphotyrosine; by EPHA2.);MUTAGEN (Y->F: Loss of phosphorylation by EPHA2.);REGION (Interactions with TJP1, TJP2 and TJP3 (By similarity).);TOPO_DOM (Cytoplasmic. {ECO:0000255}.);TOPO_DOM (Extracellular. {ECO:0000255}.);TRANSMEM (Helical. {ECO:0000255}.);REGION (Interactions with …			43
O95484	ALPQDLQAARA	YES	Claudin-9	CLD9_HUMAN;O95484;Claudin-9;CLD9;CLDN9	(Human)	16		MQCKVYDSLL	ALPQDLQAAR	72	217							TOPO_DOM (Cytoplasmic (Potential).);TRANSMEM (Helical; (Potential).);TOPO_DOM (Cytoplasmic. {ECO:0000255}.);TRANSMEM (Helical. {ECO:0000255}.);MUTAGEN (N->S: Mildly decrease HCV infection susceptibility in cell culture. {ECO:0000269|PubMed:17804490}.);MUTAGEN (A->S: No effect on HCV infection susceptibility in cell culture. {ECO:0000269|PubMed:17804490}.);MUTAGEN (V->N: Abolishes HCV infection su…	TOPO_DOM (Extracellular (Potential).);CHAIN (Claudin-9.);TOPO_DOM (Extracellular. {ECO:0000255}.)	TOPO_DOM (Cytoplasmic (Potential).);TOPO_DOM (Extracellular (Potential).);TRANSMEM (Helical; (Potential).);TOPO_DOM (Cytoplasmic. {ECO:0000255}.);TOPO_DOM (Extracellular. {ECO:0000255}.);TRANSMEM (Helical. {ECO:0000255}.)			43
O95500	ALPQDLQAARA	YES	Claudin-14	CLD14_HUMAN;O95500;Claudin-14;CLD14;CLDN14	(Human)	21		YQCQIYRSLL	ALPQDLQAAR	72	239							TOPO_DOM (Cytoplasmic (Potential).);TRANSMEM (Helical; (Potential).);TOPO_DOM (Cytoplasmic. {ECO:0000255}.);TRANSMEM (Helical. {ECO:0000255}.)	TOPO_DOM (Extracellular (Potential).);CHAIN (Claudin-14.);TOPO_DOM (Extracellular. {ECO:0000255}.)	TOPO_DOM (Cytoplasmic (Potential).);TOPO_DOM (Extracellular (Potential).);TRANSMEM (Helical; (Potential).);TOPO_DOM (Cytoplasmic. {ECO:0000255}.);TOPO_DOM (Extracellular. {ECO:0000255}.);TRANSMEM (Helical. {ECO:0000255}.)			43
P56747	ALPQDLQAARA	YES	Claudin-6	CLD6_HUMAN;P56747;Claudin-6;Skullin;CLD6;CLDN6	(Human)	16		MQCKVYDSLL	ALPQDLQAAR	72	220							TOPO_DOM (Cytoplasmic (Potential).);TRANSMEM (Helical; (Potential).);TOPO_DOM (Cytoplasmic. {ECO:0000255}.);TRANSMEM (Helical. {ECO:0000255}.)	TOPO_DOM (Extracellular (Potential).);CHAIN (Claudin-6.);TOPO_DOM (Extracellular. {ECO:0000255}.)	TOPO_DOM (Cytoplasmic (Potential).);TOPO_DOM (Extracellular (Potential).);TRANSMEM (Helical; (Potential).);MOD_RES (Phosphoserine.);REGION (Interactions with TJP1, TJP2 and TJP3 (By similarity).);TOPO_DOM (Cytoplasmic. {ECO:0000255}.);TOPO_DOM (Extracellular. {ECO:0000255}.);TRANSMEM (Helical. {ECO:0000255}.);REGION (Interactions with TJP1, TJP2 and TJP3. {ECO:0000250}.);MOD_RES (Phosphoserine. {…			43
Q6NSJ5	GIPEQIGALQEVKG	YES	Leucine-rich repeat-containing protein 8E	LRC8E_HUMAN;Q6NSJ5;Leucine-rich repeat-containing protein 8E;LRRC8E	(Human)	19		EAPCQQLLPR	GIPEQIGALQ	76	796							CARBOHYD (N-linked (GlcNAc...) (Potential).);TRANSMEM (Helical; (Potential).);TOPO_DOM (Cytoplasmic. {ECO:0000255}.);TRANSMEM (Helical. {ECO:0000255}.);CARBOHYD (N-linked (GlcNAc...) asparagine. {ECO:0000255}.);MUTAGEN (T->C: Alters channel anion selectivity. {ECO:0000269|PubMed:26824658}.)	CHAIN (Leucine-rich repeat-containing protein 8E.);CHAIN (Volume-regulated anion channel subunit LRRC8E.);TOPO_DOM (Extracellular. {ECO:0000255}.);DISULFID ({ECO:0000250|UniProtKB:Q80WG5}.)	CARBOHYD (N-linked (GlcNAc...) (Potential).);TRANSMEM (Helical; (Potential).);REPEAT (LRR 1.);REPEAT (LRR 2.);REPEAT (LRR 3.);REPEAT (LRR 4.);REPEAT (LRR 5.);REPEAT (LRR 6.);REPEAT (LRR 7.);REPEAT (LRR 8.);REPEAT (LRR 9.);REPEAT (LRR 10.);REPEAT (LRR 11.);TOPO_DOM (Cytoplasmic. {ECO:0000255}.);TOPO_DOM (Extracellular. {ECO:0000255}.);TRANSMEM (Helical. {ECO:0000255}.);CARBOHYD (N-linked (GlcNAc..…			32
Q13530	ADKDCDVLVGYKA	YES	Serine incorporator 3	SERC3_HUMAN;Q13530;Serine incorporator 3;Tumor differentially expressed protein 1;SERC3;SERINC3;DIFF33;TDE1	(Human)	20		GFKIHEADIN	ADKDCDVLVG	85	473							CARBOHYD (N-linked (GlcNAc...) (Potential).);CARBOHYD (N-linked (GlcNAc...) asparagine. {ECO:0000255}.)	CHAIN (Serine incorporator 3.);TOPO_DOM (Extracellular (Potential).);TOPO_DOM (Extracellular. {ECO:0000255}.)	TOPO_DOM (Cytoplasmic (Potential).);TOPO_DOM (Extracellular (Potential).);TRANSMEM (Helical; (Potential).);TOPO_DOM (Cytoplasmic. {ECO:0000255}.);TOPO_DOM (Extracellular. {ECO:0000255}.);TRANSMEM (Helical. {ECO:0000255}.);MOD_RES (Phosphoserine. {ECO:0000250|UniProtKB:Q9NRX5}.)			-383
Q9BVT8	GFTATPPAPDSPQEPLVLRL	YES	Transmembrane and ubiquitin-like domain-containing protein 1	TMUB1_HUMAN;Q9BVT8;Transmembrane and ubiquitin-like domain-containing protein 1;Dendritic cell-derived ubiquitin-like protein Short=DULP ;Hepatocyte odd protein shuttling protein ;Ubiquitin-like protein SB144;TMUB1;C7orf21;DULP	(Human)	7		GQAAQPEPST	GFTATPPAPD	88	246							MOD_RES (Phosphothreonine.);MOTIF (Nuclear export signal (Potential).);TRANSMEM (Helical. {ECO:0000255}.);REGION (Required to release iHOPS from membranes. {ECO:0000250|UniProtKB:Q9JMG3}.);MOD_RES (Phosphothreonine. {ECO:0000244|PubMed:18669648, ECO:0000244|PubMed:23186163}.);MOD_RES (Phosphoserine. {ECO:0000244|PubMed:23186163}.)	CHAIN (Transmembrane and ubiquitin-like domain- containing protein 1.);CHAIN (iHOPS.)	MOD_RES (Phosphothreonine.);MOD_RES (Phosphoserine.);DOMAIN (Ubiquitin-like.);TRANSMEM (Helical; (Potential).);TRANSMEM (Helical. {ECO:0000255}.);DOMAIN (Ubiquitin-like. {ECO:0000255|PROSITE- ProRule:PRU00214}.);MOD_RES (Phosphothreonine. {ECO:0000244|PubMed:18669648, ECO:0000244|PubMed:20068231}.);MOD_RES (Phosphoserine. {ECO:0000244|PubMed:18669648, ECO:0000244|PubMed:18691976, ECO:0000244|PubM…			56
Q9BVT8	TATPPAPDSPQEPLVLRL	YES	Transmembrane and ubiquitin-like domain-containing protein 1	TMUB1_HUMAN;Q9BVT8;Transmembrane and ubiquitin-like domain-containing protein 1;Dendritic cell-derived ubiquitin-like protein Short=DULP ;Hepatocyte odd protein shuttling protein ;Ubiquitin-like protein SB144;TMUB1;C7orf21;DULP	(Human)	7		AAQPEPSTGF	TATPPAPDSP	90	246							MOD_RES (Phosphothreonine.);MOTIF (Nuclear export signal (Potential).);TRANSMEM (Helical. {ECO:0000255}.);REGION (Required to release iHOPS from membranes. {ECO:0000250|UniProtKB:Q9JMG3}.);MOD_RES (Phosphothreonine. {ECO:0000244|PubMed:18669648, ECO:0000244|PubMed:23186163}.);MOD_RES (Phosphoserine. {ECO:0000244|PubMed:23186163}.)	CHAIN (Transmembrane and ubiquitin-like domain- containing protein 1.);CHAIN (iHOPS.)	MOD_RES (Phosphothreonine.);MOD_RES (Phosphoserine.);DOMAIN (Ubiquitin-like.);TRANSMEM (Helical; (Potential).);TRANSMEM (Helical. {ECO:0000255}.);DOMAIN (Ubiquitin-like. {ECO:0000255|PROSITE- ProRule:PRU00214}.);MOD_RES (Phosphothreonine. {ECO:0000244|PubMed:18669648, ECO:0000244|PubMed:20068231}.);MOD_RES (Phosphoserine. {ECO:0000244|PubMed:18669648, ECO:0000244|PubMed:18691976, ECO:0000244|PubM…			58
Q9BVT8	ATPPAPDSPQEPLVLRL	YES	Transmembrane and ubiquitin-like domain-containing protein 1	TMUB1_HUMAN;Q9BVT8;Transmembrane and ubiquitin-like domain-containing protein 1;Dendritic cell-derived ubiquitin-like protein Short=DULP ;Hepatocyte odd protein shuttling protein ;Ubiquitin-like protein SB144;TMUB1;C7orf21;DULP	(Human)	7		AQPEPSTGFT	ATPPAPDSPQ	91	246							MOD_RES (Phosphothreonine.);MOTIF (Nuclear export signal (Potential).);TRANSMEM (Helical. {ECO:0000255}.);REGION (Required to release iHOPS from membranes. {ECO:0000250|UniProtKB:Q9JMG3}.);MOD_RES (Phosphothreonine. {ECO:0000244|PubMed:18669648, ECO:0000244|PubMed:23186163}.);MOD_RES (Phosphoserine. {ECO:0000244|PubMed:23186163}.)	CHAIN (Transmembrane and ubiquitin-like domain- containing protein 1.);CHAIN (iHOPS.)	MOD_RES (Phosphothreonine.);MOD_RES (Phosphoserine.);DOMAIN (Ubiquitin-like.);TRANSMEM (Helical; (Potential).);TRANSMEM (Helical. {ECO:0000255}.);DOMAIN (Ubiquitin-like. {ECO:0000255|PROSITE- ProRule:PRU00214}.);MOD_RES (Phosphothreonine. {ECO:0000244|PubMed:18669648, ECO:0000244|PubMed:20068231}.);MOD_RES (Phosphoserine. {ECO:0000244|PubMed:18669648, ECO:0000244|PubMed:18691976, ECO:0000244|PubM…			59
Q01650	IVGALCYAELGTTISKS	YES	4F2 light chain Short=4F2 LC Short=4F2LC	LAT1_HUMAN;Q01650;4F2 light chain Short=4F2 LC Short=4F2LC ;CD98 light chain ;L-type amino acid transporter 1 Short=hLAT1 ;Solute carrier family 7 member 5 ;y+ system cationic amino acid transporter;SLC7A5;CD98LC;LAT1	(Human)	16		VVWAACGVFS	IVGALCYAEL	97	507							CARBOHYD (N-linked (GlcNAc...) (Potential).);TRANSMEM (Helical; (Potential).);MOD_RES (Phosphoserine.);MOD_RES (Phosphothreonine.);CROSSLNK (Glycyl lysine isopeptide (Lys-Gly) (interchain with G-Cter in ubiquitin).);TOPO_DOM (Cytoplasmic. {ECO:0000305}.);TOPO_DOM (Extracellular. {ECO:0000305}.);TRANSMEM (Helical. {ECO:0000269|PubMed:30867591}.);MOD_RES (Phosphoserine. {ECO:0000244|PubMed:19369195…	CHAIN (Large neutral amino acids transporter small subunit 1.);TRANSMEM (Helical; (Potential).);TRANSMEM (Helical. {ECO:0000269|PubMed:30867591}.)	CARBOHYD (N-linked (GlcNAc...) (Potential).);TRANSMEM (Helical; (Potential).);TOPO_DOM (Cytoplasmic. {ECO:0000305}.);TOPO_DOM (Extracellular. {ECO:0000305}.);TRANSMEM (Helical. {ECO:0000269|PubMed:30867591}.);DISULFID (Interchain (with C-210 in SLC3A2). {ECO:0000269|PubMed:30867591}.);MUTAGEN (Y->A: Strongly decreased transport activity. {ECO:0000269|PubMed:30867591}.);MUTAGEN (A->V: Nearly aboli…			26
Q9BVT8	FLNDSEQVARA	YES	Transmembrane and ubiquitin-like domain-containing protein 1	TMUB1_HUMAN;Q9BVT8;Transmembrane and ubiquitin-like domain-containing protein 1;Dendritic cell-derived ubiquitin-like protein Short=DULP ;Hepatocyte odd protein shuttling protein ;Ubiquitin-like protein SB144;TMUB1;C7orf21;DULP	(Human)	7		PQEPLVLRLK	FLNDSEQVAR	109	246							MOD_RES (Phosphothreonine.);MOD_RES (Phosphoserine.);MOTIF (Nuclear export signal (Potential).);TRANSMEM (Helical. {ECO:0000255}.);REGION (Required to release iHOPS from membranes. {ECO:0000250|UniProtKB:Q9JMG3}.);MOD_RES (Phosphothreonine. {ECO:0000244|PubMed:18669648, ECO:0000244|PubMed:23186163}.);MOD_RES (Phosphoserine. {ECO:0000244|PubMed:23186163}.);MOD_RES (Phosphothreonine. {ECO:0000244|P…	DOMAIN (Ubiquitin-like.);CHAIN (Transmembrane and ubiquitin-like domain- containing protein 1.);CHAIN (iHOPS.);DOMAIN (Ubiquitin-like. {ECO:0000255|PROSITE- ProRule:PRU00214}.)	TRANSMEM (Helical; (Potential).);TRANSMEM (Helical. {ECO:0000255}.);MOD_RES (Phosphoserine. {ECO:0000244|PubMed:23186163}.)			77
Q16625	GSGYGYGYGYGYGYGGYTDPRA	YES	OCLN_HUMAN	OCLN_HUMAN;Q16625;OCLN	(Human)	5		PYGGSGFGSY	GSGYGYGYGY	115	522							TOPO_DOM (Cytoplasmic (Potential).);TRANSMEM (Helical; (Potential).);TOPO_DOM (Cytoplasmic. {ECO:0000255}.);TRANSMEM (Helical. {ECO:0000255}.)	COMPBIAS (Gly/Tyr-rich.);TOPO_DOM (Extracellular.);CHAIN (Occludin.);DOMAIN (MARVEL.);TOPO_DOM (Extracellular. {ECO:0000269|PubMed:9175707}.);DOMAIN (MARVEL. {ECO:0000255|PROSITE- ProRule:PRU00581}.)	TOPO_DOM (Cytoplasmic (Potential).);TOPO_DOM (Extracellular (Potential).);COILED (Potential.);TRANSMEM (Helical; (Potential).);MOD_RES (Phosphoserine.);MOD_RES (Phosphoserine (By similarity).);MOD_RES (Phosphotyrosine.);MOD_RES (Phosphothreonine; by PKC/PRKCH.);MUTAGEN (Y->A: Loss of phosphorylation and loss of regulation of TJP1 binding; when associated with A-402.);MUTAGEN (Y->D: Loss of phosph…			25
P19397	GLTDSIHRY	YES	Tetraspanin-25 Short=Tspan-25	CD53_HUMAN;P19397;Tetraspanin-25 Short=Tspan-25 ;CD53;MOX44;TSPAN25	(Human)	1		EQKLNEYVAK	GLTDSIHRYH	117	219							TOPO_DOM (Cytoplasmic (Potential).);TOPO_DOM (Extracellular (Potential).);TRANSMEM (Helical; (Potential).);INIT_MET (Removed (By similarity).);TOPO_DOM (Cytoplasmic. {ECO:0000255}.);TOPO_DOM (Extracellular. {ECO:0000255}.);TRANSMEM (Helical. {ECO:0000255}.)	TOPO_DOM (Extracellular (Potential).);CHAIN (Leukocyte surface antigen CD53.);TOPO_DOM (Extracellular. {ECO:0000255}.)	TOPO_DOM (Cytoplasmic (Potential).);TRANSMEM (Helical; (Potential).);CARBOHYD (N-linked (GlcNAc...) (Potential).);TOPO_DOM (Cytoplasmic. {ECO:0000255}.);TRANSMEM (Helical. {ECO:0000255}.);CARBOHYD (N-linked (GlcNAc...) asparagine. {ECO:0000255}.)			47
P49961	SQHQETPVYLGATAGM	YES	Ecto-ATP diphosphohydrolase 1 Short=Ecto-ATPDase 1 Short=Ecto-ATPase 1	ENTP1_HUMAN;P49961;Ecto-ATP diphosphohydrolase 1 Short=Ecto-ATPDase 1 Short=Ecto-ATPase 1 ;NTPDase 1;ENTPD1	(Human)	10		MERAREVIPR	SQHQETPVYL	119	510	X						DISULFID (By similarity.);TOPO_DOM (Cytoplasmic (Potential).);CARBOHYD (N-linked (GlcNAc...).);TRANSMEM (Helical; (Potential).);LIPID (S-palmitoyl cysteine (Probable).);TOPO_DOM (Cytoplasmic. {ECO:0000255}.);TRANSMEM (Helical. {ECO:0000255}.);LIPID (S-palmitoyl cysteine. {ECO:0000305|PubMed:10636909}.);CARBOHYD (N-linked (GlcNAc...) asparagine. {ECO:0000269|PubMed:19159218}.);DISULFID ({ECO:00002…	TOPO_DOM (Extracellular (Potential).);CHAIN (Ectonucleoside triphosphate diphosphohydrolase 1.);TOPO_DOM (Extracellular. {ECO:0000255}.)	DISULFID (By similarity.);TOPO_DOM (Cytoplasmic (Potential).);CARBOHYD (N-linked (GlcNAc...) (Potential).);CARBOHYD (N-linked (GlcNAc...).);TRANSMEM (Helical; (Potential).);ACT_SITE (Proton acceptor (By similarity).);TOPO_DOM (Cytoplasmic. {ECO:0000255}.);TRANSMEM (Helical. {ECO:0000255}.);ACT_SITE (Proton acceptor. {ECO:0000250}.);CARBOHYD (N-linked (GlcNAc...) asparagine. {ECO:0000255}.);CARBOH…			-381
Q16625	GYGYGYGYGYGGYTDPRA	YES	OCLN_HUMAN	OCLN_HUMAN;Q16625;OCLN	(Human)	5		SGFGSYGSGY	GYGYGYGYGY	119	522							TOPO_DOM (Cytoplasmic (Potential).);TRANSMEM (Helical; (Potential).);TOPO_DOM (Cytoplasmic. {ECO:0000255}.);TRANSMEM (Helical. {ECO:0000255}.)	COMPBIAS (Gly/Tyr-rich.);TOPO_DOM (Extracellular.);CHAIN (Occludin.);DOMAIN (MARVEL.);TOPO_DOM (Extracellular. {ECO:0000269|PubMed:9175707}.);DOMAIN (MARVEL. {ECO:0000255|PROSITE- ProRule:PRU00581}.)	TOPO_DOM (Cytoplasmic (Potential).);TOPO_DOM (Extracellular (Potential).);COILED (Potential.);TRANSMEM (Helical; (Potential).);MOD_RES (Phosphoserine.);MOD_RES (Phosphoserine (By similarity).);MOD_RES (Phosphotyrosine.);MOD_RES (Phosphothreonine; by PKC/PRKCH.);MUTAGEN (Y->A: Loss of phosphorylation and loss of regulation of TJP1 binding; when associated with A-402.);MUTAGEN (Y->D: Loss of phosph…			29
Q16625	GYGYGYGYGGYTDPRA	YES	OCLN_HUMAN	OCLN_HUMAN;Q16625;OCLN	(Human)	5		FGSYGSGYGY	GYGYGYGYGG	121	522							TOPO_DOM (Cytoplasmic (Potential).);TRANSMEM (Helical; (Potential).);TOPO_DOM (Cytoplasmic. {ECO:0000255}.);TRANSMEM (Helical. {ECO:0000255}.)	COMPBIAS (Gly/Tyr-rich.);TOPO_DOM (Extracellular.);CHAIN (Occludin.);DOMAIN (MARVEL.);TOPO_DOM (Extracellular. {ECO:0000269|PubMed:9175707}.);DOMAIN (MARVEL. {ECO:0000255|PROSITE- ProRule:PRU00581}.)	TOPO_DOM (Cytoplasmic (Potential).);TOPO_DOM (Extracellular (Potential).);COILED (Potential.);TRANSMEM (Helical; (Potential).);MOD_RES (Phosphoserine.);MOD_RES (Phosphoserine (By similarity).);MOD_RES (Phosphotyrosine.);MOD_RES (Phosphothreonine; by PKC/PRKCH.);MUTAGEN (Y->A: Loss of phosphorylation and loss of regulation of TJP1 binding; when associated with A-402.);MUTAGEN (Y->D: Loss of phosph…			31
Q16625	GYGYGYGGYTDPRA	YES	OCLN_HUMAN	OCLN_HUMAN;Q16625;OCLN	(Human)	5		SYGSGYGYGY	GYGYGYGGYT	123	522							TOPO_DOM (Cytoplasmic (Potential).);TRANSMEM (Helical; (Potential).);TOPO_DOM (Cytoplasmic. {ECO:0000255}.);TRANSMEM (Helical. {ECO:0000255}.)	COMPBIAS (Gly/Tyr-rich.);TOPO_DOM (Extracellular.);CHAIN (Occludin.);DOMAIN (MARVEL.);TOPO_DOM (Extracellular. {ECO:0000269|PubMed:9175707}.);DOMAIN (MARVEL. {ECO:0000255|PROSITE- ProRule:PRU00581}.)	TOPO_DOM (Cytoplasmic (Potential).);TOPO_DOM (Extracellular (Potential).);COILED (Potential.);TRANSMEM (Helical; (Potential).);MOD_RES (Phosphoserine.);MOD_RES (Phosphoserine (By similarity).);MOD_RES (Phosphotyrosine.);MOD_RES (Phosphothreonine; by PKC/PRKCH.);MUTAGEN (Y->A: Loss of phosphorylation and loss of regulation of TJP1 binding; when associated with A-402.);MUTAGEN (Y->D: Loss of phosph…			33
Q16625	GYGYGGYTDPRA	YES	OCLN_HUMAN	OCLN_HUMAN;Q16625;OCLN	(Human)	5		GSGYGYGYGY	GYGYGGYTDP	125	522							TOPO_DOM (Cytoplasmic (Potential).);TRANSMEM (Helical; (Potential).);TOPO_DOM (Cytoplasmic. {ECO:0000255}.);TRANSMEM (Helical. {ECO:0000255}.)	COMPBIAS (Gly/Tyr-rich.);TOPO_DOM (Extracellular.);CHAIN (Occludin.);DOMAIN (MARVEL.);TOPO_DOM (Extracellular. {ECO:0000269|PubMed:9175707}.);DOMAIN (MARVEL. {ECO:0000255|PROSITE- ProRule:PRU00581}.)	TOPO_DOM (Cytoplasmic (Potential).);TOPO_DOM (Extracellular (Potential).);COILED (Potential.);TRANSMEM (Helical; (Potential).);MOD_RES (Phosphoserine.);MOD_RES (Phosphoserine (By similarity).);MOD_RES (Phosphotyrosine.);MOD_RES (Phosphothreonine; by PKC/PRKCH.);MUTAGEN (Y->A: Loss of phosphorylation and loss of regulation of TJP1 binding; when associated with A-402.);MUTAGEN (Y->D: Loss of phosph…			35
P21926	TKDEPQRETLKA	YES	5H9 antigen	CD9_HUMAN;P21926;5H9 antigen ;Cell growth-inhibiting gene 2 protein ;Leukocyte antigen MIC3 ;Motility-related protein Short=MRP-1 ;Tetraspanin-29 Short=Tspan-29 ;p24 ;CD9;MIC3;TSPAN29	(Human)	12		FYKDTYNKLK	TKDEPQRETL	134	228							LIPID (S-palmitoyl cysteine (Probable).);TOPO_DOM (Cytoplasmic (Potential).);TOPO_DOM (Extracellular (Potential).);TRANSMEM (Helical; (Potential).);INIT_MET (Removed.);MUTAGEN (C->A: Loss of palmitoylation; when associated with A-78; A-79; A-87; A-218 and A-219.);MUTAGEN (C->A: Loss of palmitoylation; when associated with A-9; A-79; A-87; A-218 and A-219.);MUTAGEN (C->A: Loss of palmitoylation; w…	TOPO_DOM (Extracellular (Potential).);CHAIN (CD9 antigen.);TOPO_DOM (Extracellular. {ECO:0000255}.)	LIPID (S-palmitoyl cysteine (Probable).);TOPO_DOM (Cytoplasmic (Potential).);TRANSMEM (Helical; (Potential).);MUTAGEN (C->A: Loss of palmitoylation; when associated with A-9; A-78; A-79; A-87 and A-219.);MUTAGEN (C->A: Loss of palmitoylation; when associated with A-9; A-78; A-79; A-87 and A-218.);TOPO_DOM (Cytoplasmic. {ECO:0000255}.);TRANSMEM (Helical. {ECO:0000255}.);LIPID (S-palmitoyl cysteine…			57
Q9H8M5	GLGGPAPPEPDSGPQRC	YES	Cyclin-M2	CNNM2_HUMAN;Q9H8M5;Cyclin-M2;CNNM2	(Human)	10		ERRRHSPGER	GLGGPAPPEP	134	875							CARBOHYD (N-linked (GlcNAc...) (Potential).);CARBOHYD (N-linked (GlcNAc...) asparagine. {ECO:0000255}.)	TOPO_DOM (Extracellular (Potential).);CHAIN (Metal transporter CNNM2.);TOPO_DOM (Extracellular. {ECO:0000255}.)	TOPO_DOM (Cytoplasmic (Potential).);TOPO_DOM (Extracellular (Potential).);DOMAIN (DUF21.);DOMAIN (CBS 1.);DOMAIN (CBS 2.);INTRAMEM (Helical; (Potential).);TRANSMEM (Helical; (Potential).);TOPO_DOM (Cytoplasmic. {ECO:0000255}.);TOPO_DOM (Extracellular. {ECO:0000255}.);TRANSMEM (Helical. {ECO:0000255}.);INTRAMEM (Helical. {ECO:0000255}.);DOMAIN (CNNM transmembrane. {ECO:0000255|PROSITE- ProRule:PRU…			-256
Q96JW4	GDEDAIVEVTPKL	YES	Solute carrier family 41 member 2	S41A2_HUMAN;Q96JW4;Solute carrier family 41 member 2;S41A2;SLC41A2	(Human)	12		MLQDEDISSD	GDEDAIVEVT	139	573							MOD_RES (Phosphoserine. {ECO:0000250|UniProtKB:Q8BYR8}.)	CHAIN (Solute carrier family 41 member 2.);TOPO_DOM (Extracellular.);TOPO_DOM (Extracellular. {ECO:0000269|PubMed:16984228}.)	TOPO_DOM (Cytoplasmic.);TOPO_DOM (Extracellular.);TRANSMEM (Helical; (Potential).);TOPO_DOM (Cytoplasmic. {ECO:0000269|PubMed:16984228}.);TOPO_DOM (Extracellular. {ECO:0000269|PubMed:16984228}.);TRANSMEM (Helical. {ECO:0000255}.)			-426
Q8IWA5	GVAEVLQDGDCPAVLIPSKPLARR	YES	Solute carrier family 44 member 2	CTL2_HUMAN;Q8IWA5;Solute carrier family 44 member 2;SLC44A2	(Human)	19		FCVPGFKNNK	GVAEVLQDGD	148	706							TOPO_DOM (Cytoplasmic (Potential).);TRANSMEM (Helical; (Potential).);TOPO_DOM (Cytoplasmic. {ECO:0000255}.);TRANSMEM (Helical. {ECO:0000255}.);MOD_RES (Phosphothreonine. {ECO:0000244|PubMed:23186163}.)	TOPO_DOM (Extracellular (Potential).);CHAIN (Choline transporter-like protein 2.);TOPO_DOM (Extracellular. {ECO:0000255}.)	TOPO_DOM (Cytoplasmic (Potential).);TOPO_DOM (Extracellular (Potential).);TRANSMEM (Helical; (Potential).);CARBOHYD (N-linked (GlcNAc...).);CARBOHYD (N-linked (GlcNAc...) (Potential).);TOPO_DOM (Cytoplasmic. {ECO:0000255}.);TOPO_DOM (Extracellular. {ECO:0000255}.);TRANSMEM (Helical. {ECO:0000255}.);CARBOHYD (N-linked (GlcNAc...) asparagine. {ECO:0000269|PubMed:19159218, ECO:0000269|PubMed:1934997…			-512
P60033	TFHETLDCCGSSTLT	YES	Tetraspanin-28 Short=Tspan-28	CD81_HUMAN;P60033;Tetraspanin-28 Short=Tspan-28 ;CD81;TSPAN28	(Human)	11		DANNAKAVVK	TFHETLDCCG	149	236							TOPO_DOM (Cytoplasmic (Potential).);TOPO_DOM (Extracellular (Potential).);TRANSMEM (Helical; (Potential).);TOPO_DOM (Cytoplasmic. {ECO:0000269|PubMed:27881302, ECO:0000305|PubMed:1860863}.);TOPO_DOM (Extracellular. {ECO:0000269|PubMed:27881302}.);TOPO_DOM (Cytoplasmic. {ECO:0000269|PubMed:27881302}.);TRANSMEM (Helical. {ECO:0000269|PubMed:27881302}.);SITE (Important for interaction with integrin.…	TOPO_DOM (Extracellular (Potential).);CHAIN (CD81 antigen.);TOPO_DOM (Extracellular. {ECO:0000269|PubMed:27881302}.)	DISULFID ();TOPO_DOM (Cytoplasmic (Potential).);TRANSMEM (Helical; (Potential).);TOPO_DOM (Cytoplasmic. {ECO:0000269|PubMed:27881302, ECO:0000305|PubMed:1860863}.);TRANSMEM (Helical. {ECO:0000269|PubMed:27881302}.);BINDING (Cholesterol. {ECO:0000244|PDB:5TCX, ECO:0000269|PubMed:27881302}.);DISULFID ({ECO:0000244|PDB:1G8Q, ECO:0000244|PDB:1IV5, ECO:0000244|PDB:3X0E, ECO:0000244|PDB:5DFV, ECO:00002…			64
P21926	GGVEQFISDICPKK	YES	5H9 antigen	CD9_HUMAN;P21926;5H9 antigen ;Cell growth-inhibiting gene 2 protein ;Leukocyte antigen MIC3 ;Motility-related protein Short=MRP-1 ;Tetraspanin-29 Short=Tspan-29 ;p24 ;CD9;MIC3;TSPAN29	(Human)	12		HYALNCCGLA	GGVEQFISDI	157	228							LIPID (S-palmitoyl cysteine (Probable).);TOPO_DOM (Cytoplasmic (Potential).);TOPO_DOM (Extracellular (Potential).);TRANSMEM (Helical; (Potential).);INIT_MET (Removed.);MUTAGEN (C->A: Loss of palmitoylation; when associated with A-78; A-79; A-87; A-218 and A-219.);MUTAGEN (C->A: Loss of palmitoylation; when associated with A-9; A-79; A-87; A-218 and A-219.);MUTAGEN (C->A: Loss of palmitoylation; w…	TOPO_DOM (Extracellular (Potential).);CHAIN (CD9 antigen.);TOPO_DOM (Extracellular. {ECO:0000255}.);DISULFID ({ECO:0000269|PubMed:25551757}.)	LIPID (S-palmitoyl cysteine (Probable).);TOPO_DOM (Cytoplasmic (Potential).);TRANSMEM (Helical; (Potential).);MUTAGEN (C->A: Loss of palmitoylation; when associated with A-9; A-78; A-79; A-87 and A-219.);MUTAGEN (C->A: Loss of palmitoylation; when associated with A-9; A-78; A-79; A-87 and A-218.);TOPO_DOM (Cytoplasmic. {ECO:0000255}.);TRANSMEM (Helical. {ECO:0000255}.);LIPID (S-palmitoyl cysteine…			80
P21926	GVEQFISDICPKK	YES	5H9 antigen	CD9_HUMAN;P21926;5H9 antigen ;Cell growth-inhibiting gene 2 protein ;Leukocyte antigen MIC3 ;Motility-related protein Short=MRP-1 ;Tetraspanin-29 Short=Tspan-29 ;p24 ;CD9;MIC3;TSPAN29	(Human)	12		YALNCCGLAG	GVEQFISDIC	158	228							LIPID (S-palmitoyl cysteine (Probable).);TOPO_DOM (Cytoplasmic (Potential).);TOPO_DOM (Extracellular (Potential).);TRANSMEM (Helical; (Potential).);INIT_MET (Removed.);MUTAGEN (C->A: Loss of palmitoylation; when associated with A-78; A-79; A-87; A-218 and A-219.);MUTAGEN (C->A: Loss of palmitoylation; when associated with A-9; A-79; A-87; A-218 and A-219.);MUTAGEN (C->A: Loss of palmitoylation; w…	TOPO_DOM (Extracellular (Potential).);CHAIN (CD9 antigen.);TOPO_DOM (Extracellular. {ECO:0000255}.);DISULFID ({ECO:0000269|PubMed:25551757}.)	LIPID (S-palmitoyl cysteine (Probable).);TOPO_DOM (Cytoplasmic (Potential).);TRANSMEM (Helical; (Potential).);MUTAGEN (C->A: Loss of palmitoylation; when associated with A-9; A-78; A-79; A-87 and A-219.);MUTAGEN (C->A: Loss of palmitoylation; when associated with A-9; A-78; A-79; A-87 and A-218.);TOPO_DOM (Cytoplasmic. {ECO:0000255}.);TRANSMEM (Helical. {ECO:0000255}.);LIPID (S-palmitoyl cysteine…			81
P21926	QFISDICPKK	YES	5H9 antigen	CD9_HUMAN;P21926;5H9 antigen ;Cell growth-inhibiting gene 2 protein ;Leukocyte antigen MIC3 ;Motility-related protein Short=MRP-1 ;Tetraspanin-29 Short=Tspan-29 ;p24 ;CD9;MIC3;TSPAN29	(Human)	12		NCCGLAGGVE	QFISDICPKK	161	228							LIPID (S-palmitoyl cysteine (Probable).);TOPO_DOM (Cytoplasmic (Potential).);TOPO_DOM (Extracellular (Potential).);TRANSMEM (Helical; (Potential).);INIT_MET (Removed.);MUTAGEN (C->A: Loss of palmitoylation; when associated with A-78; A-79; A-87; A-218 and A-219.);MUTAGEN (C->A: Loss of palmitoylation; when associated with A-9; A-79; A-87; A-218 and A-219.);MUTAGEN (C->A: Loss of palmitoylation; w…	TOPO_DOM (Extracellular (Potential).);CHAIN (CD9 antigen.);TOPO_DOM (Extracellular. {ECO:0000255}.);DISULFID ({ECO:0000269|PubMed:25551757}.)	LIPID (S-palmitoyl cysteine (Probable).);TOPO_DOM (Cytoplasmic (Potential).);TRANSMEM (Helical; (Potential).);MUTAGEN (C->A: Loss of palmitoylation; when associated with A-9; A-78; A-79; A-87 and A-219.);MUTAGEN (C->A: Loss of palmitoylation; when associated with A-9; A-78; A-79; A-87 and A-218.);TOPO_DOM (Cytoplasmic. {ECO:0000255}.);TRANSMEM (Helical. {ECO:0000255}.);LIPID (S-palmitoyl cysteine…			84
P60033	TALTTSVLKN	YES	Tetraspanin-28 Short=Tspan-28	CD81_HUMAN;P60033;Tetraspanin-28 Short=Tspan-28 ;CD81;TSPAN28	(Human)	11		TLDCCGSSTL	TALTTSVLKN	163	236							TOPO_DOM (Cytoplasmic (Potential).);TOPO_DOM (Extracellular (Potential).);TRANSMEM (Helical; (Potential).);TOPO_DOM (Cytoplasmic. {ECO:0000269|PubMed:27881302, ECO:0000305|PubMed:1860863}.);TOPO_DOM (Extracellular. {ECO:0000269|PubMed:27881302}.);TOPO_DOM (Cytoplasmic. {ECO:0000269|PubMed:27881302}.);TRANSMEM (Helical. {ECO:0000269|PubMed:27881302}.);SITE (Important for interaction with integrin.…	DISULFID ();TOPO_DOM (Extracellular (Potential).);CHAIN (CD81 antigen.);TOPO_DOM (Extracellular. {ECO:0000269|PubMed:27881302}.);DISULFID ({ECO:0000244|PDB:1G8Q, ECO:0000244|PDB:1IV5, ECO:0000244|PDB:3X0E, ECO:0000244|PDB:5DFV, ECO:0000244|PDB:5DFW, ECO:0000244|PDB:5M2C, ECO:0000244|PDB:5M33, ECO:0000244|PDB:5M3D, ECO:0000244|PDB:5M3T, ECO:0000244|PDB:5M4R, ECO:0000244|PDB:5TCX, ECO:0000244|PDB:6…	TOPO_DOM (Cytoplasmic (Potential).);TRANSMEM (Helical; (Potential).);TOPO_DOM (Cytoplasmic. {ECO:0000269|PubMed:27881302, ECO:0000305|PubMed:1860863}.);TRANSMEM (Helical. {ECO:0000269|PubMed:27881302}.);BINDING (Cholesterol. {ECO:0000244|PDB:5TCX, ECO:0000269|PubMed:27881302}.);MUTAGEN (F->A: No effect on integrin binding. {ECO:0000269|PubMed:27993971}.);MUTAGEN (K->E: No effect on integrin bindi…			78
Q96SJ8	LLTLDSEEVPEACCRR	YES	Tetraspanin-18	TSN18_HUMAN;Q96SJ8;Tetraspanin-18;Tspan-18;TSN18;TSPAN18	(Human)	11		EDFKFASVFR	LLTLDSEEVP	164	248							TRANSMEM (Helical; (Potential).);TOPO_DOM (Cytoplasmic (Potential).);TOPO_DOM (Extracellular (Potential).);CARBOHYD (N-linked (GlcNAc...) (Potential).);TOPO_DOM (Cytoplasmic. {ECO:0000255}.);TOPO_DOM (Extracellular. {ECO:0000255}.);TRANSMEM (Helical. {ECO:0000255}.);CARBOHYD (N-linked (GlcNAc...) asparagine. {ECO:0000255}.)	TOPO_DOM (Extracellular (Potential).);CHAIN (Tetraspanin-18.);TOPO_DOM (Extracellular. {ECO:0000255}.)	TRANSMEM (Helical; (Potential).);TOPO_DOM (Cytoplasmic (Potential).);TOPO_DOM (Cytoplasmic. {ECO:0000255}.);TRANSMEM (Helical. {ECO:0000255}.)			93
P21926	KDVLETFTVKS	YES	5H9 antigen	CD9_HUMAN;P21926;5H9 antigen ;Cell growth-inhibiting gene 2 protein ;Leukocyte antigen MIC3 ;Motility-related protein Short=MRP-1 ;Tetraspanin-29 Short=Tspan-29 ;p24 ;CD9;MIC3;TSPAN29	(Human)	12		EQFISDICPK	KDVLETFTVK	170	228							LIPID (S-palmitoyl cysteine (Probable).);TOPO_DOM (Cytoplasmic (Potential).);TOPO_DOM (Extracellular (Potential).);TRANSMEM (Helical; (Potential).);INIT_MET (Removed.);MUTAGEN (C->A: Loss of palmitoylation; when associated with A-78; A-79; A-87; A-218 and A-219.);MUTAGEN (C->A: Loss of palmitoylation; when associated with A-9; A-79; A-87; A-218 and A-219.);MUTAGEN (C->A: Loss of palmitoylation; w…	TOPO_DOM (Extracellular (Potential).);CHAIN (CD9 antigen.);TOPO_DOM (Extracellular. {ECO:0000255}.);DISULFID ({ECO:0000269|PubMed:25551757}.)	LIPID (S-palmitoyl cysteine (Probable).);TOPO_DOM (Cytoplasmic (Potential).);TRANSMEM (Helical; (Potential).);MUTAGEN (C->A: Loss of palmitoylation; when associated with A-9; A-78; A-79; A-87 and A-219.);MUTAGEN (C->A: Loss of palmitoylation; when associated with A-9; A-78; A-79; A-87 and A-218.);TOPO_DOM (Cytoplasmic. {ECO:0000255}.);TRANSMEM (Helical. {ECO:0000255}.);LIPID (S-palmitoyl cysteine…			93
P27701	GEEDNSLSVRK	YES	C33 antigen	CD82_HUMAN;P27701;C33 antigen ;IA4 ;Inducible membrane protein R2 ;Metastasis suppressor Kangai-1 ;Suppressor of tumorigenicity 6 protein ;Tetraspanin-27 Short=Tspan-27 ;CD82;SAR2;ST6;TSPAN27	(Human)	11		VTYPCSCEVK	GEEDNSLSVR	180	267							TOPO_DOM (Cytoplasmic (Potential).);TOPO_DOM (Extracellular (Potential).);TRANSMEM (Helical; (Potential).);CARBOHYD (N-linked (GlcNAc...).);CARBOHYD (N-linked (GlcNAc...) (Potential).);TOPO_DOM (Cytoplasmic. {ECO:0000255}.);TOPO_DOM (Extracellular. {ECO:0000255}.);TRANSMEM (Helical. {ECO:0000255}.);CARBOHYD (N-linked (GlcNAc...) asparagine. {ECO:0000269|PubMed:19159218, ECO:0000269|PubMed:1934997…	TOPO_DOM (Extracellular (Potential).);CHAIN (CD82 antigen.);TOPO_DOM (Extracellular. {ECO:0000255}.)	TOPO_DOM (Cytoplasmic (Potential).);TRANSMEM (Helical; (Potential).);CARBOHYD (N-linked (GlcNAc...).);TOPO_DOM (Cytoplasmic. {ECO:0000255}.);TRANSMEM (Helical. {ECO:0000255}.);CARBOHYD (N-linked (GlcNAc...) asparagine. {ECO:0000269|PubMed:19349973}.)			107
P60033	IISNLFKEDCHQKI	YES	Tetraspanin-28 Short=Tspan-28	CD81_HUMAN;P60033;Tetraspanin-28 Short=Tspan-28 ;CD81;TSPAN28	(Human)	11		KNNLCPSGSN	IISNLFKEDC	181	236							DISULFID ();TOPO_DOM (Cytoplasmic (Potential).);TOPO_DOM (Extracellular (Potential).);TRANSMEM (Helical; (Potential).);TOPO_DOM (Cytoplasmic. {ECO:0000269|PubMed:27881302, ECO:0000305|PubMed:1860863}.);TOPO_DOM (Extracellular. {ECO:0000269|PubMed:27881302}.);TOPO_DOM (Cytoplasmic. {ECO:0000269|PubMed:27881302}.);TRANSMEM (Helical. {ECO:0000269|PubMed:27881302}.);SITE (Important for interaction wi…	DISULFID ();TOPO_DOM (Extracellular (Potential).);CHAIN (CD81 antigen.);TOPO_DOM (Extracellular. {ECO:0000269|PubMed:27881302}.);DISULFID ({ECO:0000244|PDB:1G8Q, ECO:0000244|PDB:1IV5, ECO:0000244|PDB:3X0E, ECO:0000244|PDB:5DFV, ECO:0000244|PDB:5DFW, ECO:0000244|PDB:5M2C, ECO:0000244|PDB:5M33, ECO:0000244|PDB:5M3D, ECO:0000244|PDB:5M3T, ECO:0000244|PDB:5M4R, ECO:0000244|PDB:5TCX, ECO:0000244|PDB:6…	TOPO_DOM (Cytoplasmic (Potential).);TRANSMEM (Helical; (Potential).);TOPO_DOM (Cytoplasmic. {ECO:0000269|PubMed:27881302, ECO:0000305|PubMed:1860863}.);TRANSMEM (Helical. {ECO:0000269|PubMed:27881302}.);BINDING (Cholesterol. {ECO:0000244|PDB:5TCX, ECO:0000269|PubMed:27881302}.);MUTAGEN (F->A: No effect on integrin binding. {ECO:0000269|PubMed:27993971}.);MUTAGEN (K->E: No effect on integrin bindi…			96
P60033	NLFKEDCHQKI	YES	Tetraspanin-28 Short=Tspan-28	CD81_HUMAN;P60033;Tetraspanin-28 Short=Tspan-28 ;CD81;TSPAN28	(Human)	11		LCPSGSNIIS	NLFKEDCHQK	184	236							DISULFID ();TOPO_DOM (Cytoplasmic (Potential).);TOPO_DOM (Extracellular (Potential).);TRANSMEM (Helical; (Potential).);TOPO_DOM (Cytoplasmic. {ECO:0000269|PubMed:27881302, ECO:0000305|PubMed:1860863}.);TOPO_DOM (Extracellular. {ECO:0000269|PubMed:27881302}.);TOPO_DOM (Cytoplasmic. {ECO:0000269|PubMed:27881302}.);TRANSMEM (Helical. {ECO:0000269|PubMed:27881302}.);SITE (Important for interaction wi…	DISULFID ();TOPO_DOM (Extracellular (Potential).);CHAIN (CD81 antigen.);TOPO_DOM (Extracellular. {ECO:0000269|PubMed:27881302}.);DISULFID ({ECO:0000244|PDB:1G8Q, ECO:0000244|PDB:1IV5, ECO:0000244|PDB:3X0E, ECO:0000244|PDB:5DFV, ECO:0000244|PDB:5DFW, ECO:0000244|PDB:5M2C, ECO:0000244|PDB:5M33, ECO:0000244|PDB:5M3D, ECO:0000244|PDB:5M3T, ECO:0000244|PDB:5M4R, ECO:0000244|PDB:5TCX, ECO:0000244|PDB:6…	TOPO_DOM (Cytoplasmic (Potential).);TRANSMEM (Helical; (Potential).);TOPO_DOM (Cytoplasmic. {ECO:0000269|PubMed:27881302, ECO:0000305|PubMed:1860863}.);TRANSMEM (Helical. {ECO:0000269|PubMed:27881302}.);BINDING (Cholesterol. {ECO:0000244|PDB:5TCX, ECO:0000269|PubMed:27881302}.);MUTAGEN (F->A: No effect on integrin binding. {ECO:0000269|PubMed:27993971}.);MUTAGEN (K->E: No effect on integrin bindi…			99
P60033	LFKEDCHQKI	YES	Tetraspanin-28 Short=Tspan-28	CD81_HUMAN;P60033;Tetraspanin-28 Short=Tspan-28 ;CD81;TSPAN28	(Human)	11		CPSGSNIISN	LFKEDCHQKI	185	236							DISULFID ();TOPO_DOM (Cytoplasmic (Potential).);TOPO_DOM (Extracellular (Potential).);TRANSMEM (Helical; (Potential).);TOPO_DOM (Cytoplasmic. {ECO:0000269|PubMed:27881302, ECO:0000305|PubMed:1860863}.);TOPO_DOM (Extracellular. {ECO:0000269|PubMed:27881302}.);TOPO_DOM (Cytoplasmic. {ECO:0000269|PubMed:27881302}.);TRANSMEM (Helical. {ECO:0000269|PubMed:27881302}.);SITE (Important for interaction wi…	DISULFID ();TOPO_DOM (Extracellular (Potential).);CHAIN (CD81 antigen.);TOPO_DOM (Extracellular. {ECO:0000269|PubMed:27881302}.);DISULFID ({ECO:0000244|PDB:1G8Q, ECO:0000244|PDB:1IV5, ECO:0000244|PDB:3X0E, ECO:0000244|PDB:5DFV, ECO:0000244|PDB:5DFW, ECO:0000244|PDB:5M2C, ECO:0000244|PDB:5M33, ECO:0000244|PDB:5M3D, ECO:0000244|PDB:5M3T, ECO:0000244|PDB:5M4R, ECO:0000244|PDB:5TCX, ECO:0000244|PDB:6…	TOPO_DOM (Cytoplasmic (Potential).);TRANSMEM (Helical; (Potential).);TOPO_DOM (Cytoplasmic. {ECO:0000269|PubMed:27881302, ECO:0000305|PubMed:1860863}.);TRANSMEM (Helical. {ECO:0000269|PubMed:27881302}.);BINDING (Cholesterol. {ECO:0000244|PDB:5TCX, ECO:0000269|PubMed:27881302}.);MUTAGEN (F->A: No effect on integrin binding. {ECO:0000269|PubMed:27993971}.);MUTAGEN (K->E: No effect on integrin bindi…			100
P60033	FKEDCHQKI	YES	Tetraspanin-28 Short=Tspan-28	CD81_HUMAN;P60033;Tetraspanin-28 Short=Tspan-28 ;CD81;TSPAN28	(Human)	11		PSGSNIISNL	FKEDCHQKID	186	236							DISULFID ();TOPO_DOM (Cytoplasmic (Potential).);TOPO_DOM (Extracellular (Potential).);TRANSMEM (Helical; (Potential).);TOPO_DOM (Cytoplasmic. {ECO:0000269|PubMed:27881302, ECO:0000305|PubMed:1860863}.);TOPO_DOM (Extracellular. {ECO:0000269|PubMed:27881302}.);TOPO_DOM (Cytoplasmic. {ECO:0000269|PubMed:27881302}.);TRANSMEM (Helical. {ECO:0000269|PubMed:27881302}.);SITE (Important for interaction wi…	DISULFID ();TOPO_DOM (Extracellular (Potential).);CHAIN (CD81 antigen.);TOPO_DOM (Extracellular. {ECO:0000269|PubMed:27881302}.);DISULFID ({ECO:0000244|PDB:1G8Q, ECO:0000244|PDB:1IV5, ECO:0000244|PDB:3X0E, ECO:0000244|PDB:5DFV, ECO:0000244|PDB:5DFW, ECO:0000244|PDB:5M2C, ECO:0000244|PDB:5M33, ECO:0000244|PDB:5M3D, ECO:0000244|PDB:5M3T, ECO:0000244|PDB:5M4R, ECO:0000244|PDB:5TCX, ECO:0000244|PDB:6…	TOPO_DOM (Cytoplasmic (Potential).);TRANSMEM (Helical; (Potential).);TOPO_DOM (Cytoplasmic. {ECO:0000269|PubMed:27881302, ECO:0000305|PubMed:1860863}.);TRANSMEM (Helical. {ECO:0000269|PubMed:27881302}.);BINDING (Cholesterol. {ECO:0000244|PDB:5TCX, ECO:0000269|PubMed:27881302}.);MUTAGEN (F->A: No effect on integrin binding. {ECO:0000269|PubMed:27993971}.);MUTAGEN (K->E: No effect on integrin bindi…			101
Q9NQ40	LVSALPGMEAPLSHLESRY	YES	Solute carrier family 52, riboflavin transporter, member 3	S52A3_HUMAN;Q9NQ40;Solute carrier family 52, riboflavin transporter, member 3;Riboflavin transporter 2 Short=hRFT2;S52A3;SLC52A3;C20orf54	(Human)	20		TDIAQGVPRA	LVSALPGMEA	195	469							CARBOHYD (N-linked (GlcNAc...) (Potential).);TRANSMEM (Helical; (Potential).);TOPO_DOM (Cytoplasmic. {ECO:0000255}.);TOPO_DOM (Extracellular. {ECO:0000255}.);TRANSMEM (Helical. {ECO:0000255}.);CARBOHYD (N-linked (GlcNAc...) asparagine. {ECO:0000255}.)	CHAIN (Solute carrier family 52, riboflavin transporter, member 3.);TOPO_DOM (Extracellular. {ECO:0000255}.)	TRANSMEM (Helical; (Potential).);TOPO_DOM (Cytoplasmic. {ECO:0000255}.);TOPO_DOM (Extracellular. {ECO:0000255}.);TRANSMEM (Helical. {ECO:0000255}.);MOD_RES (Phosphoserine. {ECO:0000250|UniProtKB:Q4FZU9}.);DISULFID ({ECO:0000305|PubMed:21512156}.);MUTAGEN (C->A: No effect on cell surface localization. {ECO:0000269|PubMed:21512156}.);MUTAGEN (C->A: Abolishes cell surface localization. {ECO:0000269|…			102
P48509	ASNIYKVEGGCITKL	YES	GP27	CD151_HUMAN;P48509;GP27 ;Membrane glycoprotein SFA-1 ;Platelet-endothelial tetraspan antigen 3 Short=PETA-3 ;Tetraspanin-24 Short=Tspan-24 ;CD151;TSPAN24	(Human)	11		VVALCGQRDH	ASNIYKVEGG	198	253							LIPID (S-palmitoyl cysteine.);TOPO_DOM (Cytoplasmic (Potential).);TOPO_DOM (Extracellular (Potential).);TRANSMEM (Helical; (Potential).);CARBOHYD (N-linked (GlcNAc...) (Potential).);TOPO_DOM (Cytoplasmic. {ECO:0000255}.);TOPO_DOM (Extracellular. {ECO:0000255}.);TRANSMEM (Helical. {ECO:0000255}.);LIPID (S-palmitoyl cysteine. {ECO:0000269|PubMed:11907260}.);CARBOHYD (N-linked (GlcNAc...) asparagine…	TOPO_DOM (Extracellular (Potential).);CHAIN (CD151 antigen.);TOPO_DOM (Extracellular. {ECO:0000255}.)	LIPID (S-palmitoyl cysteine.);TOPO_DOM (Cytoplasmic (Potential).);TRANSMEM (Helical; (Potential).);TOPO_DOM (Cytoplasmic. {ECO:0000255}.);TRANSMEM (Helical. {ECO:0000255}.);LIPID (S-palmitoyl cysteine. {ECO:0000269|PubMed:11907260}.)			119
Q15758	SYSTTYEERN	YES	Neutral amino acid transporter B(0)	AAAT_HUMAN;Q15758;Neutral amino acid transporter B(0);ATB(0);Baboon M7 virus receptor ;RD114/simian type D retrovirus receptor ;Sodium-dependent neutral amino acid transporter type 2 ;Solute carrier family 1 member 5;AAAT;SLC1A5;ASCT2;M7V1;RDR;RDRC	(Human)	19		PSNLVSAAFR	SYSTTYEERN	203	541							TOPO_DOM (Cytoplasmic (Potential).);TRANSMEM (Helical; (Potential).);MOD_RES (N-acetylmethionine.);CARBOHYD (N-linked (GlcNAc...) (Potential).);TOPO_DOM (Cytoplasmic. {ECO:0000305}.);TOPO_DOM (Extracellular. {ECO:0000305}.);TRANSMEM (Helical; Name=1. {ECO:0000305|PubMed:29872227}.);TRANSMEM (Helical; Name=2. {ECO:0000305|PubMed:29872227}.);TRANSMEM (Helical; Name=3. {ECO:0000305|PubMed:29872227}.…	TOPO_DOM (Extracellular (Potential).);CHAIN (Neutral amino acid transporter B(0).);TOPO_DOM (Extracellular. {ECO:0000305}.)	TRANSMEM (Helical; (Potential).);MOD_RES (Phosphoserine.);CARBOHYD (N-linked (GlcNAc...).);TOPO_DOM (Cytoplasmic. {ECO:0000305}.);TOPO_DOM (Extracellular. {ECO:0000305}.);TRANSMEM (Helical; Name=4. {ECO:0000305|PubMed:29872227}.);TRANSMEM (Helical; Name=5. {ECO:0000305|PubMed:29872227}.);TRANSMEM (Helical; Name=6. {ECO:0000305|PubMed:29872227}.);TRANSMEM (Helical; Name=7. {ECO:0000305|PubMed:2987…			121
Q9H8M5	GLPPPPWAETTWIYHDGEDTKM	YES	Cyclin-M2	CNNM2_HUMAN;Q9H8M5;Cyclin-M2;CNNM2	(Human)	10		VGGKGGSGVA	GLPPPPWAET	222	875							CARBOHYD (N-linked (GlcNAc...) (Potential).);CARBOHYD (N-linked (GlcNAc...) asparagine. {ECO:0000255}.)	TOPO_DOM (Extracellular (Potential).);CHAIN (Metal transporter CNNM2.);TOPO_DOM (Extracellular. {ECO:0000255}.)	TOPO_DOM (Cytoplasmic (Potential).);TOPO_DOM (Extracellular (Potential).);DOMAIN (DUF21.);DOMAIN (CBS 1.);DOMAIN (CBS 2.);INTRAMEM (Helical; (Potential).);TRANSMEM (Helical; (Potential).);TOPO_DOM (Cytoplasmic. {ECO:0000255}.);TOPO_DOM (Extracellular. {ECO:0000255}.);TRANSMEM (Helical. {ECO:0000255}.);INTRAMEM (Helical. {ECO:0000255}.);DOMAIN (CNNM transmembrane. {ECO:0000255|PROSITE- ProRule:PRU…			-168
Q96GC9	MLEHAESAQDFASRA	YES	Vacuole membrane protein 1	VMP1_HUMAN;Q96GC9;Vacuole membrane protein 1;Transmembrane protein 49;VMP1;TDC1	(Human)	17		DDEEYQEFEE	MLEHAESAQD	230	406							MOD_RES (N-acetylalanine.);TRANSMEM (Helical; (Potential).);INIT_MET (Removed.);TOPO_DOM (Cytoplasmic (Potential).);TOPO_DOM (Extracellular (Potential).);INIT_MET (Removed. {ECO:0000244|PubMed:22814378}.);TOPO_DOM (Cytoplasmic. {ECO:0000255}.);TOPO_DOM (Extracellular. {ECO:0000255}.);TRANSMEM (Helical. {ECO:0000255}.);MOD_RES (N-acetylalanine. {ECO:0000244|PubMed:22814378}.)	CHAIN (Vacuole membrane protein 1.);TOPO_DOM (Extracellular (Potential).);TOPO_DOM (Extracellular. {ECO:0000255}.);REGION (VTT domain. {ECO:0000305|PubMed:30093494}.)	TRANSMEM (Helical; (Potential).);TOPO_DOM (Cytoplasmic (Potential).);TOPO_DOM (Extracellular (Potential).);TOPO_DOM (Cytoplasmic. {ECO:0000255}.);TOPO_DOM (Extracellular. {ECO:0000255}.);TRANSMEM (Helical. {ECO:0000255}.)			131
Q96GC9	HAESAQDFASRA	YES	Vacuole membrane protein 1	VMP1_HUMAN;Q96GC9;Vacuole membrane protein 1;Transmembrane protein 49;VMP1;TDC1	(Human)	17		EYQEFEEMLE	HAESAQDFAS	233	406							MOD_RES (N-acetylalanine.);TRANSMEM (Helical; (Potential).);INIT_MET (Removed.);TOPO_DOM (Cytoplasmic (Potential).);TOPO_DOM (Extracellular (Potential).);INIT_MET (Removed. {ECO:0000244|PubMed:22814378}.);TOPO_DOM (Cytoplasmic. {ECO:0000255}.);TOPO_DOM (Extracellular. {ECO:0000255}.);TRANSMEM (Helical. {ECO:0000255}.);MOD_RES (N-acetylalanine. {ECO:0000244|PubMed:22814378}.)	CHAIN (Vacuole membrane protein 1.);TOPO_DOM (Extracellular (Potential).);TOPO_DOM (Extracellular. {ECO:0000255}.);REGION (VTT domain. {ECO:0000305|PubMed:30093494}.)	TRANSMEM (Helical; (Potential).);TOPO_DOM (Cytoplasmic (Potential).);TOPO_DOM (Extracellular (Potential).);TOPO_DOM (Cytoplasmic. {ECO:0000255}.);TOPO_DOM (Extracellular. {ECO:0000255}.);TRANSMEM (Helical. {ECO:0000255}.)			134
Q9Y6M7	SFADIGKKH	YES	Sodium bicarbonate cotransporter 3	S4A7_HUMAN;Q9Y6M7;Sodium bicarbonate cotransporter 3;Electroneutral Na/HCO(3) cotransporter ;Sodium bicarbonate cotransporter 2 ;Sodium bicarbonate cotransporter 2b Short=Bicarbonate transporter ;Solute carrier family 4 member 7;S4A7;SLC4A7;BT;NBC2B;SBC2;SLC4A6	(Human)	3		RFTSRIPLVR	SFADIGKKHS	233	1214							MOD_RES (Phosphoserine (By similarity).);CARBOHYD (N-linked (GlcNAc...) (Potential).);MOD_RES (Phosphoserine. {ECO:0000250|UniProtKB:Q8BTY2}.);MOD_RES (Phosphoserine. {ECO:0000244|PubMed:23186163}.);MOD_RES (Phosphoserine. {ECO:0000250|UniProtKB:Q9R1N3}.);CARBOHYD (N-linked (GlcNAc...) asparagine. {ECO:0000255}.)	CHAIN (Sodium bicarbonate cotransporter 3.);TOPO_DOM (Extracellular (Potential).);TOPO_DOM (Extracellular. {ECO:0000255}.)	MOD_RES (Phosphoserine (By similarity).);MOD_RES (Phosphoserine.);MOD_RES (Phosphothreonine.);REGION (CA2-binding.);MOTIF (PDZ-binding.);MUTAGEN (DD->NN: Loss of interaction with CA2. Loss of regulation by CA2.);MUTAGEN (DDD->NNN: No effect on interaction with CA2. No effect on regulation by CA2.);MUTAGEN (L->G: Loss of interaction with ATP6V1B1.);TOPO_DOM (Cytoplasmic (Potential).);TOPO_DOM (Ext…			-743
Q9NY26	ILPQELASSEQRI	YES	Zinc transporter ZIP1	S39A1_HUMAN;Q9NY26;Zinc transporter ZIP1;Solute carrier family 39 member 1 ;Zinc-iron-regulated transporter-like ;Zrt- and Irt-like protein 1 Short=ZIP-1 Short=hZIP1;S39A1;SLC39A1;IRT1;ZIP1;ZIRTL	(Human)	1		GTFLYITFLE	ILPQELASSE	291	324							REGION (Heavy metals binding (By similarity).);TOPO_DOM (Extracellular (Potential).);TOPO_DOM (Cytoplasmic (Potential).);TRANSMEM (Helical; (Potential).);TOPO_DOM (Extracellular. {ECO:0000255}.);TOPO_DOM (Cytoplasmic. {ECO:0000255}.);TRANSMEM (Helical. {ECO:0000255}.);REGION (Heavy metals binding. {ECO:0000250}.)	CHAIN (Zinc transporter ZIP1.);TRANSMEM (Helical; (Potential).);TRANSMEM (Helical. {ECO:0000255}.)	TOPO_DOM (Cytoplasmic (Potential).);TRANSMEM (Helical; (Potential).);TOPO_DOM (Cytoplasmic. {ECO:0000255}.);TRANSMEM (Helical. {ECO:0000255}.)			201
[truncated: 34 more rows]

## Sheet: EC_Secreted
Accession	Input Sequence	Protein found	Recommended Protein Name	Other Names and IDs	Species	Chromosome	Chromosome band	P10 to P1	P1' to P10'	P1' Position	Full protein length (aa)	UniProt curated start	Alternative Spliced Start	Cleaving proteases	Other experimental terminus evidences	Alternative Translation Start	Protease Web Connections	N-terminal Features (Start to P1)	Features spanning terminus (P1 to P1')	C-terminal Features (P1' to End)	Distance To signal peptide	Distance to propeptide lost	Distance to last transmembrane domain (shed)
[truncated: 152 more rows]

[truncated: 1 more sheets: EC_SinglePassTM]
