# Supplementary material for: Direct Identification of Proteolytic Cleavages on Living Cells Using a Glycan-Tethered Peptide Ligase
Source: ACS Cent Sci. 2022 Oct 11;8(10):1447–56. doi: 10.1021/acscentsci.2c00899 (PMC9615116; doi:10.1021/acscentsci.2c00899)
Supplement: Supplementary file 4 — oc2c00899_si_004.xlsx [file oc2c00899_si_004.xlsx]

## Sheet: MCF10A_KRASG12V
Peptide	Accession	log2FC_med	Coeff. of variation	Cell surface capture Protein Abundance (log2FC_med)	log10 pvalue for Cell surface capture	Signal sequence aa distance	Previous amino acids	P4-P4'	Peptide_start	Peptide_end	N-termini topology	Protein_type	Location	Amino acid distance to propeptide	Cell surface protein atlas present y/n	Cell surface protein atlas (HEK293) y/n	Predicted structure at cut site	Molec_func
ICGPDSALAR	P07204|TRBM_HUMAN	-1.18442	-0.691202	0.576998	1.12004	448	TFEC	TFECICGP	465	474	Extracellular	single-pass type i membrane protein	membrane	no Propeptide	yes		beta	signaling receptor activity; transmembrane signaling receptor activity
FLNDSEQVAR	Q9BVT8|TMUB1_HUMAN	-1.03125	-0.684621			no SS	LRLK	LRLKFLND	109	118	Extracellular	multi-pass membrane protein	endosome, PM, nucleus, cytoplasm	no Propeptide
HTANILPDIENEDFIKDCVR	P48060|GLIP1_HUMAN	-2.55639	-0.683457			0	SNYS	SNYSHTAN	20	39	SS	single-pass membrane protein	membrane	no Propeptide			outside struct
EVEKTACPSGK	Q13421|MSLN_HUMAN	-0.679227	-0.667879	-1.57177	4.68785	261	RFRR	RFRREVEK	296	306		gpi-anchored	golgi, PM, secreted	-311	yes		outside struct
DIGPYQSGR	Q8N474|SFRP1_HUMAN	-1.28931	-0.657745			12	SFQS	SFQSDIGP	42	50		secreted	PM, secreted	no Propeptide
TLPSLPLNSADEIYELR	Q6YHK3|CD109_HUMAN	-1.51457	-0.636086	-0.847923	14.8706	69	FKTL	FKTLTLPS	89	105		gpi-anchored	PM	-1332	yes	yes
LFIPPNSDPVPAR	Q9UQC9|CLCA2_HUMAN	-4.48289	-0.612984	-2.79195	6.76873	856	AQAP	AQAPLFIP	886	898	Extracellular	single-pass type i membrane protein	PM, secreted	no Propeptide	yes
NILPDIENEDFIKDCVR	P48060|GLIP1_HUMAN	-0.104697	-0.603134			3	SHTA	SHTANILP	23	39	Near SS	single-pass membrane protein	membrane	no Propeptide			outside struct
QTLVPENEAAGTAVLR	Q9NYQ7|CELR3_HUMAN	-0.862496	-0.599151			300	QYNY	QYNYQTLV	331	346	Extracellular	multi-pass membrane protein	PM	no Propeptide	yes			G protein-coupled receptor activity
SILPYGDSMDR	Q9UMD9|COHA1_HUMAN	-2.45417	-0.587639			no SS	RIRR	RIRRSILP	508	518	Extracellular	single-pass type ii membrane protein	PM, secreted	no Propeptide
MTELEPSKFSK	Q9ULF5|S39AA_HUMAN	-1.33742	-0.583215	0.0717437	0.734659	19	QHRG	QHRGMTEL	43	53	Extracellular	multi-pass membrane protein	membrane	no Propeptide	yes	yes
TVTDLDAPNSPAWR	P22223|CADH3_HUMAN	-0.847861	-0.559021	0.206884	0.38396	327	VQRL	VQRLTVTD	350	363	Extracellular	single-pass type i membrane protein	PM	243			outside struct
LVSVVSESLTPER	Q04721|NOTC2_HUMAN	-1.07408	-0.555659	-0.221562	3.37715	1639	LSYP	LSYPLVSV	1663	1675	Extracellular	single-pass type i membrane protein	PM, nucleus, cytoplasm	no Propeptide	yes		beta	signaling receptor activity
AAAAAAAAAAGEGAR	Q7RTP0|NIPA1_HUMAN	-1.78588	-0.549979			no SS	TAAA	TAAAAAAA	7	21	Extracellular	multi-pass membrane protein	endosome, PM	no Propeptide
AAAAAAAAGAFAGR	Q8N697|S15A4_HUMAN	-2.39793	-0.544941	-0.971431	0.90309	no SS	GARR	GARRAAAA	20	33	Extracellular	multi-pass membrane protein	endosome, lysosome	no Propeptide	yes	yes
FSYLPIQKGVPELVLK	P23229|ITA6_HUMAN	-1.59794	-0.539845	-0.798581	3.33554	669	NQDK	NQDKFSYL	691	706	Extracellular	single-pass type i membrane protein	PM	no Propeptide	yes	yes
GQYGNPLNK	O14672|ADA10_HUMAN	-1.10212	-0.529256	-0.554733	0.391354	1	AGMG	AGMGGQYG	19	27	Near SS	single-pass type i membrane protein	golgi, vesicle, PM, cytoplasm	-1	yes	yes	outside struct	signaling receptor binding
GLEEELQFSLGSK	P0C0L4|CO4A_HUMAN	-1.35893	-0.527626			1335	RQIR	RQIRGLEE	1353	1365		secreted	projection, PM, secreted	674	yes		unstructured
GLEEELQFSLGSK	P0C0L5|CO4B_HUMAN	-1.35893	-0.527626			1335	RQIR	RQIRGLEE	1353	1365	fN	secreted	projection, PM, secreted	674			unstructured
FMEENEGHIVDIHDFSLGSSPHVR	Q6YHK3|CD109_HUMAN	-1.28844	-0.507311	-0.847923	14.8706	644	YAER	YAERFMEE	664	687		gpi-anchored	PM	-757	yes	yes
GSNLGVQAGDIQR	O15031|PLXB2_HUMAN	-0.675169	-0.504311	0.279495	9.86142	807	ITIL	ITILGSNL	825	837	Extracellular	single-pass type i membrane protein	PM	no Propeptide	yes	yes	outside struct	semaphorin receptor activity
DIGFWCPR	O60353|FZD6_HUMAN	-0.736966	-0.494562			139	QVQR	QVQRDIGF	156	163	Extracellular	multi-pass membrane protein	ER, vesicle, PM	no Propeptide				G protein-coupled receptor activity; Wnt-activated receptor activity
LQEPGGGGSGGESR	O60245|PCDH7_HUMAN	-0.982892	-0.487815	-0.333262	0.129486	156	RYEL	RYELLQEP	183	196	Extracellular	single-pass type i membrane protein	PM	no Propeptide	yes	yes	outside struct
HHDGQFCHKPCPPGER	P25445|TNR6_HUMAN	-1.21759	-0.481867	-0.634628	5.26582	29	LEGL	LEGLHHDG	53	68	Extracellular	single-pass type i membrane protein	PM, secreted	no Propeptide	yes	yes	outside struct	signaling receptor activity; tumor necrosis factor-activated receptor activity
ATGPYGAPAGPLIVPYNLPLPGGVVPR	P17931|LEG3_HUMAN	-0.908527	-0.48109			no SS	GAYP	GAYPATGP	103	129		secreted	secreted, nucleus, cytoplasm	no Propeptide			unstructured
ALGPECGWCVQEDFISGGSR	P26012|ITB8_HUMAN	-0.482892	-0.471405	-0.289107	5.30769	19	ARCL	ARCLALGP	60	79	Extracellular	single-pass type i membrane protein	PM	no Propeptide	yes		outside struct	signaling receptor activity
ILPYGDSMDR	Q9UMD9|COHA1_HUMAN	-2.07793	-0.469942			no SS	IRRS	IRRSILPY	509	518	Extracellular	single-pass type ii membrane protein	PM, secreted	no Propeptide
LEGLHHDGQFCHKPCPPGER	P25445|TNR6_HUMAN	-1.35845	-0.469857	-0.634628	5.26582	25	ETQN	ETQNLEGL	49	68	Extracellular	single-pass type i membrane protein	PM, secreted	no Propeptide	yes	yes	outside struct	signaling receptor activity; tumor necrosis factor-activated receptor activity
FVTKDQANCR	Q14512|FGFP1_HUMAN	-1.97616	-0.468729			38	NKGK	NKGKFVTK	60	69		secreted	PM, secreted	no Propeptide
EGAEAPCGVAPQAR	Q16651|PRSS8_HUMAN	-2.8365	-0.458168			3	GTGA	GTGAEGAE	31	44	Near SS, Propeptide	single-pass membrane protein	PM, secreted	0			outside struct
SHTANILPDIENEDFIKDCVR	P48060|GLIP1_HUMAN	-1.55889	-0.453595			-1	VSNY	VSNYSHTA	19	39	SS	single-pass membrane protein	membrane	no Propeptide			outside struct
LHEASENLK	Q9H9K5|MER34_HUMAN	-1.71798	-0.439215	-2.5133	1.73875	436	NIQR	NIQRLHEA	461	469	Extracellular	single-pass type i membrane protein	PM, secreted	no Propeptide
ADPDPMKNTCK	P78536|ADA17_HUMAN	-1.46369	-0.438197	-0.366378	2.88347	200	VKRR	VKRRADPD	216	226	Extracellular	single-pass type i membrane protein	membrane	2	yes	yes	outside struct	interleukin-6 receptor binding
SVSDYVNYDIIVR	P21453|S1PR1_HUMAN	-2	-0.432209			no SS	AHRS	AHRSSVSD	15	27	Extracellular	multi-pass membrane protein	endosome, PM	no Propeptide	yes	yes	outside struct	G protein-coupled receptor activity; G protein-coupled receptor binding; sphingosine-1-phosphate receptor activity
SFLLPEVGR	P34969|5HT7R_HUMAN	-1.39593	-0.425916			no SS	GHLR	GHLRSFLL	18	26	Extracellular	multi-pass membrane protein	PM	no Propeptide				G protein-coupled serotonin receptor activity; neurotransmitter receptor activity
AFVPTCIEQIHVVPPCR	O60353|FZD6_HUMAN	-1.32193	-0.419764			63	FLCK	FLCKAFVP	80	96	Extracellular	multi-pass membrane protein	ER, vesicle, PM	no Propeptide				G protein-coupled receptor activity; Wnt-activated receptor activity
AGNPGYNPYVECQDSVR	Q86X29|LSR_HUMAN	-2.32193	-0.418064			no SS	AQLA	AQLAAGNP	155	171	Extracellular	single-pass membrane protein	PM	no Propeptide
AVDFFVPSASSR	P06756|ITAV_HUMAN	-1.11014	-0.413082	-0.0253595	0.216122	23	YFGF	YFGFAVDF	52	63	Extracellular	single-pass type i membrane protein	PM	no Propeptide	yes	yes	unstructured	coreceptor activity; virus receptor activity
DFAGDLDYNELAVR	Q9UMD9|COHA1_HUMAN	-1.25154	-0.411192			no SS	LLGA	LLGADFAG	1366	1379	Extracellular	single-pass type ii membrane protein	PM, secreted	no Propeptide
LTVTDLDAPNSPAWR	P22223|CADH3_HUMAN	-0.810966	-0.406848	0.206884	0.38396	326	EVQR	EVQRLTVT	349	363	Extracellular	single-pass type i membrane protein	PM	242			outside struct
LFDETPVCIETETAPLR	Q9NZU0|FLRT3_HUMAN	-1.65236	-0.400494	1.02791	0.60206	462	SNLY	SNLYLFDE	489	505	Extracellular	single-pass membrane protein	ER, PM, secreted	no Propeptide			outside struct	fibroblast growth factor receptor binding
GCQLNFIENPVSQVEILK	P18564|ITB6_HUMAN	-0.599462	-0.395533	-1.91203	4.85534	49	LLAK	LLAKGCQL	69	86	Extracellular	single-pass type i membrane protein	PM	no Propeptide	yes		unstructured	signaling receptor activity; virus receptor activity
GGPGSAVSPYPTFNPSSDVAALHK	P04083|ANXA1_HUMAN	-2.18442	-0.382341			no SS	KSSK	KSSKGGPG	30	53		secreted	endosome, vesicle, PM, secreted, nucleus, cytoplasm	no Propeptide			unstructured	signaling receptor binding
AAAAAAAAAGEGAR	Q7RTP0|NIPA1_HUMAN	-1.55639	-0.381602			no SS	AAAA	AAAAAAAA	8	21	Extracellular	multi-pass membrane protein	endosome, PM	no Propeptide
SSGSFSDADLADGVSGGEGK	P14209|CD99_HUMAN	-0.0740006	-0.378412			65	NHPS	NHPSSSGS	86	105	Extracellular	single-pass type i membrane protein	membrane	no Propeptide
MYQMDIQQELQR	P04114|APOB_HUMAN	-0.937042	-0.373357			2497	TRDR	TRDRMYQM	2523	2534		secreted	secreted, cytoplasm	no Propeptide	yes			low-density lipoprotein particle receptor binding
YEAHVPENAVGHEVQR	P22223|CADH3_HUMAN	-1.69267	-0.372463	0.206884	0.38396	310	DPQK	DPQKYEAH	333	348	Extracellular	single-pass type i membrane protein	PM	226			outside struct
VVSEQKDTLGNTQIK	Q14512|FGFP1_HUMAN	-3.64386	-0.371618			13	LHSK	LHSKVVSE	35	49		secreted	PM, secreted	no Propeptide
TEVTSKMFQK	P16144|ITB4_HUMAN	-1.38699	-0.344341	-0.858608	0.0882891	357	RGLR	RGLRTEVT	383	392	Extracellular	single-pass type i membrane protein	PM	no Propeptide	yes		outside struct	G protein-coupled receptor binding
AAGNPGYNPYVECQDSVR	Q86X29|LSR_HUMAN	-1.4344	-0.334539			no SS	NAQL	NAQLAAGN	154	171	Extracellular	single-pass membrane protein	PM	no Propeptide
ELDPMDVR	P46531|NOTC1_HUMAN	-0.321928	-0.328086			1648	RRRR	RRRRELDP	1665	1672	Extracellular	single-pass type i membrane protein	PM, nucleus	no Propeptide	yes	yes	unstructured	transmembrane signaling receptor activity
SYLSDSGSTGEHTK	P08195|4F2_HUMAN	-1.8365	-0.327534	-1.22715	4.31488	no SS	LLTS	LLTSSYLS	403	416	Extracellular	single-pass type ii membrane protein	lysosome, melanosome, PM	no Propeptide	yes	yes	unstructured
AVLAAVEIR	P06756|ITAV_HUMAN	-0.418251	-0.325691	-0.0253595	0.216122	738	KVDL	KVDLAVLA	767	775	Extracellular	single-pass type i membrane protein	PM	no Propeptide	yes	yes	unstructured	coreceptor activity; virus receptor activity
LHHDGQFCHKPCPPGER	P25445|TNR6_HUMAN	-1.59946	-0.320666	-0.634628	5.26582	28	NLEG	NLEGLHHD	52	68	Extracellular	single-pass type i membrane protein	PM, secreted	no Propeptide	yes	yes	outside struct	signaling receptor activity; tumor necrosis factor-activated receptor activity
DMKSAHLLPEHIFDGEGLASSF	P23229|ITA6_HUMAN	-1.87659	-0.319449	-0.798581	3.33554	312	LLKR	LLKRDMKS	334	355	Extracellular	single-pass type i membrane protein	PM	no Propeptide	yes	yes
NQSPVDQGATGASQGLLDR	P18827|SDC1_HUMAN	-2.3986	-0.305207	-0.0448752	0	210	PDRR	PDRRNQSP	231	249	Extracellular	single-pass type i membrane protein	secreted	no Propeptide			outside struct
LVTFGHSLSK	Q16553|LY6E_HUMAN	-0.627661	-0.300913			41	GIGN	GIGNLVTF	60	69		gpi-anchored	PM	-42				acetylcholine receptor inhibitor activity
LQGMAPAAGADLDK	Q9UMD9|COHA1_HUMAN	-3.8365	-0.287039			no SS	EKDR	EKDRLQGM	524	537	Extracellular	single-pass type ii membrane protein	PM, secreted	no Propeptide
VSVCDCEGAAGVCR	P12830|CADH1_HUMAN	-3.64386	-0.267354			662	TTLE	TTLEVSVC	683	696	Extracellular	single-pass type i membrane protein	endosome, golgi, PM, cytoplasm	529	yes		unstructured
VYTILNDDGGQFVVTTNPVNNDGILK	P12830|CADH1_HUMAN	-3.32193	-0.257077			391	AWEA	AWEAVYTI	412	437	Extracellular	single-pass type i membrane protein	endosome, golgi, PM, cytoplasm	258	yes		unstructured
SQGLLDRK	P18827|SDC1_HUMAN	-2.58959	-0.256291	-0.0448752	0	222	ATGA	ATGASQGL	243	250	Extracellular	single-pass type i membrane protein	secreted	no Propeptide			outside struct
SHYYDYPSIAHLVQK	P05556|ITB1_HUMAN	-0.184797	-0.250967	1.16076	40.8732	292	MYTM	MYTMSHYY	311	325	Extracellular	single-pass type i membrane protein	endosome, melanosome, PM	no Propeptide	yes	yes	turn	coreceptor activity; virus receptor activity
GGLLGADFAGDLDYNELAVR	Q9UMD9|COHA1_HUMAN	-3.32193	-0.246168			no SS	YAGN	YAGNGGLL	1360	1379	Extracellular	single-pass type ii membrane protein	PM, secreted	no Propeptide
ITSDYQATQK	P32926|DSG3_HUMAN	-2.75318	-0.221518	-1.72869	3.37715	51	PIAK	PIAKITSD	73	82	Extracellular	single-pass type i membrane protein	PM	24			unstructured
GLAGEPLLFVGR	O43157|PLXB1_HUMAN	-1.05328	-0.220617	-1.42409	1.40824	141	LVAQ	LVAQGLAG	159	170	Extracellular	single-pass type i membrane protein	PM, secreted	no Propeptide	yes	yes	unstructured	semaphorin receptor activity; semaphorin receptor binding; signaling receptor activity; transmembrane signaling receptor activity
SSSMSTGGGGAGSLGAGGAFGEAAGDR	Q9UMD9|COHA1_HUMAN	-1.73697	-0.214159			no SS	GSSY	GSSYSSSM	1308	1334	Extracellular	single-pass type ii membrane protein	PM, secreted	no Propeptide
GLVLGPIHK	P08195|4F2_HUMAN	-2.25154	-0.205202	-1.22715	4.31488	no SS	LKVK	LKVKGLVL	258	266	Extracellular	single-pass type ii membrane protein	lysosome, melanosome, PM	no Propeptide	yes	yes	beta
GFIEGHVVIPR	P16070|CD44_HUMAN	-2.02945	-0.203815	0.552467	4.46199	61	TCRY	TCRYGFIE	80	90	Extracellular	single-pass type i membrane protein	PM	no Propeptide	yes	yes	beta	transmembrane signaling receptor activity
DGGFDLSDALPDNENK	P14209|CD99_HUMAN	-1.12887	-0.197232			2	VAAP	VAAPDGGF	23	38	Extracellular, Near SS	single-pass type i membrane protein	membrane	no Propeptide
VYTAEDPDKENQK	P22223|CADH3_HUMAN	-2.32193	-0.196076	0.206884	0.38396	438	EPVC	EPVCVYTA	461	473	Extracellular	single-pass type i membrane protein	PM	354			outside struct
NDDGGQFVVTTNPVNNDGILK	P12830|CADH1_HUMAN	-3.18442	-0.190095			396	YTIL	YTILNDDG	417	437	Extracellular	single-pass type i membrane protein	endosome, golgi, PM, cytoplasm	263	yes		unstructured
SLDPVTGAVTTAEELDRETK	Q9HCU4|CELR2_HUMAN	-1.5909	-0.173319	-1.60539	8.11909	203	NQFF	NQFFSLDP	233	252	Extracellular	multi-pass membrane protein	PM	no Propeptide	yes	yes		G protein-coupled receptor activity
FQSDIGPYQSGR	Q8N474|SFRP1_HUMAN	-3.10545	-0.167806			9	DYVS	DYVSFQSD	39	50		secreted	PM, secreted	no Propeptide
ATDSGQPPLSASVR	Q9NYQ8|FAT2_HUMAN	-1.88897	-0.166505	-2.65176	5.80921	1301	LTIK	LTIKATDS	1318	1331	Extracellular	single-pass type i membrane protein	golgi, PM	no Propeptide
ALFLETEQLK	Q13740|CD166_HUMAN	-0.727411	-0.162445	1.00672	19.0801	117	IVSK	IVSKALFL	143	152	Extracellular	single-pass type i membrane protein	PM, secreted	no Propeptide	yes	yes	unstructured	signaling receptor binding
DWVIPPISCPENEKGPFPK	P12830|CADH1_HUMAN	-2.73697	-0.15261			134	RQKR	RQKRDWVI	155	173	Extracellular	single-pass type i membrane protein	endosome, golgi, PM, cytoplasm	1	yes		outside struct
SSTPAGSIEAQAR	Q13308|PTK7_HUMAN	-0.645443	-0.148283	0.289806	6.59269	454	YRCM	YRCMSSTP	483	495	Extracellular	single-pass type i membrane protein	PM	no Propeptide	yes	yes	outside struct	coreceptor activity involved in Wnt signaling pathway, planar cell polarity pathway
QEECVCENYK	P16422|EPCAM_HUMAN	-2.25154	-0.141174	-3.28717	6.08519	2	FAAA	FAAAQEEC	24	33	Extracellular, Near SS	single-pass type i membrane protein	PM	no Propeptide	yes		outside struct
SLKSFVVTSVVAFPTDSK	Q9Y5Y6|ST14_HUMAN	-1.50116	-0.134436	-2.51821	9.4673	no SS	PRAR	PRARSLKS	187	204	Extracellular	single-pass type ii membrane protein	membrane	no Propeptide	yes		outside struct
DTPGLWELEEATLGASSCPCVESVQGSTLMPVHVER	O43157|PLXB1_HUMAN	-2.01261	-0.132286	-1.42409	1.40824	878	DYQY	DYQYDTPG	896	931	Extracellular	single-pass type i membrane protein	PM, secreted	no Propeptide	yes	yes	unstructured	semaphorin receptor activity; semaphorin receptor binding; signaling receptor activity; transmembrane signaling receptor activity
GDVFPSYTCTCLK	Q08431|MFGM_HUMAN	-1.88897	-0.119206	-0.465078	1.85709	25	QEVR	QEVRGDVF	47	59		secreted	vesicle, PM, secreted	no Propeptide	yes	yes
MVPSEAISLSETVK	Q6YHK3|CD109_HUMAN	-0.781215	-0.113056	-0.847923	14.8706	1305	LSGF	LSGFMVPS	1325	1338		gpi-anchored	PM	-96	yes	yes
DTLGNTQIK	Q14512|FGFP1_HUMAN	-2.64386	-0.106497			19	SEQK	SEQKDTLG	41	49		secreted	PM, secreted	no Propeptide
SLGDSDGKHETVNQEEK	P98172|EFNB1_HUMAN	-0.713895	-0.093737	-0.948093	4.11751	175	GSRG	GSRGSLGD	201	217	Extracellular	single-pass type i membrane protein	PM, nucleus	no Propeptide	yes	yes		ephrin receptor binding
QATVPENQPAGTPVASLR	Q9HCU4|CELR2_HUMAN	-1.89294	-0.0799863	-1.60539	8.11909	157	PPSY	PPSYQATV	187	204	Extracellular	multi-pass membrane protein	PM	no Propeptide	yes	yes		G protein-coupled receptor activity
NCPNPTADCK	P13987|CD59_HUMAN	-0.340191	-0.0759212	0.694996	2.3914	6	LQCY	LQCYNCPN	30	39		gpi-anchored	PM, secreted	-73	yes	yes	unstructured
IKENLAVGSK	Q14574|DSC3_HUMAN	-2.79364	-0.0758227	-2.89071	0.60206	454	QYVR	QYVRIKEN	480	489	Extracellular	single-pass type i membrane protein	PM	345
GFSLADIPYQEIAGEHLR	Q9Y625|GPC6_HUMAN	-0.377191	-0.0702525			19	YGAK	YGAKGFSL	41	58		gpi-anchored	PM, secreted	-489				coreceptor activity involved in Wnt signaling pathway, planar cell polarity pathway
HIENLNMEADPGQYR	P35613|BASI_HUMAN	-0.819559	-0.0545821	0.682093	12.8993	266	RSEL	RSELHIEN	286	300	Extracellular	single-pass type i membrane protein	endosome, ER, melanosome, PM	no Propeptide	yes	yes	beta	signaling receptor activity; virus receptor activity
NVFLPPVIK	Q86UK0|ABCAC_HUMAN	-3.8365	0	0.37245	0	no SS	YDSG	YDSGNVFL	974	982	Extracellular	multi-pass membrane protein	membrane	no Propeptide				apolipoprotein A-I receptor binding; signaling receptor binding
CLSKSQQCNGKDDCGDGSDEASCPK	Q9Y5Y6|ST14_HUMAN	-1.2863	0	-2.51821	9.4673	no SS	SNGK	SNGKCLSK	537	561	Extracellular	single-pass type ii membrane protein	membrane	no Propeptide	yes		outside struct
AAADPLLGGQGPAK	Q14114|LRP8_HUMAN	0.815482	0.0284322	-0.0483958	0	1	HLAA	HLAAAAAD	32	45	Near SS	single-pass type i membrane protein	PM, secreted	no Propeptide			outside struct	cargo receptor activity; low-density lipoprotein particle receptor activity; reelin receptor activity; transmembrane signaling receptor activity; very-low-density lipoprotein particle receptor activity
GFNNISELLPR	O94933|SLIK3_HUMAN	0.550825	0.0379267			371	CKER	CKERGFNN	396	406	Extracellular	single-pass type i membrane protein	membrane	no Propeptide	yes
TFETSGENTAVVAVEPDRR	P18827|SDC1_HUMAN	2.53187	0.0390001	-0.0448752	0	191	EQDF	EQDFTFET	212	230	Extracellular	single-pass type i membrane protein	secreted	no Propeptide			outside struct
STVQGSNIFER	P31431|SDC4_HUMAN	0.875132	0.0698993			116	VSMS	VSMSSTVQ	133	143	Extracellular	single-pass type i membrane protein	secreted	no Propeptide			outside struct	thrombospondin receptor activity
SSLGAPAISAASFLQDLIHR	Q15043|S39AE_HUMAN	2.44361	0.0817662	0.971738	4.19615	2	EAHA	EAHASSLG	31	50	Extracellular, Near SS	multi-pass membrane protein	endosome, lysosome, PM	no Propeptide	yes	yes
LVPHLGDR	P19438|TNR1A_HUMAN	1.60881	0.100813	1.30201	0.50515	2	GVIG	GVIGLVPH	30	37	Extracellular, Near SS	single-pass type i membrane protein	golgi, PM, secreted	no Propeptide	yes	yes	outside struct	tumor necrosis factor-activated receptor activity
GGVVLKEDALPGQK	P35613|BASI_HUMAN	1.13188	0.102763	0.682093	12.8993	154	RWLK	RWLKGGVV	174	187	Extracellular	single-pass type i membrane protein	endosome, ER, melanosome, PM	no Propeptide	yes	yes	unstructured	signaling receptor activity; virus receptor activity
AATEEPEVIPDPAK	Q15262|PTPRK_HUMAN	2.24184	0.109331	-0.25432	6.75362	707	IATK	IATKAATE	732	745	Extracellular	single-pass type i membrane protein	PM	no Propeptide	yes	yes	outside struct	transmembrane receptor protein tyrosine phosphatase activity
QQDLAPQQR	O14763|TR10B_HUMAN	3.02846	0.109457			4	ALIT	ALITQQDL	58	66	Extracellular, Near SS	single-pass type i membrane protein	membrane	no Propeptide			outside struct	signaling receptor activity; TRAIL receptor activity
NLSQDDSQPWTSDETVVAGGTVVLK	Q8N126|CADM3_HUMAN	3.30451	0.12856	1.49172	1.88519	2	PGGA	PGGANLSQ	25	49	Extracellular, Near SS	single-pass type i membrane protein	PM	no Propeptide	yes		outside struct
ASEAEIQPQTQVTLR	Q13308|PTK7_HUMAN	1.60609	0.129137	0.289806	6.59269	106	LKHP	LKHPASEA	135	149	Extracellular	single-pass type i membrane protein	PM	no Propeptide	yes	yes	outside struct	coreceptor activity involved in Wnt signaling pathway, planar cell polarity pathway
IAGGGGFSDKDLEDIVGGGEYKPDK	Q8TCZ2|C99L2_HUMAN	0.526069	0.130093			115	RRKP	RRKPIAGG	139	163	Extracellular	single-pass type i membrane protein	PM	no Propeptide
LVNYVSDVR	P43121|MUC18_HUMAN	2.1375	0.142879	2.21278	2.81648	317	PQEL	PQELLVNY	339	347	Extracellular	single-pass type i membrane protein	membrane	no Propeptide	yes	yes
ESAHYSVAEETEIGSFVANLAR	Q9Y5E9|PCDBE_HUMAN	1.42761	0.151939			4	RAGT	RAGTESAH	29	50	Extracellular, Near SS	single-pass type i membrane protein	PM	no Propeptide
LTEGYVGALHENR	P23470|PTPRG_HUMAN	2.72894	0.17873	0.801914	3.53496	12	CFPA	CFPALTEG	30	42	Extracellular	single-pass type i membrane protein	membrane	no Propeptide	yes	yes	outside struct	transmembrane receptor protein tyrosine phosphatase activity
SLEDPQTHSNR	P08238|HS90B_HUMAN	1.18031	0.190304			no SS	SSGF	SSGFSLED	669	679		secreted	melanosome, PM, secreted, nucleus, cytoplasm	no Propeptide		yes	outside struct	sulfonylurea receptor binding
FITPFTSAGEGPSATFTK	Q99650|OSMR_HUMAN	0.948601	0.202462	0.930786	8.19229	687	FYEF	FYEFFITP	713	730	Extracellular	single-pass type i membrane protein	membrane	no Propeptide	yes			ciliary neurotrophic factor receptor binding; cytokine binding; cytokine receptor activity; leukemia inhibitory factor receptor activity
VLTVAAENQVPLAK	P19022|CADH2_HUMAN	1.1375	0.210144	2.21386	9.1081	435	NRMF	NRMFVLTV	459	472	Extracellular	single-pass type i membrane protein	PM	300	yes	yes
AAVGENEETVIIGLR	Q9H8M5|CNNM2_HUMAN	0.782409	0.223468	1.16224	0.30103	no SS	AGGC	AGGCAAVG	64	78	Extracellular	multi-pass membrane protein	PM	no Propeptide	yes	yes	outside struct
VLAAPSSELDVNTDIYSK	P30989|NTR1_HUMAN	1.98922	0.229706			no SS	ASER	ASERVLAA	46	63	Extracellular	multi-pass membrane protein	PM	no Propeptide	yes		outside struct	G protein-coupled neurotensin receptor activity; G protein-coupled receptor activity
SVIDYELIDQDAR	P07355|ANXA2_HUMAN	0.34371	0.233824			no SS	AEDG	AEDGSVID	184	196		secreted	golgi, melanosome, PM, secreted, cytoplasm	no Propeptide			unstructured
TSAGGEESLKCEDLK	Q9BX74|TM2D1_HUMAN	3.65076	0.236287	0.653988	11.4391	2	GAVA	GAVATSAG	38	52	Near SS	multi-pass membrane protein	membrane	no Propeptide	yes	yes		G protein-coupled receptor activity
VPGEAEQPAPELVEVEVGSTALLK	P43121|MUC18_HUMAN	3.37851	0.23678	2.21278	2.81648	2	RVAG	RVAGVPGE	24	47	Extracellular, Near SS	single-pass type i membrane protein	membrane	no Propeptide	yes	yes
SLPGEQEQEVAGSK	Q04721|NOTC2_HUMAN	2.65535	0.239226	-0.221562	3.37715	1585	MTRR	MTRRSLPG	1609	1622	Extracellular	single-pass type i membrane protein	PM, nucleus, cytoplasm	no Propeptide	yes		unstructured	signaling receptor activity
VSINQTEPPK	P29317|EPHA2_HUMAN	1.34559	0.24652	0.89595	3.85421	410	RTAS	RTASVSIN	432	441	Extracellular	single-pass type i membrane protein	PM	no Propeptide	yes	yes	unstructured	transmembrane-ephrin receptor activity; transmembrane receptor protein tyrosine kinase activity; virus receptor activity
TQQDLAPQQR	O14763|TR10B_HUMAN	3.47084	0.258891			3	SALI	SALITQQD	57	66	Extracellular, Near SS	single-pass type i membrane protein	membrane	no Propeptide			outside struct	signaling receptor activity; TRAIL receptor activity
GTESAHYSVAEETEIGSFVANLAR	Q9Y5E9|PCDBE_HUMAN	1.8679	0.265977			2	LSRA	LSRAGTES	27	50	Extracellular, Near SS	single-pass type i membrane protein	PM	no Propeptide
AEDLDCTPGFQQK	P55290|CAD13_HUMAN	1.57531	0.285776	1.9161	6.4944	1	LLTS	LLTSAEDL	22	34	Near SS	gpi-anchored	PM	-1	yes		outside struct
IAPPCTSEK	Q9Y6Q6|TNR11_HUMAN	0.735307	0.307718			2	VALQ	VALQIAPP	30	38	Extracellular, Near SS	single-pass type i membrane protein	PM	no Propeptide	yes	yes	outside struct	cytokine binding; signaling receptor activity; transmembrane signaling receptor activity; tumor necrosis factor-activated receptor activity
LAGPIIVEPHVTAVWGK	Q9NQS3|NECT3_HUMAN	1.46467	0.308102	2.61752	5.24245	0	LCGA	LCGALAGP	56	72	SS	single-pass membrane protein	PM	no Propeptide	yes	yes
TFEDHFLSLQR	P00533|EGFR_HUMAN	1.8166	0.323902	-0.237439	1.33077	20	TQLG	TQLGTFED	43	53	Extracellular	single-pass type i membrane protein	endosome, ER, golgi, PM, secreted, nucleus	no Propeptide	yes	yes	beta	epidermal growth factor-activated receptor activity; transmembrane receptor protein tyrosine kinase activity; transmembrane signaling receptor activity; virus receptor activity
VMPYISTTPAK	P05556|ITB1_HUMAN	0.929746	0.334401	1.16076	40.8732	173	VEKT	VEKTVMPY	192	202	Extracellular	single-pass type i membrane protein	endosome, melanosome, PM	no Propeptide	yes	yes	unstructured	coreceptor activity; virus receptor activity
TTPEPCELDDEDFR	P08571|CD14_HUMAN	2.93923	0.339783	0.614775	1.40301	2	HVSA	HVSATTPE	20	33	Near SS	gpi-anchored	golgi, PM, secreted	-326	yes			opsonin receptor activity; peptidoglycan immune receptor activity
ACGADSYEMEEDGVR	P00533|EGFR_HUMAN	0.48653	0.340146	-0.237439	1.33077	287	SCVR	SCVRACGA	310	324	Extracellular	single-pass type i membrane protein	endosome, ER, golgi, PM, secreted, nucleus	no Propeptide	yes	yes	unstructured	epidermal growth factor-activated receptor activity; transmembrane receptor protein tyrosine kinase activity; transmembrane signaling receptor activity; virus receptor activity
SIVVSPILIPENQR	P55290|CAD13_HUMAN	1.02148	0.341377	1.9161	6.4944	118	RQKR	RQKRSIVV	139	152		gpi-anchored	PM	1	yes		outside struct
GAPAGPLIVPYNLPLPGGVVPR	P17931|LEG3_HUMAN	0.745798	0.341705			no SS	TGPY	TGPYGAPA	108	129		secreted	secreted, nucleus, cytoplasm	no Propeptide			unstructured
AVLDCEAMK	Q7Z6M3|MILR1_HUMAN	0.9855	0.360187	0.520622	0.444149	4	TCRK	TCRKAVLD	22	30	Extracellular, Near SS	single-pass type i membrane protein	PM	no Propeptide	yes			transmembrane signaling receptor activity
SVNNDMIVTDNNGAVK	P37173|TGFR2_HUMAN	1.10448	0.371238	2.35924	7.48683	10	HVQK	HVQKSVNN	31	46	Extracellular	single-pass type i membrane protein	PM	no Propeptide	yes		outside struct	activin-activated receptor activity; transforming growth factor beta-activated receptor activity; transforming growth factor beta receptor activity, type II; transmembrane receptor protein serine/threonine kinase activity; type III transforming growth factor beta receptor binding; type I transforming growth factor beta receptor binding
GLNECLHNNGGCSHICTDLK	Q14114|LRP8_HUMAN	1.20163	0.375425	-0.0483958	0	305	GCLQ	GCLQGLNE	336	355	Extracellular	single-pass type i membrane protein	PM, secreted	no Propeptide			unstructured	cargo receptor activity; low-density lipoprotein particle receptor activity; reelin receptor activity; transmembrane signaling receptor activity; very-low-density lipoprotein particle receptor activity
ELLLQGPVFIKEPSNSIFPVGSEDKK	Q9P232|CNTN3_HUMAN	0.866981	0.398094	1.79105	4.89722	2	CLGG	CLGGELLL	20	45	Near SS	gpi-anchored	PM	-983	yes		outside struct
EDLDCTPGFQQK	P55290|CAD13_HUMAN	1.22313	0.4042	1.9161	6.4944	2	LTSA	LTSAEDLD	23	34	Near SS, Propeptide	gpi-anchored	PM	0	yes		outside struct
GEAEQPAPELVEVEVGSTALLK	P43121|MUC18_HUMAN	0.773996	0.408743	2.21278	2.81648	4	AGVP	AGVPGEAE	26	47	Extracellular, Near SS	single-pass type i membrane protein	membrane	no Propeptide	yes	yes
AWITAPVALR	Q14126|DSG2_HUMAN	1.41675	0.408943	1.92438	1.59739	28	RQKR	RQKRAWIT	50	59	Extracellular	single-pass type i membrane protein	PM	1	yes	yes	outside struct
STVIHYEIPEER	Q9UN70|PCDGK_HUMAN	1.29866	0.409897	1.19655	0.87821	0	LNKA	LNKASTVI	30	41	SS	single-pass type i membrane protein	PM	no Propeptide	yes	yes
AHYSVAEETEIGSFVANLAR	Q9Y5E9|PCDBE_HUMAN	1.04234	0.41041			6	GTES	GTESAHYS	31	50	Extracellular	single-pass type i membrane protein	PM	no Propeptide
YTKLSDPANWLK	P19022|CADH2_HUMAN	1.94486	0.417716	2.21386	9.1081	510	QNIR	QNIRYTKL	534	545	Extracellular	single-pass type i membrane protein	PM	375	yes	yes
VNAQVTDINSK	P25445|TNR6_HUMAN	0.912119	0.419516	-0.634628	5.26582	-1	SSKS	SSKSVNAQ	23	33	SS	single-pass type i membrane protein	PM, secreted	no Propeptide	yes	yes	outside struct	signaling receptor activity; tumor necrosis factor-activated receptor activity
ISYDSPDYTDESCTFK	P48551|INAR2_HUMAN	0.970854	0.427964	0.454843	0.90309	2	LVFG	LVFGISYD	27	42	Extracellular, Near SS	single-pass type i membrane protein	PM, secreted	no Propeptide	yes	yes	outside struct	cytokine receptor activity; type I interferon receptor activity
LVEDINKDK	Q9ULF5|S39AA_HUMAN	1.67356	0.432366	0.0717437	0.734659	360	FDKL	FDKLLVED	384	392	Extracelular	multi-pass membrane protein	membrane	no Propeptide	yes	yes
LLVEDINK	Q9ULF5|S39AA_HUMAN	0.887336	0.447255	0.0717437	0.734659	359	HFDK	HFDKLLVE	383	390	Extracellular	multi-pass membrane protein	membrane	no Propeptide	yes	yes
LGELCPPGSHR	O00220|TR10A_HUMAN	0.40553	0.455175	0.558534	11.5641	106	EHSP	EHSPLGEL	128	138	Extracellular	single-pass type i membrane protein	PM, cytoplasm	no Propeptide			outside struct	death receptor activity; signaling receptor activity
YVGALHENR	P23470|PTPRG_HUMAN	1.1177	0.468296	0.801914	3.53496	16	LTEG	LTEGYVGA	34	42	Extracellular	single-pass type i membrane protein	membrane	no Propeptide	yes	yes	outside struct	transmembrane receptor protein tyrosine phosphatase activity
ASGDPYWAYSGAYGPEHWVTSSVSCGGR	P23470|PTPRG_HUMAN	0.713696	0.470974	0.801914	3.53496	36	RRRK	RRRKASGD	54	81	Extracellular	single-pass type i membrane protein	membrane	no Propeptide	yes	yes	outside struct	transmembrane receptor protein tyrosine phosphatase activity
LQCYNCPNPTADCK	P13987|CD59_HUMAN	1.43296	0.472749	0.694996	2.3914	2	SGHS	SGHSLQCY	26	39	Near SS	gpi-anchored	PM, secreted	-77	yes	yes	outside struct
LEPGTVFTTVEDLGSK	P35613|BASI_HUMAN	0.328866	0.493418	0.682093	12.8993	117	VVLV	VVLVLEPG	137	152	Extracellular	single-pass type i membrane protein	endosome, ER, melanosome, PM	no Propeptide	yes	yes	beta	signaling receptor activity; virus receptor activity
AFDLPLSPVTIK	P19022|CADH2_HUMAN	0.743846	0.506978	2.21386	9.1081	614	AGPF	AGPFAFDL	638	649	Extracellular	single-pass type i membrane protein	PM	479	yes	yes
LAEEGPADVR	O60245|PCDH7_HUMAN	1.72247	0.519959	-0.333262	0.129486	11	LRYR	LRYRLAEE	38	47	Extracellular	single-pass type i membrane protein	PM	no Propeptide	yes	yes	outside struct
SVTVHSSEPEVR	Q9Y624|JAM1_HUMAN	1.47055	0.53783	-1.94793	7.52575	2	LALG	LALGSVTV	28	39	Extracellular, Near SS	single-pass type i membrane protein	PM	no Propeptide	yes		outside struct	virus receptor activity
YKPTPIPIK	Q14126|DSG2_HUMAN	1.1992	0.539545	1.92438	1.59739	346	IRSK	IRSKYKPT	368	376	Extracellular	single-pass type i membrane protein	PM	319	yes	yes	unstructured
SHPLSTPASEINTPAQISELFDAISYSK	P15144|AMPN_HUMAN	0.831467	0.553761	1.78207	22.8614	no SS	ALAS	ALASSHPL	452	479	Extracellular	single-pass type ii membrane protein	PM	no Propeptide	yes		unstructured	signaling receptor activity; virus receptor activity
GLAPGSAGALCCNHSK	O95980|RECK_HUMAN	1.20789	0.556628	2.4835	2.70375	6	EVAG	EVAGGLAP	27	42		gpi-anchored	PM	-916	yes			coreceptor activity involved in canonical Wnt signaling pathway
QTDPNSNDGLVTVVKPIDFETNR	P19022|CADH2_HUMAN	0.485427	0.569409	2.21386	9.1081	410	RFAI	RFAIQTDP	434	456	Extracellular	single-pass type i membrane protein	PM	275	yes	yes
ESCTSRPHITVVEGEPFYLK	Q13478|IL18R_HUMAN	0.615655	0.57033	2.16411	5.32163	3	VSTA	VSTAESCT	20	39	Near SS	single-pass type i membrane protein	membrane	no Propeptide	yes	yes	outside struct	interleukin-18 receptor activity; interleukin-1 receptor activity; signaling receptor activity
DSSPCSAFEFHCLSGECIHSSWR	P01130|LDLR_HUMAN	1.65535	0.574173	-0.768155	2.00957	173	VFQG	VFQGDSSP	193	215	Extracellular	single-pass type i membrane protein	endosome, golgi, lysosome, PM	no Propeptide	yes		unstructured	low-density lipoprotein particle receptor activity; very-low-density lipoprotein particle receptor activity; virus receptor activity
EITEKQIDDNR	P23229|ITA6_HUMAN	0.273415	0.585427	-0.798581	3.33554	920	RKKR	RKKREITE	942	952	Extracellular	single-pass type i membrane protein	PM	no Propeptide	yes	yes
FIENEEQEYVQTVK	P04083|ANXA1_HUMAN	0.326851	0.596305			no SS	KQAW	KQAWFIEN	13	26		secreted	endosome, vesicle, PM, secreted, nucleus, cytoplasm	no Propeptide			unstructured	signaling receptor binding
SSTVQGSNIFER	P31431|SDC4_HUMAN	1.62761	0.598062			115	KVSM	KVSMSSTV	132	143	Extracellular	single-pass type i membrane protein	secreted	no Propeptide			outside struct	thrombospondin receptor activity
FNLDEHHPR	O75578|ITA10_HUMAN	1.54102	0.610562	2.95339	4.64039	2	LCSP	LCSPFNLD	23	31	Extracellular, Near SS	single-pass type i membrane protein	membrane	no Propeptide	yes
DGNGEVTDKPVKQAQVQIR	Q14126|DSG2_HUMAN	0.910733	0.620205	1.92438	1.59739	221	VEAR	VEARDGNG	243	261	Extracellular	single-pass type i membrane protein	PM	194	yes	yes	unstructured
WELTILHTNDVHSR	P21589|5NTD_HUMAN	1.18269	0.628497	2.63838	14.3259	2	AAGA	AAGAWELT	27	40	Near SS	gpi-anchored	PM	-523	yes		beta
GPIIVEPHVTAVWGK	Q9NQS3|NECT3_HUMAN	1.3505	0.635425	2.61752	5.24245	2	GALA	GALAGPII	58	72	Extracellular, Near SS	single-pass membrane protein	PM	no Propeptide	yes	yes
SQDASDGLQR	Q9UNN8|EPCR_HUMAN	3.14078	0.653446	1.306	3.0103	2	WAFC	WAFCSQDA	18	27	Extracellular, Near SS	single-pass type i membrane protein	membrane	no Propeptide	yes	yes	outside struct	signaling receptor activity
MVVEHPEFLK	P06396|GELS_HUMAN	2.18475	0.65589			26	RPNS	RPNSMVVE	52	61		secreted	cytoskeleton, secreted, cytoplasm	no Propeptide			beta
SLEPAYPPVFYLNK	Q14126|DSG2_HUMAN	1.20789	0.657921	1.92438	1.59739	180	YRIV	YRIVSLEP	202	215	Extracellular	single-pass type i membrane protein	PM	153	yes	yes	beta
SAPEDLPEGSEIGIVK	Q9NYQ8|FAT2_HUMAN	1.6928	0.679281	-2.65176	5.80921	2682	LYTF	LYTFSAPE	2699	2714	Extracellular	single-pass type i membrane protein	golgi, PM	no Propeptide
VIHYEIPEER	Q9UN70|PCDGK_HUMAN	0.807355	0.686956	1.19655	0.87821	2	KAST	KASTVIHY	32	41	Extracellular, Near SS	single-pass type i membrane protein	PM	no Propeptide	yes	yes
DQSIGTQQWEHSPLGELCPPGSHR	O00220|TR10A_HUMAN	1.72247	0.689899	0.558534	11.5641	93	IKLH	IKLHDQSI	115	138	Extracellular	single-pass type i membrane protein	PM, cytoplasm	no Propeptide			outside struct	death receptor activity; signaling receptor activity
VIYPAVEGR	P21589|5NTD_HUMAN	0.863938	0.694994	2.63838	14.3259	512	SKMK	SKMKVIYP	537	545		gpi-anchored	PM	-13	yes		beta

## Sheet: MCF10A_HER2
Peptide	Accession	log2FC_med	Coeff. of variation	Cell surface capture Protein Abundance (log2FC_med)	log10 pvalue for Cell surface capture	Signal sequence aa distance	Previous amino acids	P4-P4'	Peptide_start	Peptide_end	N-termini topology	Protein_type	Location	Amino acid distance to propeptide	Cell surface protein atlas present y/n	Cell surface protein atlas (HEK293) y/n	Predicted structure at cut site	Molec_func
QFTDDDQVPTPLVAITITR	Q16581|C3AR_HUMAN	4.19849	0.229587			no SS	YNLG	YNLGQFTD	322	340	Extracellular	multi-pass membrane protein	PM	no Propeptide				complement component C3a receptor activity; complement receptor activity; G protein-coupled receptor activity
QQDLAPQQR	O14763|TR10B_HUMAN	4.15703	0.0792094			4	ALIT	ALITQQDL	58	66	Extracellular, Near SS	single-pass type i membrane protein	membrane	no Propeptide			outside struct	signaling receptor activity; TRAIL receptor activity
NLSQDDSQPWTSDETVVAGGTVVLK	Q8N126|CADM3_HUMAN	3.5097	0.269137	0.0925447	0.629135	2	PGGA	PGGANLSQ	25	49	Extracellular, Near SS	single-pass type i membrane protein	PM	no Propeptide	yes		outside struct
LQDPCSNCPAGTFCDNNR	Q07011|TNR9_HUMAN	3.48515	0.352967			2	RTRS	RTRSLQDP	24	41	Extracellular, Near SS	single-pass type i membrane protein	membrane	no Propeptide	yes		outside struct	cytokine binding; signaling receptor activity
ESSNQASLSCDR	O60603|TLR2_HUMAN	3.39917	0.0829701	-1.43888	0	2	LSKE	LSKEESSN	21	32	Extracellular, Near SS	single-pass type i membrane protein	golgi, vesicle, phagosome, PM	no Propeptide	yes		outside struct	lipopolysaccharide immune receptor activity; pattern recognition receptor activity; signaling receptor activity; Toll-like receptor binding; transmembrane signaling receptor activity
TTPEPCELDDEDFR	P08571|CD14_HUMAN	3.0268	0.0846176	0.758047	3.58285	2	HVSA	HVSATTPE	20	33	Near SS	gpi-anchored	golgi, PM, secreted	-326	yes			opsonin receptor activity; peptidoglycan immune receptor activity
LTGKGVDQEPK	P55290|CAD13_HUMAN	2.9958	0.0392526	-0.0922348	5.99726	154	SKFR	SKFRLTGK	175	185		gpi-anchored	PM	37	yes		beta
IIGAQPLCSQLAGLSQGQK	P41221|WNT5A_HUMAN	2.9782	0.355152			28	SEVY	SEVYIIGA	62	80		secreted	secreted	1	yes	yes		cytokine activity; receptor ligand activity; receptor tyrosine kinase-like orphan receptor binding
LAEEGPADVR	O60245|PCDH7_HUMAN	2.71809	0.266757	-0.382543	0.774803	11	LRYR	LRYRLAEE	38	47	Extracellular	single-pass type i membrane protein	PM	no Propeptide	yes	yes	outside struct
TQQDLAPQQR	O14763|TR10B_HUMAN	2.70909	0.224713			3	SALI	SALITQQD	57	66	Extracellular, Near SS	single-pass type i membrane protein	membrane	no Propeptide			outside struct	signaling receptor activity; TRAIL receptor activity
QEGGANTTSGPIR	P16070|CD44_HUMAN	2.67807	0.399616	0.00821827	0.0146406	612	SHGS	SHGSQEGG	631	643	Extracellular	single-pass type i membrane protein	PM	no Propeptide	yes	yes	outside struct	transmembrane signaling receptor activity
STSCDQPKLLGIETPLPK	P05362|ICAM1_HUMAN	2.4421	0.119508	2.40928	13.0051	23	LVTC	LVTCSTSC	49	66	Extracellular	single-pass type i membrane protein	membrane	no Propeptide	yes		unstructured	signaling receptor activity; transmembrane signaling receptor activity; virus receptor activity
AVDGGDPPR	O60245|PCDH7_HUMAN	2.25719	0.550524	-0.382543	0.774803	687	FRVK	FRVKAVDG	714	722	Extracellular	single-pass type i membrane protein	PM	no Propeptide	yes	yes	outside struct
VLAAPSSELDVNTDIYSK	P30989|NTR1_HUMAN	2.13093	0.69775			no SS	ASER	ASERVLAA	46	63	Extracellular	multi-pass membrane protein	PM	no Propeptide	yes		outside struct	G protein-coupled neurotensin receptor activity; G protein-coupled receptor activity
NLEPVSWSSLNPK	P98172|EFNB1_HUMAN	1.98622	0.255336	-0.857884	4.71957	5	PLAK	PLAKNLEP	31	43	Extracellular	single-pass type i membrane protein	PM, nucleus	no Propeptide	yes	yes		ephrin receptor binding
EDLDCTPGFQQK	P55290|CAD13_HUMAN	1.90459	0.439886	-0.0922348	5.99726	2	LTSA	LTSAEDLD	23	34	Near SS, Propeptide	gpi-anchored	PM	0	yes		outside struct
ITQQDLAPQQR	O14763|TR10B_HUMAN	1.87971	0.175201			2	ESAL	ESALITQQ	56	66	Extracellular, Near SS	single-pass type i membrane protein	membrane	no Propeptide			outside struct	signaling receptor activity; TRAIL receptor activity
SASSGPQILK	P08648|ITA5_HUMAN	1.85599	0.0749412	1.31767	19.4859	861	PSRS	PSRSSASS	901	910	Extracellular	single-pass type i membrane protein	PM	no Propeptide	yes	yes	outside struct	epidermal growth factor receptor binding; platelet-derived growth factor receptor binding; vascular endothelial growth factor receptor 2 binding; virus receptor activity
SLEDPQTHSNR	P08238|HS90B_HUMAN	1.84398	0.579142			no SS	SSGF	SSGFSLED	669	679		secreted	melanosome, PM, secreted, nucleus, cytoplasm	no Propeptide		yes	outside struct	sulfonylurea receptor binding
AQPPLPDQCPALCECSEAAR	Q13641|TPBG_HUMAN	1.84342	0.253805	1.33032	13.9899	24	SAVS	SAVSAQPP	54	73	Extracellular	single-pass type i membrane protein	PM	no Propeptide	yes	yes	outside struct
WITAPVALREGEDLSK	Q14126|DSG2_HUMAN	1.83852	0.0496304	0.883425	6.1004	29	QKRA	QKRAWITA	51	66	Extracellular	single-pass type i membrane protein	PM	2	yes	yes	outside struct
GLAPGSAGALCCNHSK	O95980|RECK_HUMAN	1.81767	0.119184	2.18361	4.92342	6	EVAG	EVAGGLAP	27	42		gpi-anchored	PM	-916	yes			coreceptor activity involved in canonical Wnt signaling pathway
SANPANPAILSEASAPIPHDGNLYPR	O00560|SDCB1_HUMAN	1.71726	0.137002			no SS	QTAF	QTAFSANP	23	48		secreted	melanosome, ER, PM, secreted, nucleus, cytoplasm	no Propeptide			outside struct	interleukin-5 receptor binding
IVVSPILIPENQR	P55290|CAD13_HUMAN	1.70487	0.552806	-0.0922348	5.99726	119	QKRS	QKRSIVVS	140	152		gpi-anchored	PM	2	yes		outside struct
QLDPGGGQGPPPVTLAAAK	P26006|ITA3_HUMAN	1.66542	0.325877	0.29416	13.2444	845	RRRR	RRRRQLDP	876	894	Extracellular	single-pass type i membrane protein	PM	no Propeptide	yes	yes
TNFDAERDALNIETAIK	A6NMY6|AXA2L_HUMAN	1.6199	0.0389241			no SS	VKAY	VKAYTNFD	31	47		secreted	melanosome, golgi, PM, secreted, cytoplasm	no Propeptide
TNFDAERDALNIETAIK	P07355|ANXA2_HUMAN	1.6199	0.0389241			no SS	VKAY	VKAYTNFD	31	47		secreted	melanosome, golgi, PM, secreted, cytoplasm	no Propeptide			unstructured
GVEVAAGASSGGETR	Q969Z4|TR19L_HUMAN	1.61353	0.122797			107	RARR	RARRGVEV	131	145	Extracellular	single-pass type i membrane protein	PM, cytoplasm	no Propeptide
NAFDGPITITIVNR	P16070|CD44_HUMAN	1.59452	0.00847403	0.00821827	0.0146406	118	TDLP	TDLPNAFD	137	150	Extracellular	single-pass type i membrane protein	PM	no Propeptide	yes	yes	unstructured	transmembrane signaling receptor activity
AFDLPLSPVTIK	P19022|CADH2_HUMAN	1.5591	0.574265	0.774176	14.1236	614	AGPF	AGPFAFDL	638	649	Extracellular	single-pass type i membrane protein	PM	479	yes	yes
STLTTASVEESESTSSAR	P50851|LRBA_HUMAN	1.52145	0.107323			no SS	PAAF	PAAFSTLT	1584	1601		single-pass membrane protein	golgi, ER, lysosome, PM	no Propeptide			outside struct
SIVLEPIYWNSSNSK	P52799|EFNB2_HUMAN	1.4957	0.405319	0.44848	1.37042	1	AISK	AISKSIVL	27	41	Near SS	single-pass type i membrane protein	PM	no Propeptide	yes	yes	outside struct	ephrin receptor binding; virus receptor activity
EVLAERLPLTPVSLK	Q99650|OSMR_HUMAN	1.48543	0.392106	0.179072	2.42133	-2	TYQS	TYQSEVLA	24	38	SS	single-pass type i membrane protein	membrane	no Propeptide	yes			ciliary neurotrophic factor receptor binding; cytokine binding; cytokine receptor activity; leukemia inhibitory factor receptor activity
SSTVQGSNIFER	P31431|SDC4_HUMAN	1.46467	0.335613			115	KVSM	KVSMSSTV	132	143	Extracellular	single-pass type i membrane protein	secreted	no Propeptide			outside struct	thrombospondin receptor activity
SIVVSPILIPENQR	P55290|CAD13_HUMAN	1.43829	0.685863	-0.0922348	5.99726	118	RQKR	RQKRSIVV	139	152		gpi-anchored	PM	1	yes		outside struct
SLKEEECPAGSHR	Q9UBN6|TR10D_HUMAN	1.43022	0.353276			23	QQRR	QQRRSLKE	77	89	Extracellular	single-pass type i membrane protein	membrane	no Propeptide				transmembrane signaling receptor activity
GLNECLHNNGGCSHICTDLK	Q14114|LRP8_HUMAN	1.42223	0.360309	0.316537	0.20412	305	GCLQ	GCLQGLNE	336	355	Extracellular	single-pass type i membrane protein	PM, secreted	no Propeptide			unstructured	cargo receptor activity; low-density lipoprotein particle receptor activity; reelin receptor activity; transmembrane signaling receptor activity; very-low-density lipoprotein particle receptor activity
DSSPCSAFEFHCLSGECIHSSWR	P01130|LDLR_HUMAN	1.37851	0.605464	-0.0931222	1.05752	173	VFQG	VFQGDSSP	193	215	Extracellular	single-pass type i membrane protein	endosome, golgi, lysosome, PM	no Propeptide	yes		unstructured	low-density lipoprotein particle receptor activity; very-low-density lipoprotein particle receptor activity; virus receptor activity
DQSIGTQQWEHSPLGELCPPGSHR	O00220|TR10A_HUMAN	1.34483	0.216614	-0.906371	5.13278	93	IKLH	IKLHDQSI	115	138	Extracellular	single-pass type i membrane protein	PM, cytoplasm	no Propeptide			outside struct	death receptor activity; signaling receptor activity
LAGPIIVEPHVTAVWGK	Q9NQS3|NECT3_HUMAN	1.31615	0.330485	1.06871	5.57438	0	LCGA	LCGALAGP	56	72	SS	single-pass membrane protein	PM	no Propeptide	yes	yes
NKGTNIYCEASQGNVSEGMK	Q99650|OSMR_HUMAN	1.28688	0.420145	0.179072	2.42133	182	PFIR	PFIRNKGT	208	227	Extracellular	single-pass type i membrane protein	membrane	no Propeptide	yes			ciliary neurotrophic factor receptor binding; cytokine binding; cytokine receptor activity; leukemia inhibitory factor receptor activity
VNAQVTDINSK	P25445|TNR6_HUMAN	1.25701	0.329176	-0.345747	6.68848	-1	SSKS	SSKSVNAQ	23	33	SS	single-pass type i membrane protein	PM, secreted	no Propeptide	yes	yes	outside struct	signaling receptor activity; tumor necrosis factor-activated receptor activity
GGVVLKEDALPGQK	P35613|BASI_HUMAN	1.23879	0.360472	0.325331	18.961	154	RWLK	RWLKGGVV	174	187	Extracellular	single-pass type i membrane protein	endosome, melanosome, ER, PM	no Propeptide	yes	yes	unstructured	signaling receptor activity; virus receptor activity
IIKTTLQQEKPDFCFLEEDPGICR	P10646|TFPI1_HUMAN	1.23129	0.169096			85	NANR	NANRIIKT	112	135		gpi-anchored	secreted	no Propeptide	yes		beta
TVAAENQVPLAK	P19022|CADH2_HUMAN	1.21412	0.628236	0.774176	14.1236	437	MFVL	MFVLTVAA	461	472	Extracellular	single-pass type i membrane protein	PM	302	yes	yes
YKPTPIPIK	Q14126|DSG2_HUMAN	1.20163	0.151945	0.883425	6.1004	346	IRSK	IRSKYKPT	368	376	Extracellular	single-pass type i membrane protein	PM	319	yes	yes	unstructured
IKFLEAGIYEVPIIITDSGNPPK	P19022|CADH2_HUMAN	1.1779	0.293348	0.774176	14.1236	644	LNLK	LNLKIKFL	668	690	Extracellular	single-pass type i membrane protein	PM	509	yes	yes
GPIIVEPHVTAVWGK	Q9NQS3|NECT3_HUMAN	1.17632	0.341202	1.06871	5.57438	2	GALA	GALAGPII	58	72	Extracellular, Near SS	single-pass membrane protein	PM	no Propeptide	yes	yes
TFYGEVPENR	P19022|CADH2_HUMAN	1.13093	0.583988	0.774176	14.1236	362	FTAM	FTAMTFYG	386	395	Extracellular	single-pass type i membrane protein	PM	227	yes	yes
SLEVNKSPETK	P50851|LRBA_HUMAN	1.09852	0.555001			no SS	LSTL	LSTLSLEV	1645	1655		single-pass membrane protein	golgi, ER, lysosome, PM	no Propeptide			outside struct
ETVHCDLQPVGPER	P17813|EGLN_HUMAN	1.04893	0.215727	0.00863421	0.336358	2	TSLA	TSLAETVH	26	39	Extracellular, Near SS	single-pass type i membrane protein	PM	no Propeptide	yes		outside struct	coreceptor activity; transforming growth factor beta-activated receptor activity; transmembrane signaling receptor activity; type II transforming growth factor beta receptor binding; type I transforming growth factor beta receptor binding
AIQTDPNSNDGLVTVVKPIDFETNR	P19022|CADH2_HUMAN	1.02857	0.381931	0.774176	14.1236	408	TGRF	TGRFAIQT	432	456	Extracellular	single-pass type i membrane protein	PM	273	yes	yes
EQAPGTAPCSR	Q9NP84|TNR12_HUMAN	1.02468	0.621165			2	SVAG	SVAGEQAP	28	38	Extracellular, Near SS	single-pass type i membrane protein	membrane	no Propeptide			outside struct
SSKGQIIGNFQAFDEDTGLPAHAR	Q14126|DSG2_HUMAN	1.023	0.264213	0.883425	6.1004	382	SMDR	SMDRSSKG	404	427	Extracellular	single-pass type i membrane protein	PM	355	yes	yes	unstructured
AVDFFVPSASSR	P06756|ITAV_HUMAN	0.981811	0.0157832	0.268204	7.52729	23	YFGF	YFGFAVDF	52	63	Extracellular	single-pass type i membrane protein	PM	no Propeptide	yes	yes	unstructured	coreceptor activity; virus receptor activity
VFAQTDENR	P05556|ITB1_HUMAN	0.978196	0.527849	0.599285	37.7893	-1	SVCC	SVCCVFAQ	18	26	SS	single-pass type i membrane protein	endosome, melanosome, PM	no Propeptide	yes	yes	outside struct	coreceptor activity; virus receptor activity
ELGSYSVVEETER	Q9NRJ7|PCDBG_HUMAN	0.978196	0.338688			2	GAGA	GAGAELGS	29	41	Extracellular, Near SS	single-pass type i membrane protein	membrane	no Propeptide
AEDAEVHAENWLR	P51511|MMP15_HUMAN	0.956938	0.333632			6	LGVA	LGVAAEDA	46	58	Propeptide	single-pass type i membrane protein	membrane	0
LVAPDNGSSR	Q8IUW5|RELL1_HUMAN	0.956899	0.452441			4	VSSP	VSSPLVAP	26	35	Extracellular, Near SS	single-pass type i membrane protein	PM	no Propeptide	yes
YTKLSDPANWL	P19022|CADH2_HUMAN	0.948865	0.452037	0.774176	14.1236	510	QNIR	QNIRYTKL	534	544	Extracellular	single-pass type i membrane protein	PM	375	yes	yes
STVQGSNIFER	P31431|SDC4_HUMAN	0.943665	0.5232			116	VSMS	VSMSSTVQ	133	143	Extracellular	single-pass type i membrane protein	secreted	no Propeptide			outside struct	thrombospondin receptor activity
LGTPTLLAKPCYIVISK	Q9H5V8|CDCP1_HUMAN	0.915472	0.141693	0.554544	17.8984	18	VLIK	VLIKLGTP	46	62	Extracellular	single-pass membrane protein	PM, secreted	no Propeptide	yes
AAVGENEETVIIGLR	Q9H8M5|CNNM2_HUMAN	0.910733	0.124929	3.69741	0	no SS	AGGC	AGGCAAVG	64	78	Extracellular	multi-pass membrane protein	PM	no Propeptide	yes	yes	outside struct
AVLDCEAMK	Q7Z6M3|MILR1_HUMAN	0.902212	0.320246	0.350964	0.501343	4	TCRK	TCRKAVLD	22	30	Extracellular, Near SS	single-pass type i membrane protein	PM	no Propeptide	yes			transmembrane signaling receptor activity
AVGENEETVIIGLR	Q9H8M5|CNNM2_HUMAN	0.895303	0.144236	3.69741	0	no SS	GGCA	GGCAAVGE	65	78	Extracellular	multi-pass membrane protein	PM	no Propeptide	yes	yes	outside struct
STVIHYEIPEER	Q9UN70|PCDGK_HUMAN	0.894378	0.0405465	0.136656	0.370316	0	LNKA	LNKASTVI	30	41	SS	single-pass type i membrane protein	PM	no Propeptide	yes	yes
ASASSSGAAAEDSSAMEELATEK	Q96T83|SL9A7_HUMAN	0.891824	0.615772			no SS	VAAA	VAAAASAS	39	61	Transmembrane	multi-pass membrane protein	endosome, golgi, PM	no Propeptide	yes	yes
LTETWAGSHSMR	P01889|HLAB_HUMAN	0.874231	0.472221			-4	AALA	AALALTET	19	30	SS	single-pass type i membrane protein	ER, PM	no Propeptide	yes	yes	outside struct	signaling receptor binding
LTETWAGSHSMR	P17693|HLAG_HUMAN	0.874231	0.472221			-4	GALT	GALTLTET	19	30	SS	single-pass type i membrane protein	endosome, ER, PM, secreted	no Propeptide			outside struct	CD8 receptor binding; signaling receptor binding
GFNNISELLPR	O94933|SLIK3_HUMAN	0.871973	0.242478			371	CKER	CKERGFNN	396	406	Extracellular	single-pass type i membrane protein	membrane	no Propeptide	yes
LVSVVSESLTPER	Q04721|NOTC2_HUMAN	0.871844	0.421343	-1.36484	3.91339	1639	LSYP	LSYPLVSV	1663	1675	Extracellular	single-pass type i membrane protein	PM, nucleus, cytoplasm	no Propeptide	yes		beta	signaling receptor activity
TANIQLHGPPR	P35613|BASI_HUMAN	0.862871	0.467471	0.325331	18.961	192	EPMG	EPMGTANI	212	222	Extracellular	single-pass type i membrane protein	endosome, melanosome, ER, PM	no Propeptide	yes	yes	beta	signaling receptor activity; virus receptor activity
ISYDSPDYTDESCTFK	P48551|INAR2_HUMAN	0.849065	0.449586	1.81893	0.90309	2	LVFG	LVFGISYD	27	42	Extracellular, Near SS	single-pass type i membrane protein	PM, secreted	no Propeptide	yes	yes	outside struct	cytokine receptor activity; type I interferon receptor activity
TKDEPQRETLK	P21926|CD9_HUMAN	0.847462	0.570002			no SS	NKLK	NKLKTKDE	134	144	Extracellular	multi-pass membrane protein	PM, secreted	no Propeptide			unstructured
AVPSPPPASPR	O43464|HTRA2_HUMAN	-0.874277	-0.404577			no SS	AVLA	AVLAAVPS	134	144		single-pass membrane protein	mitochondria, cytoplasm	1			outside struct
LIDVNDHGPVPEPR	P22223|CADH3_HUMAN	-0.888969	-0.457149	-2.5093	3.09195	515	LLLT	LLLTLIDV	538	551	Extracellular	single-pass type i membrane protein	PM	431			outside struct
GLCPAPCSCR	O94898|LRIG2_HUMAN	-0.908527	-0.48109			2	AAGA	AAGAGLCP	41	50	Extracellular, Near SS	single-pass type i membrane protein	PM, cytoplasm	no Propeptide				signaling receptor binding
FSYLPIQKGVPELVLK	P23229|ITA6_HUMAN	-0.91412	-0.129297	0.113943	2.26719	669	NQDK	NQDKFSYL	691	706	Extracellular	single-pass type i membrane protein	PM	no Propeptide	yes	yes
DWVVAPISVPENGK	P22223|CADH3_HUMAN	-0.914473	-0.274168	-2.5093	3.09195	85	RHKR	RHKRDWVV	108	121	Extracellular	single-pass type i membrane protein	PM	1			beta
AIYKGPGSEAGP	P21964|COMT_HUMAN	-0.922384	-0.209298			no SS	GLEK	GLEKAIYK	260	271	Extracellular	single-pass type ii membrane protein	PM, cytoplasm	no Propeptide			beta
ALFLETEQLK	Q13740|CD166_HUMAN	-0.943416	-0.289757	-0.294371	1.64822	117	IVSK	IVSKALFL	143	152	Extracellular	single-pass type i membrane protein	PM, secreted	no Propeptide	yes	yes	unstructured	signaling receptor binding
GAPEGGQPYPVLR	Q04912|RON_HUMAN	-0.971431	-0.407374	-0.692296	4.42644	287	RRRR	RRRRGAPE	310	322	Extracellular	single-pass type i membrane protein	membrane	no Propeptide	yes	yes	unstructured	macrophage colony-stimulating factor receptor activity; transmembrane receptor protein tyrosine kinase activity
LKEPWPNSDPPFSF	P16144|ITB4_HUMAN	-1.00371	-0.0362475	0.300457	0.128071	164	RPEK	RPEKLKEP	190	203	Extracellular	single-pass type i membrane protein	PM	no Propeptide	yes		outside struct	G protein-coupled receptor binding
SCDPAPGPDPFSLIGESTIYCGDNSVWSR	P15529|MCP_HUMAN	-1.0367	-0.201524	-0.184769	2.35327	157	AVTY	AVTYSCDP	190	218	Extracellular	single-pass type i membrane protein	vesicle	no Propeptide	yes	yes	beta	signaling receptor activity; virus receptor activity
NRIPESGGDNSVFDIFELTGAAR	P07996|TSP1_HUMAN	-1.05328	-0.220617			2	VCGT	VCGTNRIP	19	41	Near SS	secreted	ER, secreted	no Propeptide	yes		outside struct
GFVTADMIR	Q9UHQ9|NB5R1_HUMAN	-1.09221	-0.119398			no SS	AYSK	AYSKGFVT	255	263		single-pass membrane protein	membrane	no Propeptide
TEVTSKMFQK	P16144|ITB4_HUMAN	-1.10679	-0.0992047	0.300457	0.128071	357	RGLR	RGLRTEVT	383	392	Extracellular	single-pass type i membrane protein	PM	no Propeptide	yes		outside struct	G protein-coupled receptor binding
STGTISVISSGLDR	P22223|CADH3_HUMAN	-1.16494	-0.234919	-2.5093	3.09195	252	TIHR	TIHRSTGT	275	288	Extracellular	single-pass type i membrane protein	PM	168			turn
WYTVNSAYGDTIIIPCR	Q13740|CD166_HUMAN	-1.16894	-0.321754	-0.294371	1.64822	2	PGLG	PGLGWYTV	28	44	Extracellular, Near SS	single-pass type i membrane protein	PM, secreted	no Propeptide	yes	yes	outside struct	signaling receptor binding
NWLEINPDTGAISTR	P12830|CADH1_HUMAN	-1.17554	-0.407872			510	RDTA	RDTANWLE	531	545	Extracellular	single-pass type i membrane protein	endosome, golgi, PM, cytoplasm	377	yes		unstructured
SYLSDSGSTGEHTK	P08195|4F2_HUMAN	-1.2033	-0.166894	-0.202268	4.63836	no SS	LLTS	LLTSSYLS	403	416	Extracellular	single-pass type ii membrane protein	melanosome, lysosome, PM	no Propeptide	yes	yes	unstructured
ILPYGDSMDR	Q9UMD9|COHA1_HUMAN	-1.20883	-0.527484			no SS	IRRS	IRRSILPY	509	518	Extracellular	single-pass type ii membrane protein	PM, secreted	no Propeptide
SMHPTTGVITTTSSQLDR	Q02487|DSC2_HUMAN	-1.31132	-0.562196	-1.1825	1.57097	270	PTLF	PTLFSMHP	296	313	Extracellular	single-pass type i membrane protein	PM	161	yes	yes	beta
LHEASENLK	Q9H9K5|MER34_HUMAN	-1.32238	-0.294627	-1.07501	1.17694	436	NIQR	NIQRLHEA	461	469	Extracellular	single-pass type i membrane protein	PM, secreted	no Propeptide
GTLDREDEQFVR	P22223|CADH3_HUMAN	-1.37041	-0.191929	-2.5093	3.09195	476	VTAV	VTAVGTLD	499	510	Extracellular	single-pass type i membrane protein	PM	392			outside struct
NVNTAPQFQPPSYQATVPENQPAGTPVASLR	Q9HCU4|CELR2_HUMAN	-1.39593	-0.203019	-1.07882	3.33713	144	RRKR	RRKRNVNT	174	204	Extracellular	multi-pass membrane protein	PM	no Propeptide	yes	yes		G protein-coupled receptor activity
LITQQDLAPQQR	O14763|TR10B_HUMAN	-1.44448	-0.286352			1	AESA	AESALITQ	55	66	Near SS	single-pass type i membrane protein	membrane	no Propeptide			outside struct	signaling receptor activity; TRAIL receptor activity
GNPPDCDAPLASALPR	Q9BZ76|CNTP3_HUMAN	-1.47393	-0.597303			2	PVGA	PVGAGNPP	26	41	Extracellular, Near SS	single-pass type i membrane protein	PM, secreted	no Propeptide
ITSDYQATQK	P32926|DSG3_HUMAN	-1.55639	-0.37158	-0.186598	0.268259	51	PIAK	PIAKITSD	73	82	Extracellular	single-pass type i membrane protein	PM	24			unstructured
DWVVELNHAVDSK	A0AVI2|FR1L5_HUMAN	-1.68966	-0.189336			no SS	HFKK	HFKKDWVV	902	914		single-pass membrane protein	PM	no Propeptide
VVLPEVEPGLTAR	P18827|SDC1_HUMAN	-1.71331	-0.0611684	-3.10783	0.30103	84	EGEA	EGEAVVLP	105	117	Extracellular	single-pass type i membrane protein	secreted	no Propeptide			outside struct
GLCISDLVLDVR	P17301|ITA2_HUMAN	-1.73697	0	0.497997	3.4745	765	CGED	CGEDGLCI	793	804	Extracellular	single-pass type i membrane protein	membrane	no Propeptide	yes	yes	outside struct	collagen receptor activity; virus receptor activity
YEAHVPENAVGHEVQR	P22223|CADH3_HUMAN	-1.7499	-0.156389	-2.5093	3.09195	310	DPQK	DPQKYEAH	333	348	Extracellular	single-pass type i membrane protein	PM	226			outside struct
EGNQDKFSYLPIQK	P23229|ITA6_HUMAN	-1.78588	-0.15926	0.113943	2.26719	663	FCTR	FCTREGNQ	685	698	Extracellular	single-pass type i membrane protein	PM	no Propeptide	yes	yes
SLDPVTGAVTTAEELDRETK	Q9HCU4|CELR2_HUMAN	-1.78588	-0.277162	-1.07882	3.33713	203	NQFF	NQFFSLDP	233	252	Extracellular	multi-pass membrane protein	PM	no Propeptide	yes	yes		G protein-coupled receptor activity
LEINPDTGAISTR	P12830|CADH1_HUMAN	-1.81297	-0.515588			512	TANW	TANWLEIN	533	545	Extracellular	single-pass type i membrane protein	endosome, golgi, PM, cytoplasm	379	yes		unstructured
ASSDPPALASK	P08195|4F2_HUMAN	-1.88897	-0.124935	-0.202268	4.63836	no SS	LQLL	LQLLASSD	84	94		single-pass type ii membrane protein	melanosome, lysosome, PM	no Propeptide	yes	yes	outside struct
QATVPENQPAGTPVASLR	Q9HCU4|CELR2_HUMAN	-1.88897	-0.130991	-1.07882	3.33713	157	PPSY	PPSYQATV	187	204	Extracellular	multi-pass membrane protein	PM	no Propeptide	yes	yes		G protein-coupled receptor activity
VVAVEPDRR	P18827|SDC1_HUMAN	-1.88897	-0.363764	-3.10783	0.30103	201	ENTA	ENTAVVAV	222	230	Extracellular	single-pass type i membrane protein	secreted	no Propeptide			outside struct
TFETSGENTAVVAVEPDRR	P18827|SDC1_HUMAN	-1.92238	-0.100424	-3.10783	0.30103	191	EQDF	EQDFTFET	212	230	Extracellular	single-pass type i membrane protein	secreted	no Propeptide			outside struct
SSSISSEDILAVLQR	Q9UMD9|COHA1_HUMAN	-1.93282	-0.661205			no SS	VSLF	VSLFSSSI	1079	1093	Extracellular	single-pass type ii membrane protein	PM, secreted	no Propeptide
GLEEELQFSLGSK	P0C0L4|CO4A_HUMAN	-1.9784	-0.591039			1335	RQIR	RQIRGLEE	1353	1365		secreted	projection, PM, secreted	674	yes		unstructured
GLEEELQFSLGSK	P0C0L5|CO4B_HUMAN	-1.9784	-0.591039			1335	RQIR	RQIRGLEE	1353	1365		secreted	projection, PM, secreted	674			unstructured
EGAEAPCGVAPQAR	Q16651|PRSS8_HUMAN	-2	-0.128947			3	GTGA	GTGAEGAE	31	44	Near SS, Propeptide	single-pass membrane protein	PM, secreted	0			outside struct
SLKSFVVTSVVAFPTDSK	Q9Y5Y6|ST14_HUMAN	-2.00116	-0.0408038	-2.45542	12.747	no SS	PRAR	PRARSLKS	187	204	Extracellular	single-pass type ii membrane protein	membrane	no Propeptide	yes		outside struct
AQEECVCENYK	P16422|EPCAM_HUMAN	-2.05889	-0.40669	-1.30932	2.86759	1	TFAA	TFAAAQEE	23	33	Near SS	single-pass type i membrane protein	PM	no Propeptide	yes		outside struct
DTANWLEINPDTGAISTR	P12830|CADH1_HUMAN	-2.18442	-0.300165			507	RIWR	RIWRDTAN	528	545	Extracellular	single-pass type i membrane protein	endosome, golgi, PM, cytoplasm	374	yes		unstructured
LFIPPNSDPVPAR	Q9UQC9|CLCA2_HUMAN	-2.19041	-0.459987	-0.382932	1.69503	856	AQAP	AQAPLFIP	886	898	Extracellular	single-pass type i membrane protein	PM, secreted	no Propeptide	yes
NDDGGQFVVTTNPVNNDGILK	P12830|CADH1_HUMAN	-2.29364	-0.387486			396	YTIL	YTILNDDG	417	437	Extracellular	single-pass type i membrane protein	endosome, golgi, PM, cytoplasm	263	yes		unstructured
NQSPVDQGATGASQGLLDRK	P18827|SDC1_HUMAN	-2.39593	-0.193641	-3.10783	0.30103	210	PDRR	PDRRNQSP	231	250	Extracellular	single-pass type i membrane protein	secreted	no Propeptide			outside struct
EVEKTACPSGK	Q13421|MSLN_HUMAN	-2.41414	-0.451236	-3.12494	3.66232	261	RFRR	RFRREVEK	296	306		gpi-anchored	golgi, PM, secreted	-311	yes		outside struct
FVTKDQANCR	Q14512|FGFP1_HUMAN	-2.55639	-0.155472			38	NKGK	NKGKFVTK	60	69		secreted	PM, secreted	no Propeptide
SDVNDNAPIPEPR	P12830|CADH1_HUMAN	-2.55639	-0.397975			565	LLIL	LLILSDVN	586	598	Extracellular	single-pass type i membrane protein	endosome, golgi, PM, cytoplasm	432	yes		unstructured
SLPDSAEGHFSIDATTGVIR	Q9NYQ8|FAT2_HUMAN	-2.59748	-0.188349	-0.045067	0.497881	3134	QVVY	QVVYSLPD	3151	3170	Extracellular	single-pass type i membrane protein	golgi, PM	no Propeptide
DWVIPPISCPENEKGPFPK	P12830|CADH1_HUMAN	-2.64386	-0.228241			134	RQKR	RQKRDWVI	155	173	Extracellular	single-pass type i membrane protein	endosome, golgi, PM, cytoplasm	1	yes		outside struct
SSGDPDGFFNSK	P98172|EFNB1_HUMAN	-2.64386	-0.534906	-0.857884	4.71957	200	ASGG	ASGGSSGD	226	237	Extracellular	single-pass type i membrane protein	PM, nucleus	no Propeptide	yes	yes		ephrin receptor binding
GGLLGADFAGDLDYNELAVR	Q9UMD9|COHA1_HUMAN	-2.74018	-0.192386			no SS	YAGN	YAGNGGLL	1360	1379	Extracellular	single-pass type ii membrane protein	PM, secreted	no Propeptide
AEAPCGVAPQAR	Q16651|PRSS8_HUMAN	-2.74018	-0.36382			5	GAEG	GAEGAEAP	33	44		single-pass membrane protein	PM, secreted	1			outside struct
LQGMAPAAGADLDK	Q9UMD9|COHA1_HUMAN	-2.75408	-0.467147			no SS	EKDR	EKDRLQGM	524	537	Extracellular	single-pass type ii membrane protein	PM, secreted	no Propeptide
AEGAEAPCGVAPQAR	Q16651|PRSS8_HUMAN	-2.78673	-0.217444			2	SGTG	SGTGAEGA	30	44	Near SS, Propeptide	single-pass membrane protein	PM, secreted	0			outside struct
GAESGSAAGLLPTSILQSTERPAQVK	Q8NA29|NLS1_HUMAN	-2.82918	-0.322291			no SS	AKGE	AKGEGAES	6	31	Extracellular	multi-pass membrane protein	ER, PM	no Propeptide
SLPNTSPEISR	Q14574|DSC3_HUMAN	-2.85893	-0.22903	-0.24085	0.20412	585	PFYF	PFYFSLPN	611	621	Extracellular	single-pass type i membrane protein	PM	476
VVTTNPVNNDGILK	P12830|CADH1_HUMAN	-2.94342	-0.110668			403	GGQF	GGQFVVTT	424	437	Extracellular	single-pass type i membrane protein	endosome, golgi, PM, cytoplasm	270	yes		unstructured
QISTNGPEHQPNGETHESHR	Q9UQC9|CLCA2_HUMAN	-2.94342	-0.184223	-0.382932	1.69503	812	TFSP	TFSPQIST	842	861	Extracellular	single-pass type i membrane protein	PM, secreted	no Propeptide	yes
AAQEECVCENYK	P16422|EPCAM_HUMAN	-3.01516	-0.233534	-1.30932	2.86759	0	ATFA	ATFAAAQE	22	33	SS	single-pass type i membrane protein	PM	no Propeptide	yes		outside struct
DTLGNTQIK	Q14512|FGFP1_HUMAN	-3.02945	-0.136537			19	SEQK	SEQKDTLG	41	49		secreted	PM, secreted	no Propeptide
STPVTIQVINVR	P32926|DSG3_HUMAN	-3.18442	-0.135098	-0.186598	0.268259	345	YRVQ	YRVQSTPV	367	378	Extracellular	single-pass type i membrane protein	PM	318			unstructured
EAQLPVIENK	P00747|PLMN_HUMAN	-3.18442	-0.215325			700	GLLK	GLLKEAQL	718	727		secreted	secreted	no Propeptide			beta	signaling receptor binding
TLDADISEQNR	Q9NYQ8|FAT2_HUMAN	-3.18442	-0.227157	-0.045067	0.497881	2913	ATLK	ATLKTLDA	2930	2940	Extracellular	single-pass type i membrane protein	golgi, PM	no Propeptide
VVKALDYEQLQSVK	P32926|DSG3_HUMAN	-3.47393	-0.0462792	-0.186598	0.268259	309	GILK	GILKVVKA	331	344	Extracellular	single-pass type i membrane protein	PM	282			beta
ILSDVNDNAPIPEPR	P12830|CADH1_HUMAN	-3.47393	-0.180366			563	TLLL	TLLLILSD	584	598	Extracellular	single-pass type i membrane protein	endosome, golgi, PM, cytoplasm	430	yes		unstructured
LILSDVNDNAPIPEPR	P12830|CADH1_HUMAN	-3.47393	-0.226223			562	GTLL	GTLLLILS	583	598	Extracellular	single-pass type i membrane protein	endosome, golgi, PM, cytoplasm	429	yes		unstructured
VYTILNDDGGQFVVTTNPVNNDGILK	P12830|CADH1_HUMAN	-3.57921	-0.285155			391	AWEA	AWEAVYTI	412	437	Extracellular	single-pass type i membrane protein	endosome, golgi, PM, cytoplasm	258	yes		unstructured
VVSEQKDTLGNTQIK	Q14512|FGFP1_HUMAN	-3.8365	-0.0539974			13	LHSK	LHSKVVSE	35	49		secreted	PM, secreted	no Propeptide
GQVPENEANVVITTLK	P12830|CADH1_HUMAN	-4.05889	-0.398756			361	TTYK	TTYKGQVP	382	397	Extracellular	single-pass type i membrane protein	endosome, golgi, PM, cytoplasm	228	yes		unstructured
VSVCDCEGAAGVCR	P12830|CADH1_HUMAN	-4.48289	-0.358247			662	TTLE	TTLEVSVC	683	696	Extracellular	single-pass type i membrane protein	endosome, golgi, PM, cytoplasm	529	yes		unstructured
AVAAQDPVIYSLVR	Q9NYQ8|FAT2_HUMAN	-4.98289	-0.187591	-0.045067	0.497881	2698	GIVK	GIVKAVAA	2715	2728	Extracellular	single-pass type i membrane protein	golgi, PM	no Propeptide
TAKGLDFEAK	P12830|CADH1_HUMAN	-5.05889	-0.0982107			417	GILK	GILKTAKG	438	447	Extracellular	single-pass type i membrane protein	endosome, golgi, PM, cytoplasm	284	yes		unstructured
