# Supplementary material for: Direct Identification of Proteolytic Cleavages on Living Cells Using a Glycan-Tethered Peptide Ligase
Source: ACS Cent Sci. 2022 Oct 11;8(10):1447–56. doi: 10.1021/acscentsci.2c00899 (PMC9615116; doi:10.1021/acscentsci.2c00899)
Supplement: Supplementary file 5 — oc2c00899_si_005.xlsx [file oc2c00899_si_005.xlsx]

## Sheet: GPI 
Peptide	P4-P4'	Accession	Domain_range	Cut_domain	Domains_removed	Num_domains_removed	Domains_intact	Num_domains_intact	Domain_dist	Intradomain_dist
K.A(+85.05)APSVTLFPPSSEELQANK.A	GQPKAAPS	A0M8Q6|IGLC7_HUMAN	before 7..101	before first domain					2
K.Y(+85.05)AASSYLSLTPEQWK.S	SNNKYAAS	A0M8Q6|IGLC7_HUMAN	7..101	"Ig-like"					0	-59
K.L(+85.05)SLEGDHSTPPSAYGSVK.A	ILCKLSLE	A6NMY6|AXA2L_HUMAN
K.A(+85.05)YTNFDAER.D	GSVKAYTN	A6NMY6|AXA2L_HUMAN
K.G(+85.05)LGTDEDSLIEIIC(+57.02)SR.T	ASMKGLGT	A6NMY6|AXA2L_HUMAN
K.A(+85.05)NPTVTLFPPSSEELQANK.A	GQPKANPT	B9A064|IGLL5_HUMAN	before 115..209	before first domain					2
K.Y(+85.05)AASSYLSLTPEQWK.S	SNNKYAAS	B9A064|IGLL5_HUMAN	115..209	"Ig-like C1-type"					0	-59
K.Y(+85.05)TSGFDELQR.I	ACEKYTSG	O43278|SPIT1_HUMAN	334..370 and 391..441	"LDL-receptor class A" and "BPTI/Kunitz inhibitor 2"					-2
R.I(+85.05)HFPSDKGHC(+57.02)VDLPDTGLC(+57.02)K.E	ELQRIHFP	O43278|SPIT1_HUMAN	334..370 and 391..441	"LDL-receptor class A" and "BPTI/Kunitz inhibitor 2"					9
R.G(+85.05)DVFPSYTC(+57.02)TC(+57.02)LK.G	QEVRGDVF	Q08431|MFGM_HUMAN	24..67	"EGF-like"					0	-23
R.C(+85.05)(+57.02)HSWKNTALHK.V	IHLRCHSW	O75015|FCG3B_HUMAN	121..179	"Ig-like C2-type 2"	"Ig-like C2-type 1", "Ig-like C2-type 2"	2		0	0	-7
K.A(+85.05)TLKDSGSYFC(+57.02)R.G	HIPKATLK	O75015|FCG3B_HUMAN	121..179	"Ig-like C2-type 2"	"Ig-like C2-type 1", "Ig-like C2-type 2"	2		0	0	-41
R.S(+85.05)ISESAFSAR.F	RISRSISE	O75487|GPC4_HUMAN
K.V(+85.05)TVTNPDTGR.Y	EWKKVTVT	Q12860|CNTN1_HUMAN	709..806	"Fibronectin type-III 2"	"Ig-like C2-type 1", "Ig-like C2-type 2", "Ig-like C2-type 3", "Ig-like C2-type 4", "Ig-like C2-type 5", "Ig-like C2-type 6", "Fibronectin type-III 1", "Fibronectin type-III 2"	8	"Fibronectin type-III 3", "Fibronectin type-III 4"	2	0	-48
R.A(+85.05)HSDGGDGVVSQ.V	VEVRAHSD	Q12860|CNTN1_HUMAN	907..1000	"Fibronectin type-III 4"	"Ig-like C2-type 1", "Ig-like C2-type 2", "Ig-like C2-type 3", "Ig-like C2-type 4", "Ig-like C2-type 5", "Ig-like C2-type 6", "Fibronectin type-III 1", "Fibronectin type-III 2", "Fibronectin type-III 3", "Fibronectin type-III 4"	10		0	0	-71
K.K(+85.05)SDGWVGLGC(+57.02)C(+57.02)ELAIALEC(+57.02)R.Q	GVFKKSDG	O95980|RECK_HUMAN	before 627..673	before first domain					532
R.F(+85.05)KIIGGEFTTIE.N	LRPRFKII	P00749|UROK_HUMAN	70..151 and 179..424	"Kringle" and "Peptidase S1"					2
K.I(+85.05)IGGEFTTIENQPWFAAIYR.R	PRFKIIGG	P00749|UROK_HUMAN	179..424	"Peptidase S1"					0	0
K.M(+85.05)(+15.99)LC(+57.02)AADPQWK.T	VTTKMLCA	P00749|UROK_HUMAN	179..424	"Peptidase S1"					0	-180
K.E(+85.05)AGIPEFYDYDVALIK.L	NGKKEAGI	P00751|CFAB_HUMAN	477..757	"Peptidase S1"					0	-89
K.A(+85.05)LFVSEEEKK.L	QDIKALFV	P00751|CFAB_HUMAN	477..757	"Peptidase S1"					0	-153
R.F(+85.05)LC(+57.02)TGGVSPYADPNTC(+57.02)R.G	VTPRFLCT	P00751|CFAB_HUMAN	477..757	"Peptidase S1"					0	-203
R.A(+85.05)LDTNYC(+57.02)FSSTEK.N	RHRRALDT	P01137|TGFB1_HUMAN
K.V(+85.05)DNALQSGNSQESVTEQDSK.D	VQWKVDNA	P01834|IGKC_HUMAN	6..103	"Ig-like"					0	-37
K.V(+85.05)YKSADSSTVK.K	GTPKVYKS	Q14005|IL16_HUMAN	355..440 and 1112..1197	"PDZ 2" and "PDZ 3"					-330
R.G(+85.05)LPDPALSTQPAPASR.E	SDPRGLPD	Q14005|IL16_HUMAN	355..440 and 1112..1197	"PDZ 2" and "PDZ 3"					304
R.L(+85.05)LSTQAEESQGPVLK.M	PLLRLLST	Q14005|IL16_HUMAN	355..440 and 1112..1197	"PDZ 2" and "PDZ 3"					168
K.S(+85.05)VIPSDGPSVAC(+57.02)VK.K	DHMKSVIP	P02787|TRFE_HUMAN	25..347	"Transferrin-like 1"					0	-22
K.D(+85.05)SAHGFLK.V	LLFKDSAH	P02787|TRFE_HUMAN	25..347	"Transferrin-like 1"					0	-291
K.S(+85.05)ASDLTWDNLK.G	VVKKSASD	P02787|TRFE_HUMAN	361..683	"Transferrin-like 2"					0	-93
K.H(+85.05)QTVPQNTGGK.N	AFVKHQTV	P02787|TRFE_HUMAN	361..683	"Transferrin-like 2"					0	-193
K.N(+85.05)LNEKDYELLC(+57.02)LDGTR.K	PWAKNLNE	P02787|TRFE_HUMAN	361..683	"Transferrin-like 2"					0	-211
K.V(+85.05)SEGNHDIALIK.L	QNYKVSEG	P03952|KLKB1_HUMAN	391..626	"Peptidase S1"					0	-86
K.Q(+85.05)AWFIENEEQEYVQTVK.S	EFLKQAWF	P04083|ANXA1_HUMAN
K.G(+85.05)GPGSAVSPYPTFNPSSDVAALHK.A	KSSKGGPG	P04083|ANXA1_HUMAN
K.A(+85.05)IMVKGVDEATIIDILTK.R	ALHKAIMV	P04083|ANXA1_HUMAN
K.G(+85.05)LGTDEDTLIEILASR.T	AAMKGLGT	P04083|ANXA1_HUMAN
K.T(+85.05)NMKHMAGAA.A	SKPKTNMK	P04156|PRIO_HUMAN
K.H(+85.05)M(+15.99)AGAAAAGAVV.G	TNMKHMAG	P04156|PRIO_HUMAN
R.Q(+85.05)GPVNLLSDPEQGVEVTGQYER.E	PRHRQGPV	Q14624|ITIH4_HUMAN	after 272..432	after last domain					-322
K.E(+85.05)TLFSVM(+15.99)PGLK.M	YKWKETLF	Q14624|ITIH4_HUMAN	after 272..432	after last domain					-384
R.M(+85.05)(+15.99)APEEIIM(+15.99)D.R	VSARMAPE	P05121|PAI1_HUMAN
R.F(+85.05)M(+15.99)EENEGHIVDIHDFSLGSSPHVR.K	YAERFMEE	Q6YHK3|CD109_HUMAN
R.S(+85.05)IQNQEAFDLD.V	RRRRSIQN	Q6YHK3|CD109_HUMAN
R.S(+85.05)YNSEVK.L	QAVRSYNS	Q6YHK3|CD109_HUMAN
K.N(+85.05)FEDVAFDEK.K	LVGKNFED	P07237|PDIA1_HUMAN	349..475	"Thioredoxin 2"					0	-27
K.L(+85.05)SLEGDHSTPPSAYGSVK.A	ILCKLSLE	P07355|ANXA2_HUMAN
K.A(+85.05)YTNFDAER.D	GSVKAYTN	P07355|ANXA2_HUMAN
K.T(+85.05)KGVDEVTIVNILTNR.S	TAIKTKGV	P07355|ANXA2_HUMAN
K.G(+85.05)LGTDEDSLIEIIC(+57.02)SR.T	ASMKGLGT	P07355|ANXA2_HUMAN
K.S(+85.05)DVYC(+57.02)EVC(+57.02)EFLVK.E	VPAKSDVY	P07602|SAP_HUMAN	311..392	"Saposin B-type 3"					0	0
R.T(+85.05)C(+57.02)YC(+57.02)IAGQLEC(+57.02)SE.T	NCGRTCYC	Q7Z5P9|MUC19_HUMAN	1275..1484 and 8159..8225	"VWFD 3" and "VWFC"					-141
K.G(+85.05)STGTESRAATTR.A	TGGKGSTG	Q7Z5P9|MUC19_HUMAN	1275..1484 and 8159..8225	"VWFD 3" and "VWFC"					1580
K.S(+85.05)GATTGAPGSK.T	AEIKSGAT	Q7Z5P9|MUC19_HUMAN	1275..1484 and 8159..8225	"VWFD 3" and "VWFC"					422
R.T(+85.05)LTLVDTGIGMTK.A	PQERTLTL	P08238|HS90B_HUMAN
K.A(+85.05)DLINNLGTIAK.S	GMTKADLI	P08238|HS90B_HUMAN
K.I(+85.05)KEKYIDQEELNK.T	KTKKIKEK	P08238|HS90B_HUMAN
K.Y(+85.05)IDQEELNK.T	IKEKYIDQ	P08238|HS90B_HUMAN
R.G(+85.05)VVDSEDLPLNISR.E	NFIRGVVD	P08238|HS90B_HUMAN
K.K(+85.05)HLEINPD.H	MMAKKHLE	P08238|HS90B_HUMAN
K.H(+85.05)LEINPD.H	MAKKHLEI	P08238|HS90B_HUMAN
R.L(+85.05)DPQSGALYISK.V	GRVRLDPQ	P09326|CD48_HUMAN	29..127	"Ig-like C2-type 1"	"Ig-like C2-type 1"	1	"Ig-like C2-type 2"	1	0	-58
K.K(+85.05)TGNEQEWK.I	RVLKKTGN	P09326|CD48_HUMAN	29..127	"Ig-like C2-type 1"	"Ig-like C2-type 1"	1	"Ig-like C2-type 2"	1	0	-85
K.L(+85.05)QVLDPVPKPVIK.I	WKIKLQVL	P09326|CD48_HUMAN	29..127	"Ig-like C2-type 1"	"Ig-like C2-type 1"	1	"Ig-like C2-type 2"	1	0	-96
R.C(+85.05)(+57.02)YTC(+57.02)QVSNSVSSK.N	NYSRCYTC	P09326|CD48_HUMAN	132..212	"Ig-like C2-type 2"	"Ig-like C2-type 1", "Ig-like C2-type 2"	2		0	0	-61
K.F(+85.05)KDPNAPK.R	TKKKFKDP	P09429|HMGB1_HUMAN
K.I(+85.05)KGEHPGLSIGDVAK.K	YRPKIKGE	P09429|HMGB1_HUMAN
K.Y(+85.05)EKDIAAYR.A	LKEKYEKD	P09429|HMGB1_HUMAN
K.S(+85.05)TPVNVPISQK.F	TLVKSTPV	Q8WUM4|PDC6I_HUMAN	3..392	"BRO1"					0	-337
R.T(+85.05)LEIPGNSDPNM(+15.99)IPDGDFNSYVR.V	HRGRTLEI	P0C0L4|CO4A_HUMAN	702..736 and 1595..1742	"Anaphylatoxin-like" and "NTR"					-221
R.V(+85.05)TASDPLDTLGSEGALSPGGVASLLR.L	SYVRVTAS	P0C0L4|CO4A_HUMAN	702..736 and 1595..1742	"Anaphylatoxin-like" and "NTR"					-244
R.G(+85.05)LEEELQFSLGSK.I	RQIRGLEE	P0C0L4|CO4A_HUMAN	702..736 and 1595..1742	"Anaphylatoxin-like" and "NTR"					242
R.T(+85.05)LEIPGNSDPNM(+15.99)IPDGDFNSYVR.V	HRGRTLEI	P0C0L5|CO4B_HUMAN	702..736 and 1595..1742	"Anaphylatoxin-like" and "NTR"					-221
R.V(+85.05)TASDPLDTLGSEGALSPGGVASLLR.L	SYVRVTAS	P0C0L5|CO4B_HUMAN	702..736 and 1595..1742	"Anaphylatoxin-like" and "NTR"					-244
R.G(+85.05)LEEELQFSLGSK.I	RQIRGLEE	P0C0L5|CO4B_HUMAN	702..736 and 1595..1742	"Anaphylatoxin-like" and "NTR"					242
K.A(+85.05)APSVTLFPPSSEELQANK.A	GQPKAAPS	P0CF74|IGLC6_HUMAN	before 7..101	before first domain					2
K.Y(+85.05)AASSYLSLTPEQWK.S	SNNKYAAS	P0CF74|IGLC6_HUMAN	7..101	"Ig-like"					0	-59
K.A(+85.05)NPTVTLFPPSSEELQANK.A	GQPKANPT	P0CG04|IGLC1_HUMAN	before 7..101	before first domain					2
K.Y(+85.05)AASSYLSLTPEQWK.S	SNNKYAAS	P0CG04|IGLC1_HUMAN	7..101	"Ig-like"					0	-59
K.A(+85.05)TAGDTHLGGEDFDNR.L	FEVKATAG	P0DMV8|HS71A_HUMAN
K.A(+85.05)APSVTLFPPSSEELQANK.A	GQPKAAPS	P0DOY2|IGLC2_HUMAN	before 7..101	before first domain					2
K.Y(+85.05)AASSYLSLTPEQWK.S	SNNKYAAS	P0DOY2|IGLC2_HUMAN	7..101	"Ig-like"					0	-59
K.A(+85.05)APSVTLFPPSSEELQANK.A	GQPKAAPS	P0DOY3|IGLC3_HUMAN	before 7..101	before first domain					2
K.Y(+85.05)AASSYLSLTPEQWK.S	SNNKYAAS	P0DOY3|IGLC3_HUMAN	7..101	"Ig-like"					0	-59
K.G(+85.05)DSGGPLVC(+57.02)NK.V	TSFKGDSG	P10144|GRAB_HUMAN	21..245	"Peptidase S1"					0	-180
R.A(+85.05)TDEEPLGLPK.C	WTGRATDE	Q9BZR6|RTN4R_HUMAN	after 260..310	after last domain					-14
R.S(+85.05)IGSAVDQGNESIVAK.T	KKTRSIGS	Q9H0H5|RGAP1_HUMAN	before 349..539	before first domain					146
R.L(+85.05)RENELTYYC(+57.02)C(+57.02)K.K	VTTRLREN	P13987|CD59_HUMAN	26..108	"UPAR/Ly6"	"UPAR/Ly6"	1		0	0	-53
R.E(+85.05)NELTYYC(+57.02)C(+57.02)K.K	TRLRENEL	P13987|CD59_HUMAN	26..108	"UPAR/Ly6"	"UPAR/Ly6"	1		0	0	-55
R.Y(+85.05)ALSGSVWK.K	RRRRYALS	Q9NPA2|MMP25_HUMAN
R.L(+85.05)AADDPEVR.V	QEKRLAAD	P20827|EFNA1_HUMAN	after 19..151	after last domain					-15
K.N(+85.05)ISFC(+57.02)GYHPK.N	FQLKNISF	Q9UQF2|JIP1_HUMAN	561..700	"PID"					0	-82
R.S(+85.05)APENFNTR.F	RSARSAPE	Q9Y625|GPC6_HUMAN
R.A(+85.05)VALSSSVM(+15.99)C(+57.02)PDAR.S	RTNRAVAL	P28799|GRN_HUMAN
K.M(+85.05)LQEMQR.K	ASAKMLQE	P32455|GBP1_HUMAN	after 35..278	after last domain					-227
K.G(+85.05)FSLSDVPQAEISGEHLR.I	YGAKGFSL	P35052|GPC1_HUMAN
R.V(+85.05)FDVNDK.V	VHDRVFDV	P52803|EFNA5_HUMAN	after 29..162	after last domain					-12
R.S(+85.05)IVVSPILIPENQR.Q	RQKRSIVV	P55290|CAD13_HUMAN	139..245	"Cadherin 1"	"Cadherin 1"	1	"Cadherin 2", "Cadherin 3", "Cadherin 4", "Cadherin 5"	4	0	0
R.S(+85.05)YQKPMETDLVYIEK.S	KQLRSYQK	P56706|WNT7B_HUMAN
R.I(+85.05)EKVEHSDLSFSK.D	NGERIEKV	P61769|B2MG_HUMAN	25..113	"Ig-like C1-type"					0	-41
L.S(+85.05)LEGDHSTPPSAYGSVK.A	LCKLSLEG	A6NMY6|AXA2L_HUMAN
A.Y(+85.05)TNFDAERDALNIETAIK.T	SVKAYTNF	A6NMY6|AXA2L_HUMAN
A.S(+85.05)IFSGTGADPVVSAK.S	FRLASIFS	O00451|GFRA2_HUMAN
I.N(+85.05)YM(+15.99)VAPVTGNDVGIR.R	PSSINYMV	O00560|SDCB1_HUMAN	before 114..193	before first domain					24
Y.M(+85.05)(+15.99)VAPVTGNDVGIR.R	SINYMVAP	O00560|SDCB1_HUMAN	before 114..193	before first domain					22
Y.T(+85.05)SGFDELQR.I	CEKYTSGF	O43278|SPIT1_HUMAN	334..370 and 391..441	"LDL-receptor class A" and "BPTI/Kunitz inhibitor 2"					-3
G.V(+85.05)SEEDKGFGPIFEEQPINTIYPEESLEGK.V	YGHGVSEE	Q12860|CNTN1_HUMAN	before 41..131	before first domain					9
F.N(+85.05)IQLEDEGIYEC(+57.02)EAENIR.G	LKIFNIQL	Q12860|CNTN1_HUMAN	241..326	"Ig-like C2-type 3"	"Ig-like C2-type 1", "Ig-like C2-type 2", "Ig-like C2-type 3"	3	"Ig-like C2-type 4", "Ig-like C2-type 5", "Ig-like C2-type 6", "Fibronectin type-III 1", "Fibronectin type-III 2", "Fibronectin type-III 3", "Fibronectin type-III 4"	7	0	-58
P.N(+85.05)VAPSDVGGGGGR.N	GAAPNVAP	Q12860|CNTN1_HUMAN	606..704 and 709..806	"Fibronectin type-III 1" and "Fibronectin type-III 2"	"Ig-like C2-type 1", "Ig-like C2-type 2", "Ig-like C2-type 3", "Ig-like C2-type 4", "Ig-like C2-type 5", "Ig-like C2-type 6", "Fibronectin type-III 1"	7	"Fibronectin type-III 2", "Fibronectin type-III 3", "Fibronectin type-III 4"	3	2
Y.I(+85.05)VAFKPFDGEEWK.K	NFGYIVAF	Q12860|CNTN1_HUMAN	709..806	"Fibronectin type-III 2"	"Ig-like C2-type 1", "Ig-like C2-type 2", "Ig-like C2-type 3", "Ig-like C2-type 4", "Ig-like C2-type 5", "Ig-like C2-type 6", "Fibronectin type-III 1", "Fibronectin type-III 2"	8	"Fibronectin type-III 3", "Fibronectin type-III 4"	2	0	-34
P.S(+85.05)TAFQVK.V	TMSPSTAF	Q12860|CNTN1_HUMAN	709..806	"Fibronectin type-III 2"	"Ig-like C2-type 1", "Ig-like C2-type 2", "Ig-like C2-type 3", "Ig-like C2-type 4", "Ig-like C2-type 5", "Ig-like C2-type 6", "Fibronectin type-III 1", "Fibronectin type-III 2"	8	"Fibronectin type-III 3", "Fibronectin type-III 4"	2	0	-68
A.F(+85.05)NNKGDGPYSLVAVINSAQDAPSEAPTEVGVK.V	KVKAFNNK	Q12860|CNTN1_HUMAN	709..806	"Fibronectin type-III 2"	"Ig-like C2-type 1", "Ig-like C2-type 2", "Ig-like C2-type 3", "Ig-like C2-type 4", "Ig-like C2-type 5", "Ig-like C2-type 6", "Fibronectin type-III 1", "Fibronectin type-III 2"	8	"Fibronectin type-III 3", "Fibronectin type-III 4"	2	0	-78
F.N(+85.05)NKGDGPYSLVAVINSAQDAPSEAPTEVGVK.V	VKAFNNKG	Q12860|CNTN1_HUMAN	709..806	"Fibronectin type-III 2"	"Ig-like C2-type 1", "Ig-like C2-type 2", "Ig-like C2-type 3", "Ig-like C2-type 4", "Ig-like C2-type 5", "Ig-like C2-type 6", "Fibronectin type-III 1", "Fibronectin type-III 2"	8	"Fibronectin type-III 3", "Fibronectin type-III 4"	2	0	-79
L.V(+85.05)AVINSAQDAPSEAPTEVGVK.V	PYSLVAVI	Q12860|CNTN1_HUMAN	709..806	"Fibronectin type-III 2"	"Ig-like C2-type 1", "Ig-like C2-type 2", "Ig-like C2-type 3", "Ig-like C2-type 4", "Ig-like C2-type 5", "Ig-like C2-type 6", "Fibronectin type-III 1", "Fibronectin type-III 2"	8	"Fibronectin type-III 3", "Fibronectin type-III 4"	2	0	-89
V.A(+85.05)VINSAQDAPSEAPTEVGVK.V	YSLVAVIN	Q12860|CNTN1_HUMAN	709..806	"Fibronectin type-III 2"	"Ig-like C2-type 1", "Ig-like C2-type 2", "Ig-like C2-type 3", "Ig-like C2-type 4", "Ig-like C2-type 5", "Ig-like C2-type 6", "Fibronectin type-III 1", "Fibronectin type-III 2"	8	"Fibronectin type-III 3", "Fibronectin type-III 4"	2	0	-90
A.V(+85.05)INSAQDAPSEAPTEVGVK.V	SLVAVINS	Q12860|CNTN1_HUMAN	709..806	"Fibronectin type-III 2"	"Ig-like C2-type 1", "Ig-like C2-type 2", "Ig-like C2-type 3", "Ig-like C2-type 4", "Ig-like C2-type 5", "Ig-like C2-type 6", "Fibronectin type-III 1", "Fibronectin type-III 2"	8	"Fibronectin type-III 3", "Fibronectin type-III 4"	2	0	-91
V.I(+85.05)NSAQDAPSEAPTEVGVK.V	LVAVINSA	Q12860|CNTN1_HUMAN	709..806	"Fibronectin type-III 2"	"Ig-like C2-type 1", "Ig-like C2-type 2", "Ig-like C2-type 3", "Ig-like C2-type 4", "Ig-like C2-type 5", "Ig-like C2-type 6", "Fibronectin type-III 1", "Fibronectin type-III 2"	8	"Fibronectin type-III 3", "Fibronectin type-III 4"	2	0	-92
I.N(+85.05)SAQDAPSEAPTEVGVK.V	VAVINSAQ	Q12860|CNTN1_HUMAN	709..806	"Fibronectin type-III 2"	"Ig-like C2-type 1", "Ig-like C2-type 2", "Ig-like C2-type 3", "Ig-like C2-type 4", "Ig-like C2-type 5", "Ig-like C2-type 6", "Fibronectin type-III 1", "Fibronectin type-III 2"	8	"Fibronectin type-III 3", "Fibronectin type-III 4"	2	0	-93
A.H(+85.05)SDGGDGVVSQVK.I	EVRAHSDG	Q12860|CNTN1_HUMAN	907..1000	"Fibronectin type-III 4"	"Ig-like C2-type 1", "Ig-like C2-type 2", "Ig-like C2-type 3", "Ig-like C2-type 4", "Ig-like C2-type 5", "Ig-like C2-type 6", "Fibronectin type-III 1", "Fibronectin type-III 2", "Fibronectin type-III 3", "Fibronectin type-III 4"	10		0	0	-72
G.N(+85.05)IVEEVTHPC(+57.02)NPNPC(+57.02)PANELC(+57.02)EVNR.K	STLGNIVE	O95980|RECK_HUMAN	before 627..673	before first domain					142
V.A(+85.05)QM(+15.99)TEDAVDAER.L	GTPVAQMT	P01024|CO3_HUMAN	693..728 and 1518..1661	"Anaphylatoxin-like" and "NTR"					-260
A.Q(+85.05)M(+15.99)TEDAVDAER.L	TPVAQMTE	P01024|CO3_HUMAN	693..728 and 1518..1661	"Anaphylatoxin-like" and "NTR"					-261
L.S(+85.05)TQAEESQGPVLK.M	LRLLSTQA	Q14005|IL16_HUMAN	355..440 and 1112..1197	"PDZ 2" and "PDZ 3"					166
I.G(+85.05)LLYC(+57.02)DLPEPR.K	NIPIGLLY	P02787|TRFE_HUMAN	25..347	"Transferrin-like 1"					0	-127
A.G(+85.05)DVAFVK.H	KDGA, LVEK, FRRPGDVA	P02787|TRFE_HUMAN
A.G(+85.05)DVAFVK.D	AENAGDVA	P02788|TRFL_HUMAN	364..695	"Transferrin-like 2"					0	-195
L.I(+85.05)RDVWGIEGPIDAAFTR.I	YPKLIRDV	P04004|VTNC_HUMAN	after 20..63	after last domain					-133
A.M(+85.05)VSEFLK.Q	MAMVSE	P04083|ANXA1_HUMAN
A.W(+85.05)FIENEEQEYVQTVK.S	LKQAWFIE	P04083|ANXA1_HUMAN
W.F(+85.05)IENEEQEYVQTVK.S	KQAWFIEN	P04083|ANXA1_HUMAN
P.G(+85.05)SAVSPYPTFNPSSDVAALHK.A	KGGPGSAV	P04083|ANXA1_HUMAN
A.V(+85.05)SPYPTFNPSSDVAALHK.A	PGSAVSPY	P04083|ANXA1_HUMAN
P.I(+85.05)IHFGSDYEDR.Y	MSRPIIHF	P04156|PRIO_HUMAN
V.N(+85.05)LLSDPEQGVEVTGQYER.E	QGPVNLLS	Q14624|ITIH4_HUMAN	after 272..432	after last domain					-326
L.L(+85.05)SDPEQGVEVTGQYER.E	PVNLLSDP	Q14624|ITIH4_HUMAN	after 272..432	after last domain					-328
M.V(+85.05)VEHPEFLK.A	PNSMVVEH	P06396|GELS_HUMAN
V.S(+85.05)LVADENPFAQGALK.S	TMSVSLVA	P06396|GELS_HUMAN
L.V(+85.05)QAWPGYTLETANTQC(+57.02)HEK.M	RTSLVQAW	Q6NW40|RGMB_HUMAN
A.A(+85.05)HSALEDVEALHPR.K	FTAAAHSA	Q6NW40|RGMB_HUMAN
A.H(+85.05)SALEDVEALHPR.K	TAAAHSAL	Q6NW40|RGMB_HUMAN
A.L(+85.05)EDVEALHPR.K	AHSALEDV	Q6NW40|RGMB_HUMAN
F.M(+85.05)(+15.99)VPSEAISLSETVK.K	LSGFMVPS	Q6YHK3|CD109_HUMAN
L.S(+85.05)LEGDHSTPPSAYGSVK.A	LCKLSLEG	P07355|ANXA2_HUMAN
A.Y(+85.05)TNFDAERDALNIETAIK.T	SVKAYTNF	P07355|ANXA2_HUMAN
G.S(+85.05)VIDYELIDQDAR.D	AEDGSVID	P07355|ANXA2_HUMAN
M.A(+85.05)NIPLLLYPQDGPR.S	APFMANIP	P07602|SAP_HUMAN	59..142 and 194..275	"Saposin B-type 1" and "Saposin B-type 2"					21
A.N(+85.05)IPLLLYPQDGPR.S	PFMANIPL	P07602|SAP_HUMAN	59..142 and 194..275	"Saposin B-type 1" and "Saposin B-type 2"					20
W.A(+85.05)FGAVEAISDR.I	GSCWAFGA	P07858|CATB_HUMAN
Y.G(+85.05)VAEAGAPPADPSTLYR.D	NHLYGVAE	Q86UN3|R4RL2_HUMAN	after 261..312	after last domain					-21
G.V(+85.05)AEAGAPPADPSTLYR.D	HLYGVAEA	Q86UN3|R4RL2_HUMAN	after 261..312	after last domain					-22
Y.M(+85.05)TEPIDEYC(+57.02)VQQLK.E	EVVYMTEP	P08238|HS90B_HUMAN
A.G(+85.05)DVAFVK.H	AEGAGDVA	P08582|TRFM_HUMAN	23..357	"Transferrin-like 1"	"Transferrin-like 1"	1	"Transferrin-like 2"	1	0	-199
G.L(+85.05)VPAAGEHYAPEDSSNSYYVVAVVR.R	KTYGLVPA	P08582|TRFM_HUMAN	366..706	"Transferrin-like 2"	"Transferrin-like 1", "Transferrin-like 2"	2		0	0	-68
L.Q(+85.05)VLDPVPKPVIK.I	KIKLQVLD	P09326|CD48_HUMAN	29..127	"Ig-like C2-type 1"	"Ig-like C2-type 1"	1	"Ig-like C2-type 2"	1	0	-97
L.E(+85.05)IPGNSDPNM(+15.99)IPDGDFNSYVR.V	GRTLEIPG	P0C0L4|CO4A_HUMAN	702..736 and 1595..1742	"Anaphylatoxin-like" and "NTR"					-223
A.S(+85.05)DPLDTLGSEGALSPGGVASLLR.L	RVTASDPL	P0C0L4|CO4A_HUMAN	702..736 and 1595..1742	"Anaphylatoxin-like" and "NTR"					-247
V.E(+85.05)YGFQVK.V	YPRVEYGF	P0C0L4|CO4A_HUMAN	1595..1742	"NTR"					0	-29
L.E(+85.05)IPGNSDPNM(+15.99)IPDGDFNSYVR.V	GRTLEIPG	P0C0L5|CO4B_HUMAN	702..736 and 1595..1742	"Anaphylatoxin-like" and "NTR"					-223
A.S(+85.05)DPLDTLGSEGALSPGGVASLLR.L	RVTASDPL	P0C0L5|CO4B_HUMAN	702..736 and 1595..1742	"Anaphylatoxin-like" and "NTR"					-247
V.E(+85.05)YGFQVK.V	YPRVEYGF	P0C0L5|CO4B_HUMAN	1595..1742	"NTR"					0	-29
Y.V(+85.05)AFTDTER.L	TPSYVAFT	P0DMV8|HS71A_HUMAN
A.L(+85.05)NPQNTVFDAK.R	NQVALNPQ	P0DMV8|HS71A_HUMAN
A.F(+85.05)YPEEISSMVLTK.M	ETKAFYPE	P0DMV8|HS71A_HUMAN
Y.G(+85.05)AAVQAAILM(+15.99)GDK.S	AVAYGAAV	P0DMV8|HS71A_HUMAN
A.A(+85.05)VQAAILM(+15.99)GDK.S	AYGAAVQA	P0DMV8|HS71A_HUMAN
A.G(+85.05)WGQTAPLGK.H	CSVAGWGQ	P10144|GRAB_HUMAN	21..245	"Peptidase S1"					0	-125
F.A(+85.05)VVITDGHVTGSPC(+57.02)GGIK.L	TVHFAVVI	P12110|CO6A2_HUMAN	46..234	"VWFA 1"					0	-111
P.M(+85.05)FIVNTNVPR.A	MPMFIV	P14174|MIF_HUMAN
M.F(+85.05)IVNTNVPR.A	MPMFIVN	P14174|MIF_HUMAN
F.Y(+85.05)QGPVGDPDKYR.L	MRPFYQGP	Q9NPA2|MMP25_HUMAN
L.S(+85.05)QDDRDGLQQLYGK.A	KYRLSQDD	Q9NPA2|MMP25_HUMAN
Y.G(+85.05)APAGPLIVPYNLPLPGGVVPR.M	TGPYGAPA	P17931|LEG3_HUMAN	before 118..248	before first domain					10
P.A(+85.05)GPLIVPYNLPLPGGVVPR.M	YGAPAGPL	P17931|LEG3_HUMAN	before 118..248	before first domain					7
L.S(+85.05)ASFEPFSNK.G	FYALSASF	P27797|CALR_HUMAN
L.S(+85.05)SSVM(+15.99)C(+57.02)PDAR.S	AVALSSSV	P28799|GRN_HUMAN
L.S(+85.05)LPDPQALKR.D	PAHLSLPD	P28799|GRN_HUMAN
F.S(+85.05)LSDVPQAEISGEHLR.I	AKGFSLSD	P35052|GPC1_HUMAN
P.Q(+85.05)AEISGEHLR.I	SDVPQAEI	P35052|GPC1_HUMAN
P.L(+85.05)THALPGLSEQEGQK.T	SRTPLTHA	P35052|GPC1_HUMAN
L.T(+85.05)HALPGLSEQEGQK.T	RTPLTHAL	P35052|GPC1_HUMAN
P.G(+85.05)LSEQEGQK.T	HALPGLSE	P35052|GPC1_HUMAN
G.G(+85.05)DRLDC(+57.02)VK.A	EVSGGDRL	P56159|GFRA1_HUMAN
L.A(+85.05)SGLEAKDEC(+57.02)R.S	NFSLASGL	P56159|GFRA1_HUMAN
G.A(+85.05)SSHITTK.S	EGLGASSH	P56159|GFRA1_HUMAN
S.L(+85.05)EGDHSTPPSAYGSVK.A	CKLSLEGD	A6NMY6|AXA2L_HUMAN
D.H(+85.05)STPPSAYGSVK.A	LEGDHSTP	A6NMY6|AXA2L_HUMAN
T.N(+85.05)FDAERDALNIETAIK.T	KAYTNFDA	A6NMY6|AXA2L_HUMAN
D.G(+85.05)VQEPTTGNWR.G	GVGDGVQE	O00429|DNM1L_HUMAN	22..302 and 644..735	"Dynamin-type G" and "GED"					64
S.I(+85.05)FSGTGADPVVSAK.S	RLASIFSG	O00451|GFRA2_HUMAN
S.G(+85.05)TGADPVVSAK.S	SIFSGTGA	O00451|GFRA2_HUMAN
S.S(+85.05)INYM(+15.99)VAPVTGNDVGIR.R	ARPSSINY	O00560|SDCB1_HUMAN	before 114..193	before first domain					26
E.C(+85.05)(+57.02)ISC(+57.02)GSSDMSC(+57.02)ER.G	RYLECISC	Q03405|UPAR_HUMAN	115..213	"UPAR/Ly6 2"	"UPAR/Ly6 1", "UPAR/Ly6 2"	2	"UPAR/Ly6 3"	1	0	-2
S.L(+85.05)HTDGDK.A	GCGSLHTD	Q07021|C1QBP_HUMAN
D.F(+85.05)LSDEIKEER.K	AFVDFLSD	Q07021|C1QBP_HUMAN
D.V(+85.05)FPSYTC(+57.02)TC(+57.02)LK.G	VRGDVFPS	Q08431|MFGM_HUMAN	24..67	"EGF-like"					0	-25
S.S(+85.05)YFIDAATVNDSGEYR.C	SQASSYFI	O75015|FCG3B_HUMAN	40..96	"Ig-like C2-type 1"	"Ig-like C2-type 1"	1	"Ig-like C2-type 2"	1	0	-33
H.G(+85.05)VSEEDKGFGPIFEEQPINTIYPEESLEGK.V	RYGHGVSE	Q12860|CNTN1_HUMAN	before 41..131	before first domain					10
N.N(+85.05)KGDGPYSLVAVINSAQDAPSEAPTEVGVK.V	KAFNNKGD	Q12860|CNTN1_HUMAN	709..806	"Fibronectin type-III 2"	"Ig-like C2-type 1", "Ig-like C2-type 2", "Ig-like C2-type 3", "Ig-like C2-type 4", "Ig-like C2-type 5", "Ig-like C2-type 6", "Fibronectin type-III 1", "Fibronectin type-III 2"	8	"Fibronectin type-III 3", "Fibronectin type-III 4"	2	0	-80
S.L(+85.05)VAVINSAQDAPSEAPTEVGVK.V	GPYSLVAV	Q12860|CNTN1_HUMAN	709..806	"Fibronectin type-III 2"	"Ig-like C2-type 1", "Ig-like C2-type 2", "Ig-like C2-type 3", "Ig-like C2-type 4", "Ig-like C2-type 5", "Ig-like C2-type 6", "Fibronectin type-III 1", "Fibronectin type-III 2"	8	"Fibronectin type-III 3", "Fibronectin type-III 4"	2	0	-88
N.S(+85.05)AQDAPSEAPTEVGVK.V	AVINSAQD	Q12860|CNTN1_HUMAN	709..806	"Fibronectin type-III 2"	"Ig-like C2-type 1", "Ig-like C2-type 2", "Ig-like C2-type 3", "Ig-like C2-type 4", "Ig-like C2-type 5", "Ig-like C2-type 6", "Fibronectin type-III 1", "Fibronectin type-III 2"	8	"Fibronectin type-III 3", "Fibronectin type-III 4"	2	0	-94
S.A(+85.05)QDAPSEAPTEVGVK.V	VINSAQDA	Q12860|CNTN1_HUMAN	709..806	"Fibronectin type-III 2"	"Ig-like C2-type 1", "Ig-like C2-type 2", "Ig-like C2-type 3", "Ig-like C2-type 4", "Ig-like C2-type 5", "Ig-like C2-type 6", "Fibronectin type-III 1", "Fibronectin type-III 2"	8	"Fibronectin type-III 3", "Fibronectin type-III 4"	2	0	-95
H.S(+85.05)IEVPIPR.D	THKHSIEV	Q12860|CNTN1_HUMAN	907..1000	"Fibronectin type-III 4"	"Ig-like C2-type 1", "Ig-like C2-type 2", "Ig-like C2-type 3", "Ig-like C2-type 4", "Ig-like C2-type 5", "Ig-like C2-type 6", "Fibronectin type-III 1", "Fibronectin type-III 2", "Fibronectin type-III 3", "Fibronectin type-III 4"	10		0	0	-54
H.S(+85.05)DGGDGVVSQVK.I	VRAHSDGG	Q12860|CNTN1_HUMAN	907..1000	"Fibronectin type-III 4"	"Ig-like C2-type 1", "Ig-like C2-type 2", "Ig-like C2-type 3", "Ig-like C2-type 4", "Ig-like C2-type 5", "Ig-like C2-type 6", "Fibronectin type-III 1", "Fibronectin type-III 2", "Fibronectin type-III 3", "Fibronectin type-III 4"	10		0	0	-73
D.N(+85.05)EDFQESNR.M	VDKDNEDF	P00450|CERU_HUMAN	20..357	"F5/8 type A 1"					0	-230
D.Q(+85.05)VDKEDEDFQESNK.M	TAPDQVDK	P00450|CERU_HUMAN	370..718	"F5/8 type A 2"					0	-236
Q.G(+85.05)TPVAQM(+15.99)TEDAVDAER.L	ILLQGTPV	P01024|CO3_HUMAN	693..728 and 1518..1661	"Anaphylatoxin-like" and "NTR"					-256
D.C(+85.05)(+57.02)LGC(+57.02)VHPISTQSPDLEPILR.H	AQYDCLGC	P01042|KNG1_HUMAN	28..132 and 151..254	"Cystatin kininogen-type 1" and "Cystatin kininogen-type 2"					9
S.A(+85.05)VSPYPTFNPSSDVAALHK.A	GPGSAVSP	P04083|ANXA1_HUMAN
S.A(+85.05)MSRPIIHFGSDYEDR.Y	MLGSAMSR	P04156|PRIO_HUMAN
S.A(+85.05)ILPLPGQSVER.L	QAPSAILP	Q14624|ITIH4_HUMAN	after 272..432	after last domain					-302
N.L(+85.05)LSDPEQGVEVTGQYER.E	GPVNLLSD	Q14624|ITIH4_HUMAN	after 272..432	after last domain					-327
N.G(+85.05)VGPEEESVDPNQYYK.I	TTDNGVGP	Q15046|SYK_HUMAN
N.L(+85.05)VTFGHSLSK.T	GIGNLVTF	Q16553|LY6E_HUMAN	21..101	"UPAR/Ly6"	"UPAR/Ly6"	1		0	0	-39
S.M(+85.05)(+15.99)VVEHPEFLK.A	RPNSMVVE	P06396|GELS_HUMAN
H.S(+85.05)ALEDVEALHPR.K	AAAHSALE	Q6NW40|RGMB_HUMAN
S.A(+85.05)LEDVEALHPR.K	AAHSALED	Q6NW40|RGMB_HUMAN
N.G(+85.05)LSEYLDLSSPGPVEILTTVTESVTGISR.N	DSSNGLSE	Q6YHK3|CD109_HUMAN
E.Y(+85.05)WSGSNSGNQK.M	NYTEYWSG	Q6YHK3|CD109_HUMAN
S.L(+85.05)EGDHSTPPSAYGSVK.A	CKLSLEGD	P07355|ANXA2_HUMAN
D.H(+85.05)STPPSAYGSVK.A	LEGDHSTP	P07355|ANXA2_HUMAN
T.N(+85.05)FDAERDALNIETAIK.T	KAYTNFDA	P07355|ANXA2_HUMAN
Q.G(+85.05)SC(+57.02)GSC(+57.02)WAFGAVEAISDR.I	IRDQGSCG	P07858|CATB_HUMAN
T.L(+85.05)VDTGIGMTK.A	RTLTLVDT	P08238|HS90B_HUMAN
D.L(+85.05)INNLGTIAK.S	TKADLINN	P08238|HS90B_HUMAN
E.E(+85.05)YGEFYK.S	ITQEEYGE	P08238|HS90B_HUMAN
E.D(+85.05)LPLNISR.E	VDSEDLPL	P08238|HS90B_HUMAN
E.G(+85.05)LELPEDEEEK.K	VTKEGLEL	P08238|HS90B_HUMAN
N.S(+85.05)TMGYMMAK.K	LRDNSTMG	P08238|HS90B_HUMAN
E.I(+85.05)NPDHPIVETLR.Q	KHLEINPD	P08238|HS90B_HUMAN
T.G(+85.05)NEQEWK.I	LKKTGNEQ	P09326|CD48_HUMAN	29..127	"Ig-like C2-type 1"	"Ig-like C2-type 1"	1	"Ig-like C2-type 2"	1	0	-87
Q.V(+85.05)LDPVPKPVIK.I	IKLQVLDP	P09326|CD48_HUMAN	29..127	"Ig-like C2-type 1"	"Ig-like C2-type 1"	1	"Ig-like C2-type 2"	1	0	-98
C.Q(+85.05)VSNSVSSK.N	CYTCQVSN	P09326|CD48_HUMAN	132..212	"Ig-like C2-type 2"	"Ig-like C2-type 1", "Ig-like C2-type 2"	2		0	0	-65
Q.H(+85.05)AAELIK.T	ARLQHAAE	Q8WUM4|PDC6I_HUMAN	3..392	"BRO1"					0	-276
T.A(+85.05)SDPLDTLGSEGALSPGGVASLLR.L	VRVTASDP	P0C0L4|CO4A_HUMAN	702..736 and 1595..1742	"Anaphylatoxin-like" and "NTR"					-246
T.A(+85.05)SDPLDTLGSEGALSPGGVASLLR.L	VRVTASDP	P0C0L5|CO4B_HUMAN	702..736 and 1595..1742	"Anaphylatoxin-like" and "NTR"					-246
S.C(+85.05)(+57.02)VGVFQHGK.V	TTYSCVGV	P0DMV8|HS71A_HUMAN
E.G(+85.05)IDFYTSITR.A	SLFEGIDF	P0DMV8|HS71A_HUMAN
D.A(+85.05)NTLAEKDEFEHK.R	SWLDANTL	P0DMV8|HS71A_HUMAN
H.N(+85.05)IKEQEPTQQFIPVK.R	LGAHNIKE	P10144|GRAB_HUMAN	21..245	"Peptidase S1"					0	-57
S.V(+85.05)LEPGRPASAGNALK.G	DKASVLEP	Q9BZR6|RTN4R_HUMAN	after 260..310	after last domain					-36
E.H(+85.05)C(+57.02)NFNDVTTR.L	WKFEHCNF	P13987|CD59_HUMAN	26..108	"UPAR/Ly6"	"UPAR/Ly6"	1		0	0	-43
D.S(+85.05)HPSYHTDGFN	LTADSHPS	Q9H3Z4|DNJC5_HUMAN	after 13..82	after last domain					-106
D.T(+85.05)HFDDEETWTFGSK.D	ISGDTHFD	Q9NPA2|MMP25_HUMAN
D.D(+85.05)VTVSNAGDTYFFK.G	PSPDDVTV	Q9NPA2|MMP25_HUMAN
D.M(+85.05)(+15.99)HGDSEYNIM(+15.99)FGPDIC(+57.02)GPGTK.K	DQTDMHGD	P27797|CALR_HUMAN
D.N(+85.05)SQVESGSLEDDWDFLPPKK.I	VKIDNSQV	P27797|CALR_HUMAN
S.G(+85.05)TIFDNFLITNDEAYAEEFGNETWGVTK.A	QVKSGTIF	P27797|CALR_HUMAN
S.S(+85.05)VMC(+57.02)PDAR.S	ALSSSVMC	P28799|GRN_HUMAN
D.G(+85.05)QPLTPDEYLTYSLK.L	LEADGQPL	P32455|GBP1_HUMAN	35..278	"GB1/RHD3-type G"					0	-158
D.A(+85.05)ILQTDQTLTEK.E	SMTDAILQ	P32455|GBP1_HUMAN	after 35..278	after last domain					-196
E.V(+85.05)M(+15.99)GDGLANQINNPEVEVDITKPDM(+15.99)TIR.Q	YLPEVMGD	P35052|GPC1_HUMAN
N.Q(+85.05)INNPEVEVDITKPDM(+15.99)TIR.Q	GLANQINN	P35052|GPC1_HUMAN
T.H(+85.05)ALPGLSEQEGQK.T	TPLTHALP	P35052|GPC1_HUMAN
H.A(+85.05)LPGLSEQEGQK.T	PLTHALPG	P35052|GPC1_HUMAN
S.S(+85.05)VPVSVVSDSYDIYNAC(+57.02)EK.I	TQFSSVPV	P43490|NAMPT_HUMAN
D.S(+85.05)YDIYNAC(+57.02)EK.I	VVSDSYDI	P43490|NAMPT_HUMAN
S.G(+85.05)FHPSDIEVDLLK.N	CYVSGFHP	P61769|B2MG_HUMAN	25..113	"Ig-like C1-type"					0	-24
T.E(+85.05)FTPTEKDEYAC(+57.02)R.V	LYYTEFTP	P61769|B2MG_HUMAN	25..113	"Ig-like C1-type"					0	-64
E.F(+85.05)TPTEKDEYAC(+57.02)R.V	YYTEFTPT	P61769|B2MG_HUMAN	25..113	"Ig-like C1-type"					0	-65

## Sheet: Multipass
Peptide	P4-P4'	Accession	Domain_range	Cut_domain	Domains_removed	Num_domains_removed	Domains_intact	Num_domains_intact	Domain_dist	Intradomain_dist
P.H(+85.05)NPAPPTSTVIHIR.S	LGVPHNPA	C9JQL5|DSA2D_HUMAN
L.A(+85.05)LPQDLQAAR.A	DSLLALPQ	O14493|CLD4_HUMAN
L.A(+85.05)LPQDLQAAR.A	DSLLALPQ	O15551|CLD3_HUMAN
R.D(+85.05)IGFWC(+57.02)PR.H	QVQRDIGF	O60353|FZD6_HUMAN	after 19..132	after last domain					-24
L.A(+85.05)LPQDLQAAR.A	DSLLALPQ	O95484|CLD9_HUMAN
F.Q(+85.05)M(+15.99)ENTDC(+57.02)YLPDAFK.I	ADPFQMEN	O95490|AGRL2_HUMAN	41..130	"SUEL-type lectin"					0	-37
L.A(+85.05)LPQDLQAAR.A	RSLLALPQ	O95500|CLD14_HUMAN
R.G(+85.05)GPEDGGLGALR.G	LAGRGGPE	O95977|S1PR4_HUMAN
A.V(+85.05)NPIIYSFR.S	LNSAVNPI	O95977|S1PR4_HUMAN
S.A(+85.05)VNPIIYSFR.S	VLNSAVNP	O95977|S1PR4_HUMAN
L.A(+85.05)YEQAESDIMK.R	AISLAYEQ	P05023|AT1A1_HUMAN
C.F(+85.05)VYPLDFAR.T	TSLCFVYP	P05141|ADT2_HUMAN
C.A(+85.05)VPAESHIYR.E	ADICAVPA	P11049|CD37_HUMAN
C.F(+85.05)VYPLDFAR.T	TSLCFVYP	P12235|ADT1_HUMAN
W.L(+85.05)AGEGVDVTSLR.R	PGAWLAGE	P14222|PERF_HUMAN	27..375	"MACPF"					0	-16
A.G(+85.05)EGVDVTSLR.R	AWLAGEGV	P14222|PERF_HUMAN	27..375	"MACPF"					0	-18
E.G(+85.05)VDVTSLR.R	LAGEGVDV	P14222|PERF_HUMAN	27..375	"MACPF"					0	-20
K.G(+85.05)LTDSIHR.Y	YVAKGLTD	P19397|CD53_HUMAN
R.S(+85.05)SVSDYVNYDIIVR.H	KAHRSSVS	P21453|S1PR1_HUMAN
K.T(+85.05)KDEPQRETLK.A	NKLKTKDE	P21926|CD9_HUMAN
K.K(+85.05)DVLETFTVK.S	ICPKKDVL	P21926|CD9_HUMAN
A.G(+85.05)GVEQFISDIC(+57.02)PK.K	CGLAGGVE	P21926|CD9_HUMAN
G.G(+85.05)VEQFISDIC(+57.02)PK.K	GLAGGVEQ	P21926|CD9_HUMAN
E.Q(+85.05)FISDIC(+57.02)PK.K	GGVEQFIS	P21926|CD9_HUMAN
K.G(+85.05)EEDNSLSVR.K	CEVKGEED	P27701|CD82_HUMAN
R.V(+85.05)LAAPSSELDVNTDIYSK.V	ASERVLAA	P30989|NTR1_HUMAN
K.E(+85.05)TWVLLVC(+57.02)IGAT.S	SEIKETWV	P36021|MOT8_HUMAN
K.V(+85.05)SC(+57.02)GKFSDC(+57.02)WNTEGSYDC(+57.02)VC(+57.02)SPGYEPVSGAK.T	TPSKVSCG	P48960|AGRE5_HUMAN	64..115	"EGF-like 2; calcium-binding"					0	-10
R.D(+85.05)SKTSSAEVTIQNVIK.L	DLGRDSKT	P48960|AGRE5_HUMAN	209..257 and 492..542	"EGF-like 5; calcium-binding" and "GPS"					-31
W.N(+85.05)TEGSYDC(+57.02)VC(+57.02)SPGYEPVSGAK.T	SDCWNTEG	P48960|AGRE5_HUMAN	64..115	"EGF-like 2; calcium-binding"					0	-20
P.G(+85.05)YEPVSGAK.T	VCSPGYEP	P48960|AGRE5_HUMAN	64..115	"EGF-like 2; calcium-binding"					0	-32
E.I(+85.05)ITTPTETC(+57.02)DDINEC(+57.02)ATPSK.V	SFSEIITT	P48960|AGRE5_HUMAN	22..63	"EGF-like 1"					0	-32
C.V(+85.05)C(+57.02)SPGYEPVSGAK.T	SYDCVCSP	P48960|AGRE5_HUMAN	64..115	"EGF-like 2; calcium-binding"					0	-28
E.D(+85.05)VDEC(+57.02)SSGQHQC(+57.02)DSSTVC(+57.02)FNTVGSYSC(+57.02)R.C	TVCEDVDE	P48960|AGRE5_HUMAN	209..257	"EGF-like 5; calcium-binding"					0	0
R.S(+85.05)QHQETPVYLGATAG.M	VIPRSQHQ	P49961|ENTP1_HUMAN
Y.Y(+85.05)LYESIPKPC(+57.02)TK.E	YSNYYLYE	P51679|CCR4_HUMAN
Y.L(+85.05)YESIPKPC(+57.02)TK.E	SNYYLYES	P51679|CCR4_HUMAN
S.N(+85.05)YYLYESIPKPC(+57.02)TK.E	SIYSNYYL	P51679|CCR4_HUMAN
M.L(+85.05)LC(+57.02)SLQEVR.Q	DSEMLLCS	P51684|CCR6_HUMAN
I.F(+85.05)SSPC(+57.02)DAELIQTNGK.L	YPDIFSSP	P51685|CCR8_HUMAN
L.A(+85.05)LPQDLQAAR.A	DSLLALPQ	P56747|CLD6_HUMAN
S.N(+85.05)LFKEDC(+57.02)HQK.I	NIISNLFK	P60033|CD81_HUMAN
N.L(+85.05)FKEDC(+57.02)HQK.I	IISNLFKE	P60033|CD81_HUMAN
K.V(+85.05)NGSLGLELQQP.Y	TSIKVNGS	P98161|PKD1_HUMAN	1468..1551	"PKD 10"					0	-5
F.F(+85.05)ADIALAPM(+15.99)EAAK.V	SAEFFADI	Q00325|MPCP_HUMAN
S.C(+85.05)(+57.02)GTTHTALVPLDLVK.C	GIISCGTT	Q00325|MPCP_HUMAN
K.M(+85.05)DALIIPVTM(+15.99)EVPC(+57.02)DSR.G	HEPKMDAL	Q12791|KCMA1_HUMAN	before 415..558	before first domain					349
A.L(+85.05)IIPVTMEVPC(+57.02)DSR.G	KMDALIIP	Q12791|KCMA1_HUMAN	before 415..558	before first domain					346
R.K(+85.05)ALC(+57.02)PDHDSDSSGKDPR.N	KNKRKALC	Q13433|S39A6_HUMAN
K.A(+85.05)LC(+57.02)PDHDSDSSGKDPR.N	NKRKALCP	Q13433|S39A6_HUMAN
F.S(+85.05)HLSSQNIEESAYFDSTWK.G	GPLFSHLS	Q13433|S39A6_HUMAN
H.L(+85.05)SSQNIEESAYFDSTWK.G	LFSHLSSQ	Q13433|S39A6_HUMAN
N.A(+85.05)DKDC(+57.02)DVLVGYK.A	ADINADKD	Q13530|SERC3_HUMAN
L.A(+85.05)VDWLVDR.S	SLILAVDW	Q15758|AAAT_HUMAN
G.Q(+85.05)FTDDDQVPTPLVAITITR.L	YNLGQFTD	Q16581|C3AR_HUMAN
Y.G(+85.05)YGYGYGYGYGGYTDPR.A	GSGYGYGY	Q16625|OCLN_HUMAN	60..269	"MARVEL"					0	-59
Y.G(+85.05)YGYGYGYGGYTDPR.A	GYGYGYGY	Q16625|OCLN_HUMAN	60..269	"MARVEL"					0	-61
Y.G(+85.05)YGYGYGGYTDPR.A	GYGYGYGY	Q16625|OCLN_HUMAN	60..269	"MARVEL"					0	-63
Y.G(+85.05)YGYGGYTDPR.A	GYGYGYGY	Q16625|OCLN_HUMAN	60..269	"MARVEL"					0	-65
Y.G(+85.05)YGYGYGYGGYTDPR.A	GYGYGYGY	Q16625|OCLN_HUMAN	60..269	"MARVEL"					0	-61
Y.G(+85.05)YGYGYGGYTDPR.A	GYGYGYGY	Q16625|OCLN_HUMAN	60..269	"MARVEL"					0	-63
Y.G(+85.05)YGYGGYTDPR.A	GYGYGYGY	Q16625|OCLN_HUMAN	60..269	"MARVEL"					0	-65
Y.G(+85.05)YGYGYGYGGYTDPR.A	GYGYGYGY	Q16625|OCLN_HUMAN	60..269	"MARVEL"					0	-61
Y.G(+85.05)YGYGYGGYTDPR.A	GYGYGYGY	Q16625|OCLN_HUMAN	60..269	"MARVEL"					0	-63
Y.G(+85.05)YGYGGYTDPR.A	GYGYGYGY	Q16625|OCLN_HUMAN	60..269	"MARVEL"					0	-65
N.G(+85.05)SAPLLVDVR.V	IPNNGSAP	Q401N2|ZACN_HUMAN
M.A(+85.05)IPATTMSLTAR.K	AGLMAIPA	Q53R12|T4S20_HUMAN
R.S(+85.05)LEDEPR.L	KVKRSLED	Q86SQ4|AGRG6_HUMAN	154..356 and 800..852	"Pentraxin (PTX)" and "GPS"					-113
F.T(+85.05)HFGVLM(+15.99)DLPR.S	CNHFTHFG	Q86SQ4|AGRG6_HUMAN	800..852	"GPS"					0	-41
K.G(+85.05)VAEVLQDGDC(+57.02)PAVLIPSKPLAR.R	KNNKGVAE	Q8IWA5|CTL2_HUMAN
R.E(+85.05)LRPTDDSLYK.L	KQKRELRP	Q8IWK6|AGRA3_HUMAN	242..340 and 698..749	"Ig-like" and "GPS"					73
L.T(+85.05)SFGVLLDLSR.T	CSHLTSFG	Q8IZP9|AGRG2_HUMAN	567..618	"GPS"					0	-40
L.V(+85.05)DFLSAK.K	PRMLVDFL	Q8NGD1|OR4N2_HUMAN
V.V(+85.05)NPIIYSFR.N	VIPVVNPI	Q8NGI9|OR5A2_HUMAN
E.M(+85.05)LEHAESAQDFASR.A	EFEEMLEH	Q96GC9|VMP1_HUMAN
E.H(+85.05)AESAQDFASR.A	EMLEHAES	Q96GC9|VMP1_HUMAN
D.G(+85.05)DEDAIVEVTPK.L	ISSDGDED	Q96JW4|S41A2_HUMAN
A.A(+85.05)SASSSGAAAEDSSAM(+15.99)EELATEK.E	VAAAASAS	Q96T83|SL9A7_HUMAN
Y.L(+85.05)DSIVVLEDLSPLEAR.V	YPDYLDSI	Q99788|CML1_HUMAN
D.S(+85.05)IVVLEDLSPLEAR.V	DYLDSIVV	Q99788|CML1_HUMAN
S.I(+85.05)VVLEDLSPLEAR.V	YLDSIVVL	Q99788|CML1_HUMAN
A.S(+85.05)AAPAAPLPER.N	DAQASAAP	Q99808|S29A1_HUMAN
R.A(+85.05)GQVDAHDC(+57.02)EALGWGSEAAGFQESR.G	PGARAGQV	Q9BSN7|TM204_HUMAN
K.F(+85.05)LNDSEQVAR.A	LRLKFLND	Q9BVT8|TMUB1_HUMAN	103..176	"Ubiquitin-like"					0	-6
T.G(+85.05)FTATPPAPDSPQEPLVLR.L	EPSTGFTA	Q9BVT8|TMUB1_HUMAN	before 103..176	before first domain					15
T.A(+85.05)TPPAPDSPQEPLVLR.L	TGFTATPP	Q9BVT8|TMUB1_HUMAN	before 103..176	before first domain					12
L.T(+85.05)FLDAVSWGR.F	TGILTFLD	Q9BXB1|LGR4_HUMAN	after 25..57	after last domain					-538
R.G(+85.05)LGGPAPPEPDSGPQR.C	PGERGLGG	Q9H8M5|CNNM2_HUMAN	before 251..431	before first domain					117
G.C(+85.05)(+57.02)AAVGENEETVIIGLR.L	GAGGCAAV	Q9H8M5|CNNM2_HUMAN	before 251..431	before first domain					188
A.A(+85.05)VGENEETVIIGLR.L	GGCAAVGE	Q9H8M5|CNNM2_HUMAN	before 251..431	before first domain					186
C.A(+85.05)AVGENEETVIIGLR.L	AGGCAAVG	Q9H8M5|CNNM2_HUMAN	before 251..431	before first domain					187
R.N(+85.05)VNTAPQFQPPSYQATVPE.N	RRKRNVNT	Q9HCU4|CELR2_HUMAN	before 182..289	before first domain					8
A.V(+85.05)FLSVEDDNDNAPQFSEK.R	TTAAVFLS	Q9HCU4|CELR2_HUMAN	290..399	"Cadherin 2"					0	-95
A.L(+85.05)VSALPGM(+15.99)EAPLSHLESR.Y	VPRALVSA	Q9NQ40|S52A3_HUMAN
L.V(+85.05)WRPEAVASEPPVPVGLEVK.L	PELLVWRP	Q9NY26|S39A1_HUMAN
A.V(+85.05)ASEPPVPVGLEVK.L	RPEAVASE	Q9NY26|S39A1_HUMAN
E.I(+85.05)LPQELASSEQR.I	TFLEILPQ	Q9NY26|S39A1_HUMAN
K.A(+85.05)VDYSTPPR.S	LRVKAVDY	Q9NYQ6|CELR1_HUMAN	246..353	"Cadherin 1"					0	-79
R.S(+85.05)ATQHTGTLFGNDVR.T	RALRSATQ	Q9NYQ6|CELR1_HUMAN	2003..2050 and 2408..2460	"Laminin EGF-like" and "GPS"					-90
V.V(+85.05)HIQAVDADSGENAR.L	GYPVVHIQ	Q9NYQ6|CELR1_HUMAN	566..687	"Cadherin 4"					0	-19
Y.T(+85.05)FQGGDDGDGDFYIEPTSGVIR.T	RLLYTFQG	Q9NYQ6|CELR1_HUMAN	893..999	"Cadherin 7"					0	-37
K.V(+85.05)SC(+57.02)GKFSDC(+57.02)WNTEGSYDC(+57.02)VC(+57.02)SPGYEPVSGAK.T	TLSKVSCG	Q9UHX3|AGRE2_HUMAN	67..118	"EGF-like 2; calcium-binding"					0	-10
W.N(+85.05)TEGSYDC(+57.02)VC(+57.02)SPGYEPVSGAK.T	SDCWNTEG	Q9UHX3|AGRE2_HUMAN	67..118	"EGF-like 2; calcium-binding"					0	-20
P.G(+85.05)YEPVSGAK.T	VCSPGYEP	Q9UHX3|AGRE2_HUMAN	67..118	"EGF-like 2; calcium-binding"					0	-32
C.V(+85.05)C(+57.02)SPGYEPVSGAK.T	SYDCVCSP	Q9UHX3|AGRE2_HUMAN	67..118	"EGF-like 2; calcium-binding"					0	-28
E.D(+85.05)VDEC(+57.02)SSGQHQC(+57.02)DSSTVC(+57.02)FNTVGSYSC(+57.02)R.C	TVCEDVDE	Q9UHX3|AGRE2_HUMAN	212..260	"EGF-like 5; calcium-binding"					0	0
R.G(+85.05)M(+15.99)TELEPSK.F	RQHRGMTE	Q9ULF5|S39AA_HUMAN
K.N(+85.05)NAIISLR.K	PHVKNNAI	Q9ULF5|S39AA_HUMAN
K.L(+85.05)LVEDINK.D	HFDKLLVE	Q9ULF5|S39AA_HUMAN
G.M(+85.05)TELEPSK.F	QHRGMTEL	Q9ULF5|S39AA_HUMAN
L.L(+85.05)VEDINKDK.N	FDKLLVED	Q9ULF5|S39AA_HUMAN
N.H(+85.05)DQGEQYEHNR.V	FPPNHDQG	Q9ULF5|S39AA_HUMAN
Q.Q(+85.05)QSGQQYNGER.G	PPQQQQSG	Q9UP38|FZD1_HUMAN	before 111..230	before first domain					15
R.S(+85.05)FADIGKK.H	PLVRSFAD	Q9Y6M7|S4A7_HUMAN
P.G(+85.05)ILASPQSAPGNLDNSK.S	DLTPGILA	Q9Y6M7|S4A7_HUMAN

## Sheet: Single-pass
Peptide	P4-P4'	Accession	Domain_range	Cut_domain	Domains_removed	Num_domains_removed	Domains_intact	Num_domains_intact	Domain_dist	Intradomain_dist
Q.S(+85.05)VTYAC(+57.02)NK.G	GYRQSVTY	P08174|DAF_HUMAN	223..285	"Sushi 4"	"Sushi 1", "Sushi 2", "Sushi 3", "Sushi 4"	4		0	0	-25
R.D(+85.05)TSLFSDEFKVETSNK.V	RMKRDTSL	O14672|ADA10_HUMAN	before 220..456	before first domain					142
L.I(+85.05)YAQDKETQEK.W	AKFLIYAQ	P19022|CADH2_HUMAN	before 160..267	before first domain					56
R.T(+85.05)TSAEKNTC(+57.02)QL.Y	RKKRTTSA	O14672|ADA10_HUMAN	before 220..456	before first domain					6
R.D(+85.05)WVIPPISC(+57.02)PENEKGPFPK.N	RQKRDWVI	P12830|CADH1_HUMAN	155..262	"Cadherin 1"	"Cadherin 1"	1	"Cadherin 2", "Cadherin 3", "Cadherin 4", "Cadherin 5"	4	0	0
R.D(+85.05)WVVAPISVPENGK.G	RHKRDWVV	P22223|CADH3_HUMAN	108..215	"Cadherin 1"	"Cadherin 1"	1	"Cadherin 2", "Cadherin 3", "Cadherin 4", "Cadherin 5"	4	0	0
R.D(+85.05)WVIPPINVPENSR.G	RRKRDWVI	P55283|CADH4_HUMAN	170..277	"Cadherin 1"	"Cadherin 1"	1	"Cadherin 2", "Cadherin 3", "Cadherin 4", "Cadherin 5"	4	0	0
R.D(+85.05)VVTETK.T	RRRRDVVT	Q13444|ADA15_HUMAN	before 213..414	before first domain					6
R.A(+85.05)WITAPVALR.E	RQKRAWIT	Q14126|DSG2_HUMAN	50..160	"Cadherin 1"	"Cadherin 1"	1	"Cadherin 2", "Cadherin 3", "Cadherin 4"	3	0	0
R.D(+85.05)LQEADLDLLR.V	RKVRDLQE	Q99075|HBEGF_HUMAN	before 104..144	before first domain					41
R.S(+85.05)APGEDEEC(+57.02)GR.V	RWRRSAPG	Q99523|SORT_HUMAN						Si
A.A(+85.05)AAAAAVSGSAAAEAK.E	EAEAAAAA	O75882|ATRN_HUMAN	before 101..129	before first domain					17
A.V(+85.05)VSHFNDC(+57.02)PDSHTQFC(+57.02)FHGTC(+57.02)R.F	VAAAVVSH	P01135|TGFA_HUMAN	before 43..83	before first domain					3
A.A(+85.05)AAAAVSGSAAAEAK.E	AEAAAAAA	O75882|ATRN_HUMAN	before 101..129	before first domain					16
A.W(+85.05)ITAPVALR.E	QKRAWITA	Q14126|DSG2_HUMAN	50..160	"Cadherin 1"	"Cadherin 1"	1	"Cadherin 2", "Cadherin 3", "Cadherin 4"	3	0	-1
A.A(+85.05)AAAVSGSAAAEAK.E	EAAAAAAA	O75882|ATRN_HUMAN	before 101..129	before first domain					15
A.A(+85.05)AAVSGSAAAEAK.E	AAAAAAAV	O75882|ATRN_HUMAN	before 101..129	before first domain					14
R.G(+85.05)HPTVHSETK.Y	QVRRGHPT	O75078|ADA11_HUMAN	before 239..438	before first domain					9
A.A(+85.05)AVSGSAAAEAK.E	AAAAAAVS	O75882|ATRN_HUMAN	before 101..129	before first domain					13
A.A(+85.05)VSGSAAAEAK.E	AAAAAVSG	O75882|ATRN_HUMAN	before 101..129	before first domain					12
A.V(+85.05)SGSAAAEAK.E	AAAAVSGS	O75882|ATRN_HUMAN	before 101..129	before first domain					11
F.F(+85.05)VIEEYAGPEPVLIGK.L	WNQFFVIE	Q86UP0|CAD24_HUMAN	46..150	"Cadherin 1"	"Cadherin 1"	1	"Cadherin 2", "Cadherin 3", "Cadherin 4", "Cadherin 5"	4	0	-6
K.A(+85.05)EIEYLEK.T	IQNKAEIE	P14151|LYAM1_HUMAN	55..155	"C-type lectin"	"C-type lectin"	1	"EGF-like", "Sushi 1", "Sushi 2"	3	0	-16
K.N(+85.05)KEDC(+57.02)VEIYIK.R	NNKKNKED	P14151|LYAM1_HUMAN	55..155	"C-type lectin"	"C-type lectin"	1	"EGF-like", "Sushi 1", "Sushi 2"	3	0	-69
R.G(+85.05)NNVEKPLELR.I	LDARGNNV	Q14126|DSG2_HUMAN	50..160	"Cadherin 1"	"Cadherin 1"	1	"Cadherin 2", "Cadherin 3", "Cadherin 4"	3	0	-86
R.N(+85.05)KDAGKWNDDAC(+57.02)HK.L	YIKRNKDA	P14151|LYAM1_HUMAN	55..155	"C-type lectin"	"C-type lectin"	1	"EGF-like", "Sushi 1", "Sushi 2"	3	0	-81
A.W(+85.05)VGAPSGSSGGIC(+57.02)EK.S	LGLAWVGA	O14672|ADA10_HUMAN	220..456	"Peptidase M12B"	"Peptidase M12B"	1	"Disintegrin"	1	0	-112
E.L(+85.05)SAAHTLVM(+15.99)K.I	SVEELSAA	Q14126|DSG2_HUMAN	161..273	"Cadherin 2"	"Cadherin 1", "Cadherin 2"	2	"Cadherin 3", "Cadherin 4"	2	0	-10
H.S(+85.05)LGLDHDLPGNSC(+57.02)PC(+57.02)PGPAPAK.T	ELGHSLGL	Q13444|ADA15_HUMAN	213..414	"Peptidase M12B"	"Peptidase M12B"	1	"Disintegrin", "EGF-like"	2	0	-140
R.I(+85.05)VSLEPAYPPVFYLNK.D	ISYRIVSL	Q14126|DSG2_HUMAN	161..273	"Cadherin 2"	"Cadherin 1", "Cadherin 2"	2	"Cadherin 3", "Cadherin 4"	2	0	-39
V.S(+85.05)LEPAYPPVFYLNK.D	YRIVSLEP	Q14126|DSG2_HUMAN	161..273	"Cadherin 2"	"Cadherin 1", "Cadherin 2"	2	"Cadherin 3", "Cadherin 4"	2	0	-41
F.S(+85.05)M(+15.99)HPTTGVITTTSSQLDR.E	PTLFSMHP	Q02487|DSC2_HUMAN	244..355	"Cadherin 2"	"Cadherin 1", "Cadherin 2"	2	"Cadherin 3", "Cadherin 4", "Cadherin 5"	3	0	-52
H.I(+85.05)TFAHEVGHNFGSPHDSGTEC(+57.02)TPGESK.N	KVSHITFA	O14672|ADA10_HUMAN	220..456	"Peptidase M12B"	"Peptidase M12B"	1	"Disintegrin"	1	0	-159
H.E(+85.05)VGHNFGSPHDSGTEC(+57.02)TPGESK.N	TFAHEVGH	O14672|ADA10_HUMAN	220..456	"Peptidase M12B"	"Peptidase M12B"	1	"Disintegrin"	1	0	-164
H.N(+85.05)FGSPHDSGTEC(+57.02)TPGESK.N	EVGHNFGS	O14672|ADA10_HUMAN	220..456	"Peptidase M12B"	"Peptidase M12B"	1	"Disintegrin"	1	0	-168
N.G(+85.05)EVTDKPVK.Q	RDGNGEVT	Q14126|DSG2_HUMAN	161..273	"Cadherin 2"	"Cadherin 1", "Cadherin 2"	2	"Cadherin 3", "Cadherin 4"	2	0	-85
R.A(+85.05)TSGDKLNNNK.F	MYARATSG	O14672|ADA10_HUMAN	220..456	"Peptidase M12B"	"Peptidase M12B"	1	"Disintegrin"	1	0	-201
K.V(+85.05)QNQEKAEELYQK.R	VPMKVQNQ	Q02297|NRG1_HUMAN	after 178..222	after last domain					-7
M.T(+85.05)FYGEVPENR.V	FTAMTFYG	P19022|CADH2_HUMAN	383..497	"Cadherin 3"	"Cadherin 1", "Cadherin 2", "Cadherin 3"	3	"Cadherin 4", "Cadherin 5"	2	0	-3
K.G(+85.05)QVPENEANVVITTLK.V	TTYKGQVP	P12830|CADH1_HUMAN	376..486	"Cadherin 3"	"Cadherin 1", "Cadherin 2", "Cadherin 3"	3	"Cadherin 4", "Cadherin 5"	2	0	-6
T.F(+85.05)YGEVPENR.V	TAMTFYGE	P19022|CADH2_HUMAN	383..497	"Cadherin 3"	"Cadherin 1", "Cadherin 2", "Cadherin 3"	3	"Cadherin 4", "Cadherin 5"	2	0	-4
E.G(+85.05)M(+15.99)VEENQVNVEVTR.I	KVLEGMVE	Q14126|DSG2_HUMAN	274..388	"Cadherin 3"	"Cadherin 1", "Cadherin 2", "Cadherin 3"	3	"Cadherin 4"	1	0	-5
E.A(+85.05)NVVITTLK.V	PENEANVV	P12830|CADH1_HUMAN	376..486	"Cadherin 3"	"Cadherin 1", "Cadherin 2", "Cadherin 3"	3	"Cadherin 4", "Cadherin 5"	2	0	-13
R.L(+85.05)TVTDLDAPNSPAWR.A	EVQRLTVT	P22223|CADH3_HUMAN	329..440	"Cadherin 3"	"Cadherin 1", "Cadherin 2", "Cadherin 3"	3	"Cadherin 4", "Cadherin 5"	2	0	-20
Y.S(+85.05)ILDGEGSEAFSISTDLQGR.D	LMAYSILD	Q86UP0|CAD24_HUMAN	260..374	"Cadherin 3"	"Cadherin 1", "Cadherin 2", "Cadherin 3"	3	"Cadherin 4", "Cadherin 5"	2	0	-37
A.V(+85.05)YTILNDDGGQFVVTTNPVNNDGILK.T	AWEAVYTI	P12830|CADH1_HUMAN	376..486	"Cadherin 3"	"Cadherin 1", "Cadherin 2", "Cadherin 3"	3	"Cadherin 4", "Cadherin 5"	2	0	-36
R.I(+85.05)SGGDPTGR.F	AVYRISGG	P19022|CADH2_HUMAN	383..497	"Cadherin 3"	"Cadherin 1", "Cadherin 2", "Cadherin 3"	3	"Cadherin 4", "Cadherin 5"	2	0	-39
L.N(+85.05)DDGGQFVVTTNPVNNDGILK.T	YTILNDDG	P12830|CADH1_HUMAN	376..486	"Cadherin 3"	"Cadherin 1", "Cadherin 2", "Cadherin 3"	3	"Cadherin 4", "Cadherin 5"	2	0	-41
L.S(+85.05)VNYPVGAPDHISVK.Q	ASNLSVNY	Q14242|SELPL_HUMAN
S.V(+85.05)NYPVGAPDHISVK.Q	SNLSVNYP	Q14242|SELPL_HUMAN
F.V(+85.05)VTTNPVNNDGILK.T	GGQFVVTT	P12830|CADH1_HUMAN	376..486	"Cadherin 3"	"Cadherin 1", "Cadherin 2", "Cadherin 3"	3	"Cadherin 4", "Cadherin 5"	2	0	-48
R.F(+85.05)AIQTDPNSNDGLVTVVKPIDFETNR.M	PTGRFAIQ	P19022|CADH2_HUMAN	383..497	"Cadherin 3"	"Cadherin 1", "Cadherin 2", "Cadherin 3"	3	"Cadherin 4", "Cadherin 5"	2	0	-48
F.A(+85.05)IQTDPNSNDGLVTVVKPIDFETNR.M	TGRFAIQT	P19022|CADH2_HUMAN	383..497	"Cadherin 3"	"Cadherin 1", "Cadherin 2", "Cadherin 3"	3	"Cadherin 4", "Cadherin 5"	2	0	-49
N.S(+85.05)NDGLVTVVKPIDFETNR.M	TDPNSNDG	P19022|CADH2_HUMAN	383..497	"Cadherin 3"	"Cadherin 1", "Cadherin 2", "Cadherin 3"	3	"Cadherin 4", "Cadherin 5"	2	0	-56
K.T(+85.05)AKGLDFEAK.Q	GILKTAKG	P12830|CADH1_HUMAN	376..486	"Cadherin 3"	"Cadherin 1", "Cadherin 2", "Cadherin 3"	3	"Cadherin 4", "Cadherin 5"	2	0	-62
K.G(+85.05)LDFEAK.Q	KTAKGLDF	P12830|CADH1_HUMAN	376..486	"Cadherin 3"	"Cadherin 1", "Cadherin 2", "Cadherin 3"	3	"Cadherin 4", "Cadherin 5"	2	0	-65
K.G(+85.05)LDFEAK.N	TTRKGLDF	P22223|CADH3_HUMAN	329..440	"Cadherin 3"	"Cadherin 1", "Cadherin 2", "Cadherin 3"	3	"Cadherin 4", "Cadherin 5"	2	0	-66
K.N(+85.05)QHTLYVEVTNEAPFVLK.L	FEAKNQHT	P22223|CADH3_HUMAN	329..440	"Cadherin 3"	"Cadherin 1", "Cadherin 2", "Cadherin 3"	3	"Cadherin 4", "Cadherin 5"	2	0	-73
M.F(+85.05)VLTVAAENQVPLAK.G	TNRMFVLT	P19022|CADH2_HUMAN	383..497	"Cadherin 3"	"Cadherin 1", "Cadherin 2", "Cadherin 3"	3	"Cadherin 4", "Cadherin 5"	2	0	-75
F.V(+85.05)LTVAAENQVPLAK.G	NRMFVLTV	P19022|CADH2_HUMAN	383..497	"Cadherin 3"	"Cadherin 1", "Cadherin 2", "Cadherin 3"	3	"Cadherin 4", "Cadherin 5"	2	0	-76
L.T(+85.05)VAAENQVPLAK.G	MFVLTVAA	P19022|CADH2_HUMAN	383..497	"Cadherin 3"	"Cadherin 1", "Cadherin 2", "Cadherin 3"	3	"Cadherin 4", "Cadherin 5"	2	0	-78
T.V(+85.05)AAENQVPLAK.G	FVLTVAAE	P19022|CADH2_HUMAN	383..497	"Cadherin 3"	"Cadherin 1", "Cadherin 2", "Cadherin 3"	3	"Cadherin 4", "Cadherin 5"	2	0	-79
A.A(+85.05)ENQVPLAK.G	LTVAAENQ	P19022|CADH2_HUMAN	383..497	"Cadherin 3"	"Cadherin 1", "Cadherin 2", "Cadherin 3"	3	"Cadherin 4", "Cadherin 5"	2	0	-81
K.Y(+85.05)KPTPIPIK.V	IRSKYKPT	Q14126|DSG2_HUMAN	274..388	"Cadherin 3"	"Cadherin 1", "Cadherin 2", "Cadherin 3"	3	"Cadherin 4"	1	0	-94
M.S(+85.05)TATVTVNVEDQDEGPEC(+57.02)NPPIQTVR.M	RSAMSTAT	Q02487|DSC2_HUMAN	356..471	"Cadherin 3"	"Cadherin 1", "Cadherin 2", "Cadherin 3"	3	"Cadherin 4", "Cadherin 5"	2	0	-98
T.V(+85.05)TVNVEDQDEGPEC(+57.02)NPPIQTVR.M	STATVTVN	Q02487|DSC2_HUMAN	356..471	"Cadherin 3"	"Cadherin 1", "Cadherin 2", "Cadherin 3"	3	"Cadherin 4", "Cadherin 5"	2	0	-102
V.L(+85.05)DVNEAPIFVPPEKR.V	TVDVLDVN	P12830|CADH1_HUMAN	376..486	"Cadherin 3"	"Cadherin 1", "Cadherin 2", "Cadherin 3"	3	"Cadherin 4", "Cadherin 5"	2	0	-102
T.V(+85.05)NVEDQDEGPEC(+57.02)NPPIQTVR.M	ATVTVNVE	Q02487|DSC2_HUMAN	356..471	"Cadherin 3"	"Cadherin 1", "Cadherin 2", "Cadherin 3"	3	"Cadherin 4", "Cadherin 5"	2	0	-104
T.V(+85.05)IDVNENPYFAPNPK.I	VSVTVIDV	P19022|CADH2_HUMAN	383..497	"Cadherin 3"	"Cadherin 1", "Cadherin 2", "Cadherin 3"	3	"Cadherin 4", "Cadherin 5"	2	0	-105
R.S(+85.05)SKGQIIGNFQAFDEDTGLPAHAR.Y	SMDRSSKG	Q14126|DSG2_HUMAN	389..503	"Cadherin 4"	"Cadherin 1", "Cadherin 2", "Cadherin 3", "Cadherin 4"	4		0	0	-15
K.G(+85.05)QIIGNFQAFDEDTGLPAHAR.Y	RSSKGQII	Q14126|DSG2_HUMAN	389..503	"Cadherin 4"	"Cadherin 1", "Cadherin 2", "Cadherin 3", "Cadherin 4"	4		0	0	-18
T.T(+85.05)FTAQDPDR.Y	TMLTTFTA	P19022|CADH2_HUMAN	498..603	"Cadherin 4"	"Cadherin 1", "Cadherin 2", "Cadherin 3", "Cadherin 4"	4	"Cadherin 5"	1	0	-20
R.Y(+85.05)MQQNIR.Y	DPDRYMQQ	P19022|CADH2_HUMAN	498..603	"Cadherin 4"	"Cadherin 1", "Cadherin 2", "Cadherin 3", "Cadherin 4"	4	"Cadherin 5"	1	0	-29
R.D(+85.05)TANWLEINPDTGAISTR.A	RIWRDTAN	P12830|CADH1_HUMAN	487..593	"Cadherin 4"	"Cadherin 1", "Cadherin 2", "Cadherin 3", "Cadherin 4"	4	"Cadherin 5"	1	0	-41
A.N(+85.05)WLEINPDTGAISTR.A	RDTANWLE	P12830|CADH1_HUMAN	487..593	"Cadherin 4"	"Cadherin 1", "Cadherin 2", "Cadherin 3", "Cadherin 4"	4	"Cadherin 5"	1	0	-44
N.W(+85.05)LEINPDTGAISTR.A	DTANWLEI	P12830|CADH1_HUMAN	487..593	"Cadherin 4"	"Cadherin 1", "Cadherin 2", "Cadherin 3", "Cadherin 4"	4	"Cadherin 5"	1	0	-45
F.S(+85.05)IQPEEGTIHTAAPLDR.E	ERCFSIQP	Q86UP0|CAD24_HUMAN	375..517	"Cadherin 4"	"Cadherin 1", "Cadherin 2", "Cadherin 3", "Cadherin 4"	4	"Cadherin 5"	1	0	-48
N.G(+85.05)QITTIAVLDR.E	DPVNGQIT	P19022|CADH2_HUMAN	498..603	"Cadherin 4"	"Cadherin 1", "Cadherin 2", "Cadherin 3", "Cadherin 4"	4	"Cadherin 5"	1	0	-53
K.L(+85.05)AKLPDFESR.Y	SEIKLAKL	Q14126|DSG2_HUMAN	389..503	"Cadherin 4"	"Cadherin 1", "Cadherin 2", "Cadherin 3", "Cadherin 4"	4		0	0	-60
K.I(+85.05)VAISEDYPR.K	YTVKIVAI	Q14126|DSG2_HUMAN	389..503	"Cadherin 4"	"Cadherin 1", "Cadherin 2", "Cadherin 3", "Cadherin 4"	4		0	0	-80
L.L(+85.05)ILSDVNDNAPIPEPR.T	GTLLLILS	P12830|CADH1_HUMAN	487..593	"Cadherin 4"	"Cadherin 1", "Cadherin 2", "Cadherin 3", "Cadherin 4"	4	"Cadherin 5"	1	0	-96
L.I(+85.05)LSDVNDNAPIPEPR.T	TLLLILSD	P12830|CADH1_HUMAN	487..593	"Cadherin 4"	"Cadherin 1", "Cadherin 2", "Cadherin 3", "Cadherin 4"	4	"Cadherin 5"	1	0	-97
T.L(+85.05)IDVNDHGPVPEPR.Q	LLLTLIDV	P22223|CADH3_HUMAN	441..546	"Cadherin 4"	"Cadherin 1", "Cadherin 2", "Cadherin 3", "Cadherin 4"	4	"Cadherin 5"	1	0	-97
L.S(+85.05)DVNDNAPIPEPR.T	LLILSDVN	P12830|CADH1_HUMAN	487..593	"Cadherin 4"	"Cadherin 1", "Cadherin 2", "Cadherin 3", "Cadherin 4"	4	"Cadherin 5"	1	0	-99
R.L(+85.05)VDADGPLAR.L	MRCRLVDA	O14672|ADA10_HUMAN	after 457..551	after last domain					-96
Y.L(+85.05)IDINDNAPELLPK.E	LQIYLIDI	P55283|CADH4_HUMAN	508..613	"Cadherin 4"	"Cadherin 1", "Cadherin 2", "Cadherin 3", "Cadherin 4"	4	"Cadherin 5"	1	0	-97
K.I(+85.05)KFLEAGIYEVPIIITDSGNPPK.S	LNLKIKFL	P19022|CADH2_HUMAN	604..714	"Cadherin 5"	"Cadherin 1", "Cadherin 2", "Cadherin 3", "Cadherin 4", "Cadherin 5"	5		0	0	-64
F.L(+85.05)ISDNQGFSC(+57.02)PEK.Q	EIQFLISD	Q14126|DSG2_HUMAN	after 389..503	after last domain					-68
R.I(+85.05)GGGGVQLGK.W	VDPRIGGG	Q02487|DSC2_HUMAN	580..694	"Cadherin 5"	"Cadherin 1", "Cadherin 2", "Cadherin 3", "Cadherin 4", "Cadherin 5"	5		0	0	-105
K.L(+85.05)HDQSIGTQ.Q	ATIKLHDQ	O00220|TR10A_HUMAN	before 365..448	before first domain					252
R.A(+85.05)TPEHTVSFTC(+57.02)ESHGFSPR.D	PAVRATPE	O00241|SIRB1_HUMAN	147..246	"Ig-like C1-type 1"	"Ig-like V-type", "Ig-like C1-type 1"	2	"Ig-like C1-type 2"	1	0	-12
R.Q(+85.05)VVNVYADGKEVEDR.Q	SSLRQVVN	O00478|BT3A3_HUMAN	30..139	"Ig-like V-type 1"	"Ig-like V-type 1"	1	"Ig-like V-type 2", "B30.2/SPRY"	2	0	-44
K.G(+85.05)YEDGGIHLEC(+57.02)R.S	IEVKGYED	O00478|BT3A3_HUMAN	145..236	"Ig-like V-type 2"	"Ig-like V-type 1", "Ig-like V-type 2"	2	"B30.2/SPRY"	1	0	-11
R.Q(+85.05)VVNVYADGKEVEDR.Q	SSLRQVVN	O00481|BT3A1_HUMAN	30..139	"Ig-like V-type 1"	"Ig-like V-type 1"	1	"Ig-like V-type 2", "B30.2/SPRY"	2	0	-44
K.S(+85.05)FEGNNNYDTPELR.T	RKAKSFEG	O14786|NRP1_HUMAN	431..583	"F5/8 type C 2"	"CUB 1", "CUB 2", "F5/8 type C 1", "F5/8 type C 2"	4	"MAM"	1	0	-108
R.L(+85.05)VSPVVYSQNSAH.C	KVARLVSP	O14786|NRP1_HUMAN	645..811	"MAM"	"CUB 1", "CUB 2", "F5/8 type C 1", "F5/8 type C 2", "MAM"	5		0	0	-63
K.N(+85.05)LDTVKGSSLHVGSDLLK.F	FQGKNLDT	O15031|PLXB2_HUMAN	20..466 and 803..893	"Sema" and "IPT/TIG 1"	"Sema"	1	"IPT/TIG 1", "IPT/TIG 2", "IPT/TIG 3"	3	112
R.D(+85.05)TTHNLPEFIVK.F	RQKRDTTH	O15031|PLXB2_HUMAN	after 983..1092	after last domain					-73
R.N(+85.05)AADSSVPSAPR.R	ATSRNAAD	O43291|SPIT2_HUMAN	38..88 and 133..183	"BPTI/Kunitz inhibitor 1" and "BPTI/Kunitz inhibitor 2"	"BPTI/Kunitz inhibitor 1"	1	"BPTI/Kunitz inhibitor 2"	1	-16
R.Q(+85.05)DSEDHSSDM(+15.99)FNYEEYC(+57.02)TANAVTGPC(+57.02)R.A	APRRQDSE	O43291|SPIT2_HUMAN	38..88 and 133..183	"BPTI/Kunitz inhibitor 1" and "BPTI/Kunitz inhibitor 2"	"BPTI/Kunitz inhibitor 1"	1	"BPTI/Kunitz inhibitor 2"	1	16
R.Q(+85.05)QENPPLPLGSK.V	RCFRQQEN	O43291|SPIT2_HUMAN	after 133..183	after last domain					-3
R.V(+85.05)LITDVNDNSPR.F	AILRVLIT	O60245|PCDH7_HUMAN	144..308	"Cadherin 2"	"Cadherin 1", "Cadherin 2"	2	"Cadherin 3", "Cadherin 4", "Cadherin 5", "Cadherin 6", "Cadherin 7"	5	0	-152
K.L(+85.05)NDASSDKM(+15.99)C(+57.02)PP.D	KGEKLNDA	O60449|LY75_HUMAN	368..486 and 493..625	"C-type lectin 2" and "C-type lectin 3"	"Ricin B-type lectin", "Fibronectin type-II", "C-type lectin 1", "C-type lectin 2"	4	"C-type lectin 3", "C-type lectin 4", "C-type lectin 5", "C-type lectin 6", "C-type lectin 7", "C-type lectin 8", "C-type lectin 9", "C-type lectin 10"	8	1
R.L(+85.05)SPPKMQK.I	PPQRLSPP	O75445|USH2A_HUMAN	1245..1363	"Fibronectin type-III 3"	"Laminin N-terminal", "Laminin EGF-like 1", "Laminin EGF-like 2", "Laminin EGF-like 3", "Laminin EGF-like 4", "Laminin EGF-like 5", "Laminin EGF-like 6", "Laminin EGF-like 7", "Laminin EGF-like 8", "Laminin EGF-like 9", "Laminin EGF-like 10", "Fibronectin type-III 1", "Fibronectin type-III 2", "Fibronectin type-III 3"	14	"Fibronectin type-III 4", "Laminin G-like 1", "Laminin G-like 2", "Fibronectin type-III 5", "Fibronectin type-III 6", "Fibronectin type-III 7", "Fibronectin type-III 8", "Fibronectin type-III 9", "Fibronectin type-III 10", "Fibronectin type-III 11", "Fibronectin type-III 12", "Fibronectin type-III 13", "Fibronectin type-III 14", "Fibronectin type-III 15", "Fibronectin type-III 16", "Fibronectin t…	33	0	-1
R.S(+85.05)AEREVIIDQLPDLMGLK.A	VHKRSAER	O75581|LRP6_HUMAN	282..324 and 588..628	"EGF-like 1" and "EGF-like 2"	"EGF-like 1"	1	"EGF-like 2", "EGF-like 3", "EGF-like 4", "LDL-receptor class A 1", "LDL-receptor class A 2", "LDL-receptor class A 3"	6	26
R.S(+85.05)FPDQFSTGEPPALDEVPEVR.A	DLNRSFPD	O75976|CBPD_HUMAN
K.D(+85.05)HALWDHTAQNLLR.M	GLQKDHAL	O76036|NCTR1_HUMAN	after 129..211	after last domain					-34
R.A(+85.05)KTTPEC(+57.02)GPTGYVEK.I	SNFRAKTT	O76095|JTB_HUMAN
K.A(+85.05)TGQVC(+57.02)HALC(+57.02)SPEGC(+57.02)WGPEPR.D	NSCKATGQ	P00533|EGFR_HUMAN	before 712..979	before first domain					211
K.A(+85.05)AEGLDTQR.F	NKPKAAEG	P01732|CD8A_HUMAN	22..135	"Ig-like V-type"	"Ig-like V-type"	1		0	0	-58
R.F(+85.05)ISVGYVDDTQFVR.F	GEPRFISV	P01889|HLAB_HUMAN	before 209..295	before first domain					163
R.F(+85.05)DSDAASPR.E	QFVRFDSD	P01889|HLAB_HUMAN	before 209..295	before first domain					149
K.D(+85.05)YIALNEDLR.S	YDGKDYIA	P01889|HLAB_HUMAN	before 209..295	before first domain					63
R.S(+85.05)WTAADTAAQITQR.K	EDLRSWTA	P01889|HLAB_HUMAN	before 209..295	before first domain					53
R.T(+85.05)FQKWAAVVVPSGEEQR.Y	AGDRTFQK	P01889|HLAB_HUMAN	209..295	"Ig-like C1-type"	"Ig-like C1-type"	1		0	0	-55
K.W(+85.05)AAVVVPSGEEQR.Y	TFQKWAAV	P01889|HLAB_HUMAN	209..295	"Ig-like C1-type"	"Ig-like C1-type"	1		0	0	-59
R.Y(+85.05)TC(+57.02)HVQHEGLPKPLTLR.W	EEQRYTCH	P01889|HLAB_HUMAN	209..295	"Ig-like C1-type"	"Ig-like C1-type"	1		0	0	-72
K.L(+85.05)LNENSYVPR.E	GTIKLLNE	P02786|TFR1_HUMAN	before 223..313	before first domain					77
K.G(+85.05)SFPENLR.H	PPLKGSFP	P04233|HG2A_HUMAN	before 210..271	before first domain					50
K.N(+85.05)TM(+15.99)ETIDWK.V	RHLKNTME	P04233|HG2A_HUMAN	before 210..271	before first domain					39
R.F(+85.05)IAVGYVDDTQFVR.F	GEPRFIAV	P04439|HLAA_HUMAN	before 209..295	before first domain					163
R.F(+85.05)DSDAASQR.M	QFVRFDSD	P04439|HLAA_HUMAN	before 209..295	before first domain					149
R.V(+85.05)DLGTLR.G	QTDRVDLG	P04439|HLAA_HUMAN	before 209..295	before first domain					109
K.D(+85.05)YIALNEDLR.S	YDGKDYIA	P04439|HLAA_HUMAN	before 209..295	before first domain					63
R.S(+85.05)WTAADM(+15.99)AAQITK.R	EDLRSWTA	P04439|HLAA_HUMAN	before 209..295	before first domain					53
R.Y(+85.05)LENGKETLQR.T	WLRRYLEN	P04439|HLAA_HUMAN	before 209..295	before first domain					14
R.D(+85.05)GEDQTQDTELVETRPAGDGTFQKWAAVVVPSGEEQR.Y	TWQRDGED	P04439|HLAA_HUMAN	209..295	"Ig-like C1-type"	"Ig-like C1-type"	1		0	0	-35
K.W(+85.05)AAVVVPSGEEQR.Y	TFQKWAAV	P04439|HLAA_HUMAN	209..295	"Ig-like C1-type"	"Ig-like C1-type"	1		0	0	-59
R.Y(+85.05)TC(+57.02)HVQHEGLPKPLTLR.W	EEQRYTCH	P04439|HLAA_HUMAN	209..295	"Ig-like C1-type"	"Ig-like C1-type"	1		0	0	-72
K.L(+85.05)VFFAEDVGSNK.G	HHQKLVFF	P05067|A4_HUMAN	after 374..565	after last domain					-123
K.E(+85.05)KEC(+57.02)QPPFAFR.H	CPNKEKEC	P05107|ITB2_HUMAN	124..363	"VWFA"	"VWFA"	1		0	0	-71
K.L(+85.05)TEIIPK.S	TYEKLTEI	P05107|ITB2_HUMAN	124..363	"VWFA"	"VWFA"	1		0	0	-209
R.V(+85.05)FLDHNALPDTLK.V	LSSRVFLD	P05107|ITB2_HUMAN	after 124..363	after last domain					-4
K.G(+85.05)FLEC(+57.02)GIC(+57.02)R.C	CHGKGFLE	P05107|ITB2_HUMAN	after 124..363	after last domain					-100
R.S(+85.05)SQELEGSC(+57.02)R.K	TQGRSSQE	P05107|ITB2_HUMAN	after 124..363	after last domain					-126
R.G(+85.05)GSVLVTC(+57.02)STSC(+57.02)DQPK.L	ILPRGGSV	P05362|ICAM1_HUMAN	41..103	"Ig-like C2-type 1"	"Ig-like C2-type 1"	1	"Ig-like C2-type 2", "Ig-like C2-type 3", "Ig-like C2-type 4", "Ig-like C2-type 5"	4	0	0
K.L(+85.05)LGIETPLPK.K	DQPKLLGI	P05362|ICAM1_HUMAN	41..103	"Ig-like C2-type 1"	"Ig-like C2-type 1"	1	"Ig-like C2-type 2", "Ig-like C2-type 3", "Ig-like C2-type 4", "Ig-like C2-type 5"	4	0	-16
K.K(+85.05)ELLLPGNNR.K	PLPKKELL	P05362|ICAM1_HUMAN	41..103	"Ig-like C2-type 1"	"Ig-like C2-type 1"	1	"Ig-like C2-type 2", "Ig-like C2-type 3", "Ig-like C2-type 4", "Ig-like C2-type 5"	4	0	-26
R.K(+85.05)VYELSNVQEDSQPM(+15.99)C(+57.02)YSNC(+57.02)PDGQSTAK.T	GNNRKVYE	P05362|ICAM1_HUMAN	41..103	"Ig-like C2-type 1"	"Ig-like C2-type 1"	1	"Ig-like C2-type 2", "Ig-like C2-type 3", "Ig-like C2-type 4", "Ig-like C2-type 5"	4	0	-36
K.V(+85.05)YELSNVQEDSQPM(+15.99)C(+57.02)YSNC(+57.02)PDGQSTAK.T	NNRKVYEL	P05362|ICAM1_HUMAN	41..103	"Ig-like C2-type 1"	"Ig-like C2-type 1"	1	"Ig-like C2-type 2", "Ig-like C2-type 3", "Ig-like C2-type 4", "Ig-like C2-type 5"	4	0	-37
K.T(+85.05)FLTVYWTPER.V	STAKTFLT	P05362|ICAM1_HUMAN	41..103 and 128..193	"Ig-like C2-type 1" and "Ig-like C2-type 2"	"Ig-like C2-type 1"	1	"Ig-like C2-type 2", "Ig-like C2-type 3", "Ig-like C2-type 4", "Ig-like C2-type 5"	4	-2
K.A(+85.05)SVSVTAEDEGTQR.L	FSAKASVS	P05362|ICAM1_HUMAN	230..297	"Ig-like C2-type 3"	"Ig-like C2-type 1", "Ig-like C2-type 2", "Ig-like C2-type 3"	3	"Ig-like C2-type 4", "Ig-like C2-type 5"	2	0	-44
R.A(+85.05)QLLLKATPEDNGR.S	LGPRAQLL	P05362|ICAM1_HUMAN	325..378	"Ig-like C2-type 4"	"Ig-like C2-type 1", "Ig-like C2-type 2", "Ig-like C2-type 3", "Ig-like C2-type 4"	4	"Ig-like C2-type 5"	1	0	-29
K.G(+85.05)C(+57.02)PPDDIENPR.G	LKKKGCPP	P05556|ITB1_HUMAN	before 140..378	before first domain					66
R.S(+85.05)KGTAEKLKPEDITQIQPQQLVLR.L	VTNRSKGT	P05556|ITB1_HUMAN	before 140..378	before first domain					41
K.G(+85.05)TAEKLKPEDITQIQPQQLVLR.L	NRSKGTAE	P05556|ITB1_HUMAN	before 140..378	before first domain					39
K.L(+85.05)KPEDITQIQPQQLVLR.L	TAEKLKPE	P05556|ITB1_HUMAN	before 140..378	before first domain					34
K.N(+85.05)VLSLTNKGEVFNELVGK.Q	FSYKNVLS	P05556|ITB1_HUMAN	140..378	"VWFA"	"VWFA"	1		0	0	-81
R.S(+85.05)SKQWEDPSQASK.V	SWGRSSKQ	P06127|CD5_HUMAN	35..133	"SRCR 1"	"SRCR 1"	1	"SRCR 2", "SRCR 3"	2	0	-32
K.H(+85.05)LPETEAGR.A	SFLKHLPE	P06127|CD5_HUMAN	159..268	"SRCR 2"	"SRCR 1", "SRCR 2"	2	"SRCR 3"	1	0	-53
K.E(+85.05)KETFKEKDTYK.L	QFRKEKET	P06729|CD2_HUMAN	25..128	"Ig-like V-type"	"Ig-like V-type"	1	"Ig-like C2-type"	1	0	-49
K.E(+85.05)TFKEKDTYK.L	RKEKETFK	P06729|CD2_HUMAN	25..128	"Ig-like V-type"	"Ig-like V-type"	1	"Ig-like C2-type"	1	0	-51
R.S(+85.05)M(+15.99)PPSFGYSM(+15.99)K.G	WAARSMPP	P06756|ITAV_HUMAN
R.D(+85.05)LALSEGDIH.T	ITKRDLAL	P06756|ITAV_HUMAN
K.G(+85.05)QSEDPGSLLSLFR.R	MTVKGQSE	P08195|4F2_HUMAN
R.S(+85.05)EAAHQGVITWNPPQR.S	IFCRSEAA	P08575|PTPRC_HUMAN	391..483	"Fibronectin type-III 1"	"Fibronectin type-III 1"	1	"Fibronectin type-III 2", "Tyrosine-protein phosphatase 1", "Tyrosine-protein phosphatase 2"	3	0	-11
R.V(+85.05)KDLQYSTDYTFK.A	CDFRVKDL	P08575|PTPRC_HUMAN	484..576	"Fibronectin type-III 2"	"Fibronectin type-III 1", "Fibronectin type-III 2"	2	"Tyrosine-protein phosphatase 1", "Tyrosine-protein phosphatase 2"	2	0	-57
K.D(+85.05)LQYSTDYTFK.A	FRVKDLQY	P08575|PTPRC_HUMAN	484..576	"Fibronectin type-III 2"	"Fibronectin type-III 1", "Fibronectin type-III 2"	2	"Tyrosine-protein phosphatase 1", "Tyrosine-protein phosphatase 2"	2	0	-59
R.C(+85.05)(+57.02)HSWKNTALHK.V	IHLRCHSW	P08637|FCG3A_HUMAN	107..189	"Ig-like C2-type 2"	"Ig-like C2-type 1", "Ig-like C2-type 2"	2		0	0	-21
K.A(+85.05)TLKDSGSYFC(+57.02)R.G	YIPKATLK	P08637|FCG3A_HUMAN	107..189	"Ig-like C2-type 2"	"Ig-like C2-type 1", "Ig-like C2-type 2"	2		0	0	-55
R.S(+85.05)SASSGPQILK.C	APSRSSAS	P08648|ITA5_HUMAN
R.F(+85.05)ISVGYVDDTQFVR.F	GEPRFISV	P10321|HLAC_HUMAN	before 209..297	before first domain					163
R.F(+85.05)DSDAASPR.G	QFVRFDSD	P10321|HLAC_HUMAN	before 209..297	before first domain					149
K.D(+85.05)YIALNEDLR.S	YDGKDYIA	P10321|HLAC_HUMAN	before 209..297	before first domain					63
R.S(+85.05)WTAADTAAQITQR.K	EDLRSWTA	P10321|HLAC_HUMAN	before 209..297	before first domain					53
K.W(+85.05)AAVVVPSGQEQR.Y	TFQKWAAV	P10321|HLAC_HUMAN	209..297	"Ig-like C1-type"	"Ig-like C1-type"	1		0	0	-59
K.A(+85.05)IM(+15.99)EFNPR.E	LRVKAIME	P11215|ITAM_HUMAN	after 150..328	after last domain					-294
K.K(+85.05)LAVEPK.G	VRPKKLAV	P13598|ICAM2_HUMAN	before 41..98	before first domain					6
K.S(+85.05)FTIEC(+57.02)R.V	AVGKSFTI	P13598|ICAM2_HUMAN	127..197	"Ig-like C2-type 2"	"Ig-like C2-type 1", "Ig-like C2-type 2"	2		0	0	-2
R.S(+85.05)TEEFPPLQPILQQK.K	ISKRSTEE	P13612|ITA4_HUMAN
R.D(+85.05)VFGKDLIYTL.Y	LSLRDVFG	P13726|TF_HUMAN
R.F(+85.05)ISVGYVDDTQFVR.F	GEPRFISV	P13747|HLAE_HUMAN	before 206..294	before first domain					163
R.F(+85.05)DNDAASPR.M	QFVRFDND	P13747|HLAE_HUMAN	before 206..294	before first domain					149
R.D(+85.05)TAQIFR.V	RSARDTAQ	P13747|HLAE_HUMAN	before 206..294	before first domain					116
K.W(+85.05)AAVVVPSGEEQR.Y	TFQKWAAV	P13747|HLAE_HUMAN	206..294	"Ig-like C1-type"	"Ig-like C1-type"	1		0	0	-59
K.V(+85.05)QLTGEPVPM(+15.99)AR.C	EVQKVQLT	P15151|PVR_HUMAN	145..237	"Ig-like C2-type 1"	"Ig-like V-type", "Ig-like C2-type 1"	2	"Ig-like C2-type 2"	1	0	-9
R.Q(+85.05)AELTVQVK.E	LGARQAEL	P15151|PVR_HUMAN	244..328	"Ig-like C2-type 2"	"Ig-like V-type", "Ig-like C2-type 1", "Ig-like C2-type 2"	3		0	0	-78
R.F(+85.05)AGVFHVEK.N	ITCRFAGV	P16070|CD44_HUMAN	before 32..120	before first domain					2
K.A(+85.05)LSIGFETC(+57.02)R.Y	QMEKALSI	P16070|CD44_HUMAN	32..120	"Link"	"Link"	1		0	0	-37
R.Y(+85.05)VQKGEYR.T	DGTRYVQK	P16070|CD44_HUMAN	after 32..120	after last domain					-35
K.N(+85.05)VISLTEDVDEFR.N	FSFKNVIS	P16144|ITB4_HUMAN	131..329	"VWFA"	"PSI", "VWFA"	2	"Calx-beta", "Fibronectin type-III 1", "Fibronectin type-III 2", "Fibronectin type-III 3", "Fibronectin type-III 4"	5	0	-74
R.A(+85.05)LEHVDGTHVC(+57.02)QLPEDQK.G	VQLRALEH	P16144|ITB4_HUMAN	131..329 and 979..1084	"VWFA" and "Calx-beta"	"PSI", "VWFA"	2	"Calx-beta", "Fibronectin type-III 1", "Fibronectin type-III 2", "Fibronectin type-III 3", "Fibronectin type-III 4"	5	-85
K.M(+85.05)DAGIIC(+57.02)DVC(+57.02)TC(+57.02)ELQK.E	DGLKMDAG	P16144|ITB4_HUMAN	131..329 and 979..1084	"VWFA" and "Calx-beta"	"PSI", "VWFA"	2	"Calx-beta", "Fibronectin type-III 1", "Fibronectin type-III 2", "Fibronectin type-III 3", "Fibronectin type-III 4"	5	-117
K.D(+85.05)KAIVAHNR.H	IIQKDKAI	P16284|PECA1_HUMAN	236..315	"Ig-like C2-type 3"	"Ig-like C2-type 1", "Ig-like C2-type 2", "Ig-like C2-type 3"	3	"Ig-like C2-type 4", "Ig-like C2-type 5", "Ig-like C2-type 6"	3	0	-39
R.R(+85.05)AKPEGALQNNDGLYDPDC(+57.02)DESGLFK.A	KLGRRAKP	P16422|EPCAM_HUMAN	63..135	"Thyroglobulin type-1"	"Thyroglobulin type-1"	1		0	0	-18
R.A(+85.05)KPEGALQNNDGLYDPDC(+57.02)DESGLFK.A	LGRRAKPE	P16422|EPCAM_HUMAN	63..135	"Thyroglobulin type-1"	"Thyroglobulin type-1"	1		0	0	-19
R.T(+85.05)ALQKEITTR.Y	KSLRTALQ	P16422|EPCAM_HUMAN	after 63..135	after last domain					-29
K.E(+85.05)KNPLM(+15.99)YLTGVQTDKAGDISC(+57.02)NADINPLK.I	QYTKEKNP	P17301|ITA2_HUMAN	after 188..365	after last domain					-634
K.W(+85.05)AAVVVPSGEEQR.Y	TFQKWAAV	P17693|HLAG_HUMAN	209..299	"Ig-like C1-type"	"Ig-like C1-type"	1		0	0	-59
R.A(+85.05)NLVKNGC(+57.02)GGEIESPA.S	CDLRANLV	P18084|ITB5_HUMAN	27..76	"PSI"	"PSI"	1	"VWFA"	1	0	-41
K.D(+85.05)ISPFSYTAPR.Y	FVDKDISP	P18084|ITB5_HUMAN	136..378	"VWFA"	"PSI", "VWFA"	2		0	0	-50
R.Y(+85.05)QTNPC(+57.02)IGYK.L	TAPRYQTN	P18084|ITB5_HUMAN	136..378	"VWFA"	"PSI", "VWFA"	2		0	0	-61
K.I(+85.05)YGPFC(+57.02)EC(+57.02)DNFSC(+57.02)AR.N	EFGKIYGP	P18084|ITB5_HUMAN	after 136..378	after last domain					-165
R.N(+85.05)QSPVDQGATGASQGLLDR.K	PDRRNQSP	P18827|SDC1_HUMAN
K.L(+85.05)HIDDM(+15.99)EFEPK.Q	CQAKLHID	P19320|VCAM1_HUMAN	408..506	"Ig-like C2-type 5"	"Ig-like C2-type 1", "Ig-like C2-type 2", "Ig-like C2-type 3", "Ig-like C2-type 4", "Ig-like C2-type 5"	5	"Ig-like C2-type 6", "Ig-like C2-type 7"	2	0	-79
R.D(+85.05)SVC(+57.02)PQGK.Y	REKRDSVC	P19438|TNR1A_HUMAN	before 356..441	before first domain					315
K.A(+85.05)DLQDDTFIGNEPLTPEVR.A	LDLKADLQ	P20701|ITAL_HUMAN	after 156..327	after last domain					-55
R.K(+85.05)VEM(+15.99)LKPHSQIPVSC(+57.02)EELPEESR.L	LSFRKVEM	P20701|ITAL_HUMAN	after 156..327	after last domain					-504
K.V(+85.05)EM(+15.99)LKPHSQIPVSC(+57.02)EELPEESR.L	SFRKVEML	P20701|ITAL_HUMAN	after 156..327	after last domain					-505
K.T(+85.05)AC(+57.02)GAPSGIC(+57.02)LQVK.S	LRQKTACG	P23229|ITA6_HUMAN
R.V(+85.05)NSLPEVLPILNSDEPK.T	SRRRVNSL	P23229|ITA6_HUMAN
R.E(+85.05)GNQDKFSYLPIQK.G	FCTREGNQ	P23229|ITA6_HUMAN
K.F(+85.05)SYLPIQKGVPELVLK.D	NQDKFSYL	P23229|ITA6_HUMAN
K.Q(+85.05)IDDNRK.F	ITEKQIDD	P23229|ITA6_HUMAN
K.A(+85.05)SGDPYWAYSGAYGPE.H	RRRKASGD	P23470|PTPRG_HUMAN	before 58..321	before first domain					4
R.Q(+85.05)LDPGGGQGPPPVTL.A	RRRRQLDP	P26006|ITA3_HUMAN
R.M(+85.05)(+15.99)QPVITEQVR.D	IQKRMQPV	P26951|IL3RA_HUMAN
K.F(+85.05)LQC(+57.02)VKNPEDSSC(+57.02)TSEI	RPDKFLQC	P28907|CD38_HUMAN
K.G(+85.05)DQNPQIAAHVISEASSK.T	EMQKGDQN	P29965|CD40L_HUMAN
K.L(+85.05)EENEVIPK.R	EPKKLEEN	P31431|SDC4_HUMAN
K.S(+85.05)ESVPPVTDWAWYK.I	LVCKSESV	P35613|BASI_HUMAN	221..315	"Ig-like V-type"	"Ig-like", "Ig-like C2-type", "Ig-like V-type"	3		0	0	-23
R.S(+85.05)ELHIENLNM(+15.99)EADPGQYR.C	SQGRSELH	P35613|BASI_HUMAN	221..315	"Ig-like V-type"	"Ig-like", "Ig-like C2-type", "Ig-like V-type"	3		0	0	-62
K.G(+85.05)KDGFLELK.S	EERKGKDG	P40200|TACT_HUMAN	269..375	"Ig-like C2-type"	"Ig-like V-type 1", "Ig-like V-type 2", "Ig-like C2-type"	3		0	0	-57
K.Q(+85.05)LC(+57.02)TATQDTVC(+57.02)R.C	SERKQLCT	P43489|TNR4_HUMAN
R.L(+85.05)IGEHHDGVSK.A	DTLRLIGE	P43626|KI2L1_HUMAN	42..107	"Ig-like C2-type 1"	"Ig-like C2-type 1"	1	"Ig-like C2-type 2"	1	0	-30
R.E(+85.05)LDPMDVR.G	RRRRELDP	P46531|NOTC1_HUMAN	after 1387..1426	after last domain					-239
K.V(+85.05)DSKTVGQYEYYK.V	ICPKVDSK	P52799|EFNB2_HUMAN	28..164	"Ephrin RBD"	"Ephrin RBD"	1		0	0	-37
R.A(+85.05)TPQHTVSFTC(+57.02)ESHGFSPR.D	PAARATPQ	P78324|SHPS1_HUMAN	148..247	"Ig-like C1-type 1"	"Ig-like V-type", "Ig-like C1-type 1"	2	"Ig-like C1-type 2"	1	0	-12
R.T(+85.05)ETASTVTENK.D	NVSRTETA	P78324|SHPS1_HUMAN	254..348	"Ig-like C1-type 2"	"Ig-like V-type", "Ig-like C1-type 1", "Ig-like C1-type 2"	3		0	0	-42
R.A(+85.05)LPSHLGLHPER.V	RVRRALPS	P78325|ADAM8_HUMAN	before 200..400	before first domain					155
R.Q(+85.05)VVNVYADGKEVEDR.Q	SSLRQVVN	P78410|BT3A2_HUMAN	30..139	"Ig-like V-type"	"Ig-like V-type"	1		0	0	-44
K.G(+85.05)YEDGGIHLEC(+57.02)R.S	VEVKGYED	P78410|BT3A2_HUMAN	after 30..139	after last domain					-17
R.S(+85.05)IEVPLNER.I	ETRRSIEV	P78552|I13R1_HUMAN	34..123	"Fibronectin type-III 1"	"Fibronectin type-III 1"	1	"Fibronectin type-III 2", "Fibronectin type-III 3"	2	0	-51
K.C(+85.05)(+57.02)VNFIESALPYVVGK.M	QWDKCVNF	P78562|PHEX_HUMAN	53..749	"Peptidase M13"	"Peptidase M13"	1		0	0	-353
R.I(+85.05)LLDPGALPALQNPPIR.G	PELRILLD	Q03167|TGBR3_HUMAN	before 455..730	before first domain					79
R.S(+85.05)LPGEQEQEVAGSK.V	MTRRSLPG	Q04721|NOTC2_HUMAN	after 1374..1412	after last domain					-197
K.V(+85.05)FLEIDNR.Q	AGSKVFLE	Q04721|NOTC2_HUMAN	after 1374..1412	after last domain					-211
R.G(+85.05)APEGGQPYPVLR.V	RRRRGAPE	Q04912|RON_HUMAN	31..522	"Sema"	"Sema"	1	"IPT/TIG 1", "IPT/TIG 2", "IPT/TIG 3", "Protein kinase"	4	0	-279
K.Y(+85.05)FLQTTTPLDYEK.V	SKKKYFLQ	Q08174|PCDH1_HUMAN	396..506	"Cadherin 4"	"Cadherin 1", "Cadherin 2", "Cadherin 3", "Cadherin 4"	4	"Cadherin 5", "Cadherin 6", "Cadherin 7"	3	0	-60
R.E(+85.05)SYELKVVAADR.G	REQRESYE	Q08174|PCDH1_HUMAN	507..612	"Cadherin 5"	"Cadherin 1", "Cadherin 2", "Cadherin 3", "Cadherin 4", "Cadherin 5"	5	"Cadherin 6", "Cadherin 7"	2	0	-69
K.F(+85.05)TLIVTDVNEAPQ.F	SFAKFTLI	Q12864|CAD17_HUMAN	450..566	"Cadherin 5"	"Cadherin 1", "Cadherin 2", "Cadherin 3", "Cadherin 4", "Cadherin 5"	5	"Cadherin 6", "Cadherin 7"	2	0	-103
K.A(+85.05)TNVAHWTTPSLK.C	VLNKATNV	Q13261|I15RA_HUMAN	31..95	"Sushi"	"Sushi"	1		0	0	-49
R.A(+85.05)VLPQTR.Y	RRRRAVLP	Q13443|ADAM9_HUMAN	before 212..406	before first domain					6
R.G(+85.05)TKC(+57.02)WGVDFQLGSDVPDPGM(+15.99)VNEGTK.C	TPSRGTKC	Q13443|ADAM9_HUMAN	414..501 and 644..698	"Disintegrin" and "EGF-like"	"Peptidase M12B", "Disintegrin"	2	"EGF-like"	1	47
K.K(+85.05)SVQYDDVPEYK.D	SSTKKSVQ	Q13740|CD166_HUMAN	28..120	"Ig-like V-type 1"	"Ig-like V-type 1"	1	"Ig-like V-type 2", "Ig-like C2-type 1", "Ig-like C2-type 2", "Ig-like C2-type 3"	4	0	-48
K.S(+85.05)VQYDDVPEYKDR.L	STKKSVQY	Q13740|CD166_HUMAN	28..120	"Ig-like V-type 1"	"Ig-like V-type 1"	1	"Ig-like V-type 2", "Ig-like C2-type 1", "Ig-like C2-type 2", "Ig-like C2-type 3"	4	0	-49
K.A(+85.05)LFLETEQLK.K	IVSKALFL	Q13740|CD166_HUMAN	125..234	"Ig-like V-type 2"	"Ig-like V-type 1", "Ig-like V-type 2"	2	"Ig-like C2-type 1", "Ig-like C2-type 2", "Ig-like C2-type 3"	3	0	-18
R.S(+85.05)TLPTGIQVK.E	PQFRSTLP	Q14517|FAT1_HUMAN	718..822	"Cadherin 6"	"Cadherin 1", "Cadherin 2", "Cadherin 3", "Cadherin 4", "Cadherin 5", "Cadherin 6"	6	"Cadherin 7", "Cadherin 8", "Cadherin 9", "Cadherin 10", "Cadherin 11", "Cadherin 12", "Cadherin 13", "Cadherin 14", "Cadherin 15", "Cadherin 16", "Cadherin 17", "Cadherin 18", "Cadherin 19", "Cadherin 20", "Cadherin 21", "Cadherin 22", "Cadherin 23", "Cadherin 24", "Cadherin 25", "Cadherin 26", "Cadherin 27", "Cadherin 28", "Cadherin 29", "Cadherin 30", "Cadherin 31", "Cadherin 32", "Cadherin 33…	33	0	0
K.A(+85.05)VDQGLPR.R	LSLKAVDQ	Q14517|FAT1_HUMAN	3126..3230	"Cadherin 29"	"Cadherin 1", "Cadherin 2", "Cadherin 3", "Cadherin 4", "Cadherin 5", "Cadherin 6", "Cadherin 7", "Cadherin 8", "Cadherin 9", "Cadherin 10", "Cadherin 11", "Cadherin 12", "Cadherin 13", "Cadherin 14", "Cadherin 15", "Cadherin 16", "Cadherin 17", "Cadherin 18", "Cadherin 19", "Cadherin 20", "Cadherin 21", "Cadherin 22", "Cadherin 23", "Cadherin 24", "Cadherin 25", "Cadherin 26", "Cadherin 27", "Ca…	29	"Cadherin 30", "Cadherin 31", "Cadherin 32", "Cadherin 33", "EGF-like 1", "Laminin G-like", "EGF-like 2", "EGF-like 3", "EGF-like 4", "EGF-like 5; calcium-binding"	10	0	-75
R.L(+85.05)IGEHHDGVSK.A	DTLRLIGE	Q14954|KI2S1_HUMAN	42..107	"Ig-like C2-type 1"	"Ig-like C2-type 1"	1	"Ig-like C2-type 2"	1	0	-30
R.E(+85.05)AGAMEC(+57.02)YQVPVTYQN.A	RTKREAGA	Q15262|PTPRK_HUMAN	597..680	"Fibronectin type-III 4"	"MAM", "Ig-like C2-type", "Fibronectin type-III 1", "Fibronectin type-III 2", "Fibronectin type-III 3", "Fibronectin type-III 4"	6	"Tyrosine-protein phosphatase 1", "Tyrosine-protein phosphatase 2"	2	0	-48
K.A(+85.05)ATEEPEVIPDPAK.Q	IATKAATE	Q15262|PTPRK_HUMAN	597..680 and 887..1141	"Fibronectin type-III 4" and "Tyrosine-protein phosphatase 1"	"MAM", "Ig-like C2-type", "Fibronectin type-III 1", "Fibronectin type-III 2", "Fibronectin type-III 3", "Fibronectin type-III 4"	6	"Tyrosine-protein phosphatase 1", "Tyrosine-protein phosphatase 2"	2	-52
R.I(+85.05)FLEVLESSVAEHGAR.F	YTGRIFLE	Q495A1|TIGIT_HUMAN	22..124	"Ig-like V-type"	"Ig-like V-type"	1		0	0	-100
K.N(+85.05)TQASSPPVGIPK.Y	ASSKNTQA	Q4KMG0|CDON_HUMAN	579..677 and 723..821	"Fibronectin type-III 1" and "Fibronectin type-III 2"					-6
R.L(+85.05)HLPDNTLR.W	PILRLHLP	Q6UWB1|I27RA_HUMAN	419..511	"Fibronectin type-III 3"	"Fibronectin type-III 1", "Fibronectin type-III 2", "Fibronectin type-III 3"	3		0	0	-87
R.F(+85.05)EPDNKNTQR.K	QQMRFEPD	Q7Z3D4|LYSM3_HUMAN	after 65..109	after last domain					-87
R.A(+85.05)LGFIHEAQVGER.L	GSFRALGF	Q86SJ2|AMGO2_HUMAN	289..379	"Ig-like C2-type"	"LRRNT", "LRRCT", "Ig-like C2-type"	3		0	0	-4
R.N(+85.05)VQYVHSSEAEK.H	LTSRNVQY	Q86XX4|FRAS1_HUMAN	347..417 and 2543..2646	"VWFC 6" and "Calx-beta 1"	"VWFC 1", "VWFC 2", "VWFC 3", "VWFC 4", "VWFC 5", "VWFC 6"	6	"Calx-beta 1", "Calx-beta 2", "Calx-beta 3", "Calx-beta 4", "Calx-beta 5"	5	273
K.V(+85.05)LISGPNDASTVSLGNTAFTVSEDAGTVK.I	ATAKVLIS	Q86XX4|FRAS1_HUMAN	2784..2890	"Calx-beta 3"	"VWFC 1", "VWFC 2", "VWFC 3", "VWFC 4", "VWFC 5", "VWFC 6", "Calx-beta 1", "Calx-beta 2", "Calx-beta 3"	9	"Calx-beta 4", "Calx-beta 5"	2	0	-2
R.G(+85.05)FQAQSFIATLK.Y	GTSRGFQA	Q86XX4|FRAS1_HUMAN	after 3025..3129	after last domain					-182
K.G(+85.05)ESQVFK.K	IRLKGESQ	Q86YT9|JAML_HUMAN	20..132	"Ig-like V-type 1"	"Ig-like V-type 1"	1	"Ig-like V-type 2"	1	0	-102
R.A(+85.05)KEEIVFR.Y	SGRRAKEE	Q86YT9|JAML_HUMAN	137..250	"Ig-like V-type 2"	"Ig-like V-type 1", "Ig-like V-type 2"	2		0	0	-40
K.S(+85.05)LPSEASEQYLTK.A	SIGKSLPS	Q92823|NRCAM_HUMAN	649..744	"Fibronectin type-III 1"	"Ig-like 1", "Ig-like 2", "Ig-like 3", "Ig-like 4", "Ig-like 5", "Ig-like 6", "Fibronectin type-III 1"	7	"Fibronectin type-III 2", "Fibronectin type-III 3", "Fibronectin type-III 4", "Fibronectin type-III 5"	4	0	-81
K.A(+85.05)KDDSELEGQVISC(+57.02)LK.L	ILTKAKDD	Q92896|GSLG1_HUMAN
R.G(+85.05)VEVAAGASSGGETR.Q	RARRGVEV	Q969Z4|TR19L_HUMAN
R.L(+85.05)FVDPDDPTQNR.N	NITRLFVD	Q96BF3|TMIG2_HUMAN	after 23..129	after last domain					-2
K.M(+85.05)EDTGSYR.A	SNLKMEDT	Q96DU3|SLAF6_HUMAN	35..120	"Ig-like V-type"	"Ig-like V-type"	1	"Ig-like C2-type"	1	0	-66
K.L(+85.05)SSYTLR.I	TSAKLSSY	Q96DU3|SLAF6_HUMAN	35..120	"Ig-like V-type"	"Ig-like V-type"	1	"Ig-like C2-type"	1	0	-84
R.A(+85.05)PKFTQPLQPR.S	AKGRAPKF	Q96PD2|DCBD2_HUMAN	after 292..449	after last domain					-37
K.F(+85.05)TQPLQPR.S	RAPKFTQP	Q96PD2|DCBD2_HUMAN	after 292..449	after last domain					-40
R.A(+85.05)APLAGVASR.A	RWERAAPL	Q96PQ0|SORC2_HUMAN	before 786..876	before first domain					666
R.N(+85.05)FLEDGESDGFLR.C	QAHRNFLE	Q9BXS4|TMM59_HUMAN
K.A(+85.05)WDADQTEANNR.I	GVVKAWDA	Q9BYE9|CDHR2_HUMAN	696..808	"Cadherin 7"	"Cadherin 1", "Cadherin 2", "Cadherin 3", "Cadherin 4", "Cadherin 5", "Cadherin 6", "Cadherin 7"	7	"Cadherin 8", "Cadherin 9"	2	0	-22
R.K(+85.05)FVPGC(+57.02)FVC(+57.02)L.E	KQSRKFVP	Q9H5V8|CDCP1_HUMAN	before 417..544	before first domain					48
K.F(+85.05)VPGC(+57.02)FVC(+57.02)L.E	QSRKFVPG	Q9H5V8|CDCP1_HUMAN	before 417..544	before first domain					47
R.L(+85.05)HEASENLK.N	NIQRLHEA	Q9H9K5|MER34_HUMAN
K.A(+85.05)VYDNQYLLETSSLLDYEGTK.E	FHLKAVYD	Q9HC56|PCDH9_HUMAN	365..469	"Cadherin 4"	"Cadherin 1", "Cadherin 2", "Cadherin 3", "Cadherin 4"	4	"Cadherin 5", "Cadherin 6", "Cadherin 7"	3	0	-48
R.V(+85.05)FDREEQER.F	TASRVFDR	Q9HC56|PCDH9_HUMAN	470..572	"Cadherin 5"	"Cadherin 1", "Cadherin 2", "Cadherin 3", "Cadherin 4", "Cadherin 5"	5	"Cadherin 6", "Cadherin 7"	2	0	-59
R.N(+85.05)ISNKDLC(+57.02)ASR.S	GTRRNISN	Q9NZS2|KLRF1_HUMAN	before 121..230	before first domain					25
R.S(+85.05)ADQTVLC(+57.02)QSEWLK.Y	CASRSADQ	Q9NZS2|KLRF1_HUMAN	before 121..230	before first domain					14
K.G(+85.05)PAKENSC(+57.02)AAIK.E	FFIKGPAK	Q9NZS2|KLRF1_HUMAN	121..230	"C-type lectin"	"C-type lectin"	1		0	0	-80
R.S(+85.05)LLETER.A	REQRSLLE	Q9P273|TEN3_HUMAN	1..309 and 514..545	"Teneurin N-terminal" and "EGF-like 1"					53
R.S(+85.05)VSLHEAGFIQYLD.S	RQARSVSL	Q9P273|TEN3_HUMAN	1..309 and 514..545	"Teneurin N-terminal" and "EGF-like 1"					40
R.S(+85.05)LKEEEC(+57.02)PAGSHR.S	QQRRSLKE	Q9UBN6|TR10D_HUMAN	before 340..366	before first domain					263
R.E(+85.05)LAPEVIGSVVMLEIDNR.L	RARRELAP	Q9UM47|NOTC3_HUMAN	after 1335..1373	after last domain					-199
K.C(+85.05)(+57.02)M(+15.99)FSINPDTG.E	VSEKCMFS	Q9UN75|PCDAC_HUMAN	243..350	"Cadherin 3"	"Cadherin 1", "Cadherin 2", "Cadherin 3"	3	"Cadherin 4", "Cadherin 5", "Cadherin 6"	3	0	-48
R.A(+85.05)GGC(+57.02)GHDEC(+57.02)DTYVR.V	RTTRAGGC	Q9Y219|JAG2_HUMAN	before 196..240	before first domain					137
R.V(+85.05)IDGC(+57.02)GSDAGPGM(+15.99)PGTAASGVC(+57.02)GPHGR.C	GACRVIDG	Q9Y219|JAG2_HUMAN	574..634	"EGF-like 10; atypical"	"DSL", "EGF-like 1", "EGF-like 2; atypical", "EGF-like 3", "EGF-like 4", "EGF-like 5; calcium-binding", "EGF-like 6; calcium-binding", "EGF-like 7; calcium-binding", "EGF-like 8", "EGF-like 9", "EGF-like 10; atypical"	11	"EGF-like 11; calcium-binding", "EGF-like 12; calcium-binding", "EGF-like 13", "EGF-like 14", "EGF-like 15; calcium-binding", "EGF-like 16; calcium-binding", "VWFC"	7	0	-11
R.A(+85.05)GNDISWKAPVATNNPAWAVQEETR.D	YWFRAGND	Q9Y286|SIGL7_HUMAN	39..122	"Ig-like V-type"	"Ig-like V-type"	1	"Ig-like C2-type 1", "Ig-like C2-type 2"	2	0	-29
K.S(+85.05)FVVTSVVAFPTDSK.T	RSLKSFVV	Q9Y5Y6|ST14_HUMAN	86..203	"SEA"	"SEA", "CUB 1", "CUB 2", "LDL-receptor class A 1", "LDL-receptor class A 2", "LDL-receptor class A 3", "LDL-receptor class A 4", "Peptidase S1"	8		0	0	-104
M.I(+85.05)VGSPELTFGK.G	YFCMIVGS	A6NJW9|CD8B2_HUMAN	19..132	"Ig-like V-type"	"Ig-like V-type"	1		0	0	-99
L.H(+85.05)DQSIGTQQWEHSPLGELC(+57.02)PPGSHR.S	TIKLHDQS	O00220|TR10A_HUMAN	before 365..448	before first domain					251
I.G(+85.05)TQQWEHSPLGELC(+57.02)PPGSHR.S	DQSIGTQQ	O00220|TR10A_HUMAN	before 365..448	before first domain					246
W.E(+85.05)HSPLGELC(+57.02)PPGSHR.S	TQQWEHSP	O00220|TR10A_HUMAN	before 365..448	before first domain					241
P.L(+85.05)GELC(+57.02)PPGSHR.S	EHSPLGEL	O00220|TR10A_HUMAN	before 365..448	before first domain					237
L.G(+85.05)ELC(+57.02)PPGSHR.S	HSPLGELC	O00220|TR10A_HUMAN	before 365..448	before first domain					236
P.L(+85.05)VIPMNHETDVNFQGK.N	GPSPLVIP	O15031|PLXB2_HUMAN	20..466 and 803..893	"Sema" and "IPT/TIG 1"	"Sema"	1	"IPT/TIG 1", "IPT/TIG 2", "IPT/TIG 3"	3	128
L.G(+85.05)SNLGVQAGDIQR.I	ITILGSNL	O15031|PLXB2_HUMAN	803..893	"IPT/TIG 1"	"Sema", "IPT/TIG 1"	2	"IPT/TIG 2", "IPT/TIG 3"	2	0	-22
L.F(+85.05)VM(+15.99)DENDNAPTVTLPK.N	TVSLFVMD	O60245|PCDH7_HUMAN	640..742	"Cadherin 6"	"Cadherin 1", "Cadherin 2", "Cadherin 3", "Cadherin 4", "Cadherin 5", "Cadherin 6"	6	"Cadherin 7"	1	0	-91
L.H(+85.05)IPLTQDIAGDPSYEISK.Q	ARSLHIPL	O60245|PCDH7_HUMAN	745..862	"Cadherin 7"	"Cadherin 1", "Cadherin 2", "Cadherin 3", "Cadherin 4", "Cadherin 5", "Cadherin 6", "Cadherin 7"	7		0	0	-113
P.Y(+85.05)EDGIYSVIQK.K	QFMPYEDG	O60449|LY75_HUMAN	1401..1513	"C-type lectin 9"	"Ricin B-type lectin", "Fibronectin type-II", "C-type lectin 1", "C-type lectin 2", "C-type lectin 3", "C-type lectin 4", "C-type lectin 5", "C-type lectin 6", "C-type lectin 7", "C-type lectin 8", "C-type lectin 9"	11	"C-type lectin 10"	1	0	0
I.S(+85.05)FDTEDLSDDVIPLADVR.S	IRRISFDT	O75096|LRP4_HUMAN	after 698..737	after last domain					-19
P.Q(+85.05)FVHPEHR.S	AAQPQFVH	O94985|CSTN1_HUMAN	after 165..265	after last domain					-565
G.N(+85.05)QGSFLTK.G	KILGNQGS	P01730|CD4_HUMAN	26..125	"Ig-like V-type"	"Ig-like V-type"	1	"Ig-like C2-type 1", "Ig-like C2-type 2", "Ig-like C2-type 3"	3	0	-38
P.A(+85.05)AGGAVHTR.G	ACRPAAGG	P01732|CD8A_HUMAN	after 22..135	after last domain					-32
A.G(+85.05)GAVHTR.G	RPAAGGAV	P01732|CD8A_HUMAN	after 22..135	after last domain					-34
F.I(+85.05)SVGYVDDTQFVR.F	EPRFISVG	P01889|HLAB_HUMAN	before 209..295	before first domain					162
V.G(+85.05)YVDDTQFVR.F	FISVGYVD	P01889|HLAB_HUMAN	before 209..295	before first domain					159
G.Y(+85.05)VDDTQFVR.F	ISVGYVDD	P01889|HLAB_HUMAN	before 209..295	before first domain					158
P.W(+85.05)IEQEGPEYWDR.N	PRAPWIEQ	P01889|HLAB_HUMAN	before 209..295	before first domain					134
Y.A(+85.05)YDGKDYIALNEDLR.S	HDQYAYDG	P01889|HLAB_HUMAN	before 209..295	before first domain					68
A.Y(+85.05)DGKDYIALNEDLR.S	DQYAYDGK	P01889|HLAB_HUMAN	before 209..295	before first domain					67
A.A(+85.05)DTAAQITQR.K	SWTAADTA	P01889|HLAB_HUMAN	before 209..295	before first domain					49
A.D(+85.05)TAAQITQR.K	WTAADTAA	P01889|HLAB_HUMAN	before 209..295	before first domain					48
A.Y(+85.05)LEGEC(+57.02)VEWLR.R	QRRAYLEG	P01889|HLAB_HUMAN	before 209..295	before first domain					26
L.G(+85.05)FYPAEITLTWQR.D	CWALGFYP	P01889|HLAB_HUMAN	209..295	"Ig-like C1-type"	"Ig-like C1-type"	1		0	0	-22
W.A(+85.05)AVVVPSGEEQR.Y	FQKWAAVV	P01889|HLAB_HUMAN	209..295	"Ig-like C1-type"	"Ig-like C1-type"	1		0	0	-60
A.A(+85.05)VVVPSGEEQR.Y	QKWAAVVV	P01889|HLAB_HUMAN	209..295	"Ig-like C1-type"	"Ig-like C1-type"	1		0	0	-61
A.V(+85.05)VVPSGEEQR.Y	KWAAVVVP	P01889|HLAB_HUMAN	209..295	"Ig-like C1-type"	"Ig-like C1-type"	1		0	0	-62
V.V(+85.05)VPSGEEQR.Y	WAAVVVPS	P01889|HLAB_HUMAN	209..295	"Ig-like C1-type"	"Ig-like C1-type"	1		0	0	-63
G.Y(+85.05)VDDTQFVR.F	ISVGYVDD	P01893|HLAH_HUMAN	before 209..297	before first domain					158
F.D(+85.05)FDGDEIFHVDM(+15.99)AK.K	EFMFDFDG	P01903|DRA_HUMAN	before 112..204	before first domain					62
A.S(+85.05)FEAQGALANIAVDK.A	GRFASFEA	P01903|DRA_HUMAN	before 112..204	before first domain					34
A.A(+85.05)TNEVPEVTVFSK.F	NSTAATNE	P01906|DQA2_HUMAN	before 113..205	before first domain					5
A.A(+85.05)TNEVPEVTVFSK.S	NSTAATNE	P01909|DQA1_HUMAN	before 112..204	before first domain					5
G.L(+85.05)DKPLLK.H	EHWGLDKP	P01909|DQA1_HUMAN	112..204	"Ig-like C1-type"	"Ig-like C1-type"	1		0	0	-83
Y.L(+85.05)VENPGGYVAYSK.A	RLVYLVEN	P02786|TFR1_HUMAN	before 223..313	before first domain					11
V.E(+85.05)NPGGYVAYSK.A	VYLVENPG	P02786|TFR1_HUMAN	before 223..313	before first domain					9
P.G(+85.05)GYVAYSK.A	VENPGGYV	P02786|TFR1_HUMAN	before 223..313	before first domain					6
Y.F(+85.05)LYQQQGR.L	TTAYFLYQ	P04233|HG2A_HUMAN	before 210..271	before first domain					140
F.I(+85.05)AVGYVDDTQFVR.F	EPRFIAVG	P04439|HLAA_HUMAN	before 209..295	before first domain					162
I.A(+85.05)VGYVDDTQFVR.F	PRFIAVGY	P04439|HLAA_HUMAN	before 209..295	before first domain					161
A.V(+85.05)GYVDDTQFVR.F	RFIAVGYV	P04439|HLAA_HUMAN	before 209..295	before first domain					160
V.G(+85.05)YVDDTQFVR.F	FIAVGYVD	P04439|HLAA_HUMAN	before 209..295	before first domain					159
G.Y(+85.05)VDDTQFVR.F	IAVGYVDD	P04439|HLAA_HUMAN	before 209..295	before first domain					158
I.M(+85.05)YGC(+57.02)DVGSDGR.F	TIQIMYGC	P04439|HLAA_HUMAN	before 209..295	before first domain					87
A.Y(+85.05)DGKDYIALNEDLR.S	RQDAYDGK	P04439|HLAA_HUMAN	before 209..295	before first domain					67
A.Y(+85.05)LDGTC(+57.02)VEWLR.R	QLRAYLDG	P04439|HLAA_HUMAN	before 209..295	before first domain					26
Y.L(+85.05)ENGKETLQR.T	LRRYLENG	P04439|HLAA_HUMAN	before 209..295	before first domain					13
L.G(+85.05)FYPAEITLTWQR.D	CWALGFYP	P04439|HLAA_HUMAN	209..295	"Ig-like C1-type"	"Ig-like C1-type"	1		0	0	-22
G.T(+85.05)FQKWAAVVVPSGEEQR.Y	AGDGTFQK	P04439|HLAA_HUMAN	209..295	"Ig-like C1-type"	"Ig-like C1-type"	1		0	0	-55
W.A(+85.05)AVVVPSGEEQR.Y	FQKWAAVV	P04439|HLAA_HUMAN	209..295	"Ig-like C1-type"	"Ig-like C1-type"	1		0	0	-60
A.A(+85.05)VVVPSGEEQR.Y	QKWAAVVV	P04439|HLAA_HUMAN	209..295	"Ig-like C1-type"	"Ig-like C1-type"	1		0	0	-61
A.V(+85.05)VVPSGEEQR.Y	KWAAVVVP	P04439|HLAA_HUMAN	209..295	"Ig-like C1-type"	"Ig-like C1-type"	1		0	0	-62
V.V(+85.05)VPSGEEQR.Y	WAAVVVPS	P04439|HLAA_HUMAN	209..295	"Ig-like C1-type"	"Ig-like C1-type"	1		0	0	-63
P.L(+85.05)HNQEVTAEDGTQR.C	LVCPLHNQ	P04626|ERBB2_HUMAN	before 720..987	before first domain					403
L.V(+85.05)FFAEDVGSNK.G	HQKLVFFA	P05067|A4_HUMAN	after 374..565	after last domain					-124
M.Q(+85.05)VAAC(+57.02)PEEIGWR.N	DAMMQVAA	P05107|ITB2_HUMAN	124..363	"VWFA"	"VWFA"	1		0	0	-118
A.A(+85.05)C(+57.02)PEEIGWR.N	MQVAACPE	P05107|ITB2_HUMAN	124..363	"VWFA"	"VWFA"	1		0	0	-121
F.A(+85.05)TDDGFHFAGDGK.L	LLVFATDD	P05107|ITB2_HUMAN	124..363	"VWFA"	"VWFA"	1		0	0	-138
L.A(+85.05)ENNIQPIFAVTSR.M	AHKLAENN	P05107|ITB2_HUMAN	124..363	"VWFA"	"VWFA"	1		0	0	-188
L.G(+85.05)FTDIVTVQVLPQC(+57.02)EC(+57.02)R.C	IRALGFTD	P05107|ITB2_HUMAN	after 124..363	after last domain					-69
P.G(+85.05)FEGSAC(+57.02)QC(+57.02)ER.T	RCHPGFEG	P05107|ITB2_HUMAN	after 124..363	after last domain					-204
Y.T(+85.05)LEQQDGM(+15.99)DR.Y	WVAYTLEQ	P05107|ITB2_HUMAN	after 124..363	after last domain					-312
P.M(+85.05)(+15.99)C(+57.02)YSNC(+57.02)PDGQSTAK.T	DSQPMCYS	P05362|ICAM1_HUMAN	41..103	"Ig-like C2-type 1"	"Ig-like C2-type 1"	1	"Ig-like C2-type 2", "Ig-like C2-type 3", "Ig-like C2-type 4", "Ig-like C2-type 5"	4	0	-50
L.A(+85.05)PLPSWQPVGK.N	RVELAPLP	P05362|ICAM1_HUMAN	41..103 and 128..193	"Ig-like C2-type 1" and "Ig-like C2-type 2"	"Ig-like C2-type 1"	1	"Ig-like C2-type 2", "Ig-like C2-type 3", "Ig-like C2-type 4", "Ig-like C2-type 5"	4	9
L.Q(+85.05)TFVLPATPPQLVSPR.V	PYQLQTFV	P05362|ICAM1_HUMAN	128..193 and 230..297	"Ig-like C2-type 2" and "Ig-like C2-type 3"	"Ig-like C2-type 1", "Ig-like C2-type 2"	2	"Ig-like C2-type 3", "Ig-like C2-type 4", "Ig-like C2-type 5"	3	-17
A.Q(+85.05)VHLALGDQR.L	VSEAQVHL	P05362|ICAM1_HUMAN	230..297	"Ig-like C2-type 3"	"Ig-like C2-type 1", "Ig-like C2-type 2", "Ig-like C2-type 3"	3	"Ig-like C2-type 4", "Ig-like C2-type 5"	2	0	-19
L.Q(+85.05)TVTIYSFPAPNVILTKPEVSEGTEVTVK.C	QETLQTVT	P05362|ICAM1_HUMAN	230..297 and 325..378	"Ig-like C2-type 3" and "Ig-like C2-type 4"	"Ig-like C2-type 1", "Ig-like C2-type 2", "Ig-like C2-type 3"	3	"Ig-like C2-type 4", "Ig-like C2-type 5"	2	-6
Y.S(+85.05)FPAPNVILTKPEVSEGTEVTVK.C	VTIYSFPA	P05362|ICAM1_HUMAN	230..297 and 325..378	"Ig-like C2-type 3" and "Ig-like C2-type 4"	"Ig-like C2-type 1", "Ig-like C2-type 2", "Ig-like C2-type 3"	3	"Ig-like C2-type 4", "Ig-like C2-type 5"	2	-12
P.A(+85.05)PNVILTKPEVSEGTEVTVK.C	YSFPAPNV	P05362|ICAM1_HUMAN	230..297 and 325..378	"Ig-like C2-type 3" and "Ig-like C2-type 4"	"Ig-like C2-type 1", "Ig-like C2-type 2", "Ig-like C2-type 3"	3	"Ig-like C2-type 4", "Ig-like C2-type 5"	2	13
P.N(+85.05)VILTKPEVSEGTEVTVK.C	FPAPNVIL	P05362|ICAM1_HUMAN	230..297 and 325..378	"Ig-like C2-type 3" and "Ig-like C2-type 4"	"Ig-like C2-type 1", "Ig-like C2-type 2", "Ig-like C2-type 3"	3	"Ig-like C2-type 4", "Ig-like C2-type 5"	2	11
F.A(+85.05)VTEEFQPVYK.E	QTIFAVTE	P05556|ITB1_HUMAN	140..378	"VWFA"	"VWFA"	1		0	0	-196
Y.N(+85.05)SLSSEVILENGK.L	IDAYNSLS	P05556|ITB1_HUMAN	140..378	"VWFA"	"VWFA"	1		0	0	-236
L.A(+85.05)LLC(+57.02)SGFQPK.V	GRVLALLC	P06127|CD5_HUMAN	159..268	"SRCR 2"	"SRCR 1", "SRCR 2"	2	"SRCR 3"	1	0	-105
A.L(+85.05)LC(+57.02)SGFQPK.V	RVLALLCS	P06127|CD5_HUMAN	159..268	"SRCR 2"	"SRCR 1", "SRCR 2"	2	"SRCR 3"	1	0	-106
F.Q(+85.05)MSDDIDDIKWEK.T	IPSFQMSD	P06729|CD2_HUMAN	25..128	"Ig-like V-type"	"Ig-like V-type"	1	"Ig-like C2-type"	1	0	-24
P.G(+85.05)IVEGGQVLK.C	TTQPGIVE	P06756|ITAV_HUMAN
L.A(+85.05)VLAAVEIR.G	KVDLAVLA	P06756|ITAV_HUMAN
L.A(+85.05)LSEGDIHTLGC(+57.02)GVAQC(+57.02)LK.I	KRDLALSE	P06756|ITAV_HUMAN
A.L(+85.05)SEGDIHTLGC(+57.02)GVAQC(+57.02)LK.I	RDLALSEG	P06756|ITAV_HUMAN
P.N(+85.05)YDLVDGEC(+57.02)VEPVDPC(+57.02)FR.A	HCYPNYDL	P07204|TRBM_HUMAN	325..363	"EGF-like 3; calcium-binding"	"C-type lectin", "EGF-like 1", "EGF-like 2", "EGF-like 3; calcium-binding"	4	"EGF-like 4", "EGF-like 5", "EGF-like 6; calcium-binding"	3	0	-29
F.S(+85.05)TQVDTVATK.V	NSWFSTQV	P08195|4F2_HUMAN
V.G(+85.05)LSAGLQASDLPASASLPAK.A	FGDVGLSA	P08195|4F2_HUMAN
L.S(+85.05)AGLQASDLPASASLPAK.A	DVGLSAGL	P08195|4F2_HUMAN
M.G(+85.05)NENVLEIK.G	MISMGNEN	P08581|MET_HUMAN	742..836 and 1078..1345	"IPT/TIG 3" and "Protein kinase"	"Sema", "IPT/TIG 1", "IPT/TIG 2", "IPT/TIG 3"	4	"Protein kinase"	1	-17
V.V(+85.05)FLEPQWYR.V	PKAVVFLE	P08637|FCG3A_HUMAN	24..105	"Ig-like C2-type 1"	"Ig-like C2-type 1"	1	"Ig-like C2-type 2"	1	0	-4
A.S(+85.05)SYFIDAATVDDSGEYR.C	SSQASSYF	P08637|FCG3A_HUMAN	24..105	"Ig-like C2-type 1"	"Ig-like C2-type 1"	1	"Ig-like C2-type 2"	1	0	-48
Y.F(+85.05)IDAATVDDSGEYR.C	ASSYFIDA	P08637|FCG3A_HUMAN	24..105	"Ig-like C2-type 1"	"Ig-like C2-type 1"	1	"Ig-like C2-type 2"	1	0	-51
Y.V(+85.05)YLQHPAGIEPTPTLTLTGHDEFGR.F	GRVYVYLQ	P08648|ITA5_HUMAN
A.S(+85.05)HTPDFFGSALR.G	LWAASHTP	P08648|ITA5_HUMAN
F.I(+85.05)SVGYVDDTQFVR.F	EPRFISVG	P10321|HLAC_HUMAN	before 209..297	before first domain					162
V.G(+85.05)YVDDTQFVR.F	FISVGYVD	P10321|HLAC_HUMAN	before 209..297	before first domain					159
G.Y(+85.05)VDDTQFVR.F	ISVGYVDD	P10321|HLAC_HUMAN	before 209..297	before first domain					158
A.Y(+85.05)DGKDYIALNEDLR.S	DQSAYDGK	P10321|HLAC_HUMAN	before 209..297	before first domain					67
A.A(+85.05)DTAAQITQR.K	SWTAADTA	P10321|HLAC_HUMAN	before 209..297	before first domain					49
A.D(+85.05)TAAQITQR.K	WTAADTAA	P10321|HLAC_HUMAN	before 209..297	before first domain					48
L.G(+85.05)FYPAEITLTWQR.D	CWALGFYP	P10321|HLAC_HUMAN	209..297	"Ig-like C1-type"	"Ig-like C1-type"	1		0	0	-22
W.A(+85.05)AVVVPSGQEQR.Y	FQKWAAVV	P10321|HLAC_HUMAN	209..297	"Ig-like C1-type"	"Ig-like C1-type"	1		0	0	-60
A.A(+85.05)VVVPSGQEQR.Y	QKWAAVVV	P10321|HLAC_HUMAN	209..297	"Ig-like C1-type"	"Ig-like C1-type"	1		0	0	-61
A.V(+85.05)VVPSGQEQR.Y	KWAAVVVP	P10321|HLAC_HUMAN	209..297	"Ig-like C1-type"	"Ig-like C1-type"	1		0	0	-62
V.V(+85.05)VPSGQEQR.Y	WAAVVVPS	P10321|HLAC_HUMAN	209..297	"Ig-like C1-type"	"Ig-like C1-type"	1		0	0	-63
P.G(+85.05)FPSIDMGPQLK.V	QLPPGFPS	P10586|PTPRF_HUMAN	33..123 and 135..224	"Ig-like C2-type 1" and "Ig-like C2-type 2"	"Ig-like C2-type 1"	1	"Ig-like C2-type 2", "Ig-like C2-type 3", "Fibronectin type-III 1", "Fibronectin type-III 2", "Fibronectin type-III 3", "Fibronectin type-III 4", "Fibronectin type-III 5", "Fibronectin type-III 6", "Fibronectin type-III 7", "Fibronectin type-III 8", "Tyrosine-protein phosphatase 1", "Tyrosine-protein phosphatase 2"	12	2
L.A(+85.05)FTAVGDGPPSPTIQVK.T	LRVLAFTA	P10586|PTPRF_HUMAN	416..510	"Fibronectin type-III 2"	"Ig-like C2-type 1", "Ig-like C2-type 2", "Ig-like C2-type 3", "Fibronectin type-III 1", "Fibronectin type-III 2"	5	"Fibronectin type-III 3", "Fibronectin type-III 4", "Fibronectin type-III 5", "Fibronectin type-III 6", "Fibronectin type-III 7", "Fibronectin type-III 8", "Tyrosine-protein phosphatase 1", "Tyrosine-protein phosphatase 2"	8	0	-74
A.F(+85.05)TAVGDGPPSPTIQVK.T	RVLAFTAV	P10586|PTPRF_HUMAN	416..510	"Fibronectin type-III 2"	"Ig-like C2-type 1", "Ig-like C2-type 2", "Ig-like C2-type 3", "Fibronectin type-III 1", "Fibronectin type-III 2"	5	"Fibronectin type-III 3", "Fibronectin type-III 4", "Fibronectin type-III 5", "Fibronectin type-III 6", "Fibronectin type-III 7", "Fibronectin type-III 8", "Tyrosine-protein phosphatase 1", "Tyrosine-protein phosphatase 2"	8	0	-75
A.Q(+85.05)LDVLPETFTLGDKK.N	YVAAQLDV	P10586|PTPRF_HUMAN	1014..1098 and 1352..1607	"Fibronectin type-III 8" and "Tyrosine-protein phosphatase 1"	"Ig-like C2-type 1", "Ig-like C2-type 2", "Ig-like C2-type 3", "Fibronectin type-III 1", "Fibronectin type-III 2", "Fibronectin type-III 3", "Fibronectin type-III 4", "Fibronectin type-III 5", "Fibronectin type-III 6", "Fibronectin type-III 7", "Fibronectin type-III 8"	11	"Tyrosine-protein phosphatase 1", "Tyrosine-protein phosphatase 2"	2	-92
M.I(+85.05)VGSPELTFGK.G	YFCMIVGS	P10966|CD8B_HUMAN	22..132	"Ig-like V-type"	"Ig-like V-type"	1		0	0	-96
L.F(+85.05)TALFPFEK.N	AQRLFTAL	P11215|ITAM_HUMAN	after 150..328	after last domain					-432
A.G(+85.05)EPLYENSPEFTPYLETNLGQPTIQSFEQVGTK.V	TGSAGEPL	P13726|TF_HUMAN
P.L(+85.05)YENSPEFTPYLETNLGQPTIQSFEQVGTK.V	AGEPLYEN	P13726|TF_HUMAN
F.I(+85.05)SVGYVDDTQFVR.F	EPRFISVG	P13747|HLAE_HUMAN	before 206..294	before first domain					162
V.G(+85.05)YVDDTQFVR.F	FISVGYVD	P13747|HLAE_HUMAN	before 206..294	before first domain					159
G.Y(+85.05)VDDTQFVR.F	ISVGYVDD	P13747|HLAE_HUMAN	before 206..294	before first domain					158
G.T(+85.05)FQKWAAVVVPSGEEQR.Y	AGDGTFQK	P13747|HLAE_HUMAN	206..294	"Ig-like C1-type"	"Ig-like C1-type"	1		0	0	-55
W.A(+85.05)AVVVPSGEEQR.Y	FQKWAAVV	P13747|HLAE_HUMAN	206..294	"Ig-like C1-type"	"Ig-like C1-type"	1		0	0	-60
A.A(+85.05)VVVPSGEEQR.Y	QKWAAVVV	P13747|HLAE_HUMAN	206..294	"Ig-like C1-type"	"Ig-like C1-type"	1		0	0	-61
A.V(+85.05)VVPSGEEQR.Y	KWAAVVVP	P13747|HLAE_HUMAN	206..294	"Ig-like C1-type"	"Ig-like C1-type"	1		0	0	-62
V.V(+85.05)VPSGEEQR.Y	WAAVVVPS	P13747|HLAE_HUMAN	206..294	"Ig-like C1-type"	"Ig-like C1-type"	1		0	0	-63
P.N(+85.05)PNPNHPSSSGSFSDADLADGVSGGEGK.G	KPMPNPNP	P14209|CD99_HUMAN
P.N(+85.05)HPSSSGSFSDADLADGVSGGEGK.G	NPNPNHPS	P14209|CD99_HUMAN
P.S(+85.05)SSGSFSDADLADGVSGGEGK.G	PNHPSSSG	P14209|CD99_HUMAN
G.S(+85.05)FSDADLADGVSGGEGK.G	SSSGSFSD	P14209|CD99_HUMAN
F.S(+85.05)DADLADGVSGGEGK.G	SGSFSDAD	P14209|CD99_HUMAN
A.D(+85.05)LADGVSGGEGK.G	FSDADLAD	P14209|CD99_HUMAN
P.N(+85.05)M(+15.99)EVTHVSQLTWAR.H	LQVPNMEV	P15151|PVR_HUMAN	24..139	"Ig-like V-type"	"Ig-like V-type"	1	"Ig-like C2-type 1", "Ig-like C2-type 2"	2	0	-31
A.V(+85.05)FHQTQGPSYSESK.R	GSMAVFHQ	P15151|PVR_HUMAN	24..139	"Ig-like V-type"	"Ig-like V-type"	1	"Ig-like C2-type 1", "Ig-like C2-type 2"	2	0	-53
A.G(+85.05)VFHVEK.N	CRFAGVFH	P16070|CD44_HUMAN	32..120	"Link"	"Link"	1		0	0	0
Y.G(+85.05)FIEGHVVIPR.I	TCRYGFIE	P16070|CD44_HUMAN	32..120	"Link"	"Link"	1		0	0	-48
P.N(+85.05)AFDGPITITIVNR.D	TDLPNAFD	P16070|CD44_HUMAN	after 32..120	after last domain					-17
W.L(+85.05)FLPSESK.N	WFSWLFLP	P16070|CD44_HUMAN	after 32..120	after last domain					-128
A.G(+85.05)IIC(+57.02)DVC(+57.02)TC(+57.02)ELQK.E	KMDAGIIC	P16144|ITB4_HUMAN	131..329 and 979..1084	"VWFA" and "Calx-beta"	"PSI", "VWFA"	2	"Calx-beta", "Fibronectin type-III 1", "Fibronectin type-III 2", "Fibronectin type-III 3", "Fibronectin type-III 4"	5	-120
G.I(+85.05)IC(+57.02)DVC(+57.02)TC(+57.02)ELQK.E	MDAGIICD	P16144|ITB4_HUMAN	131..329 and 979..1084	"VWFA" and "Calx-beta"	"PSI", "VWFA"	2	"Calx-beta", "Fibronectin type-III 1", "Fibronectin type-III 2", "Fibronectin type-III 3", "Fibronectin type-III 4"	5	-121
Y.S(+85.05)AIHPGLC(+57.02)EDLR.S	EINYSAIH	P16144|ITB4_HUMAN	131..329 and 979..1084	"VWFA" and "Calx-beta"	"PSI", "VWFA"	2	"Calx-beta", "Fibronectin type-III 1", "Fibronectin type-III 2", "Fibronectin type-III 3", "Fibronectin type-III 4"	5	-290
A.I(+85.05)HPGLC(+57.02)EDLR.S	NYSAIHPG	P16144|ITB4_HUMAN	131..329 and 979..1084	"VWFA" and "Calx-beta"	"PSI", "VWFA"	2	"Calx-beta", "Fibronectin type-III 1", "Fibronectin type-III 2", "Fibronectin type-III 3", "Fibronectin type-III 4"	5	-292
V.G(+85.05)AQNTVIC(+57.02)SK.L	CTSVGAQN	P16422|EPCAM_HUMAN	before 63..135	before first domain					11
Y.Y(+85.05)VDEKAPEFSM(+15.99)QGLK.A	TLIYYVDE	P16422|EPCAM_HUMAN	after 63..135	after last domain					-116
L.C(+85.05)(+57.02)ISDLVLDVR.Q	EDGLCISD	P17301|ITA2_HUMAN	after 188..365	after last domain					-430
P.A(+85.05)AQEQPFIVSNQNK.R	RQIPAAQE	P17301|ITA2_HUMAN	after 188..365	after last domain					-443
L.L(+85.05)YDAEIHLTR.S	KIPLLYDA	P17301|ITA2_HUMAN	after 188..365	after last domain					-568
G.V(+85.05)QTDKAGDISC(+57.02)NADINPLK.I	YLTGVQTD	P17301|ITA2_HUMAN	after 188..365	after last domain					-644
M.G(+85.05)YVDDTQFVR.F	FIAMGYVD	P17693|HLAG_HUMAN	before 209..299	before first domain					159
G.Y(+85.05)VDDTQFVR.F	IAMGYVDD	P17693|HLAG_HUMAN	before 209..299	before first domain					158
Y.A(+85.05)YDGKDYLALNEDLR.S	YEQYAYDG	P17693|HLAG_HUMAN	before 209..299	before first domain					68
A.Y(+85.05)DGKDYLALNEDLR.S	EQYAYDGK	P17693|HLAG_HUMAN	before 209..299	before first domain					67
G.T(+85.05)FQKWAAVVVPSGEEQR.Y	AGDGTFQK	P17693|HLAG_HUMAN	209..299	"Ig-like C1-type"	"Ig-like C1-type"	1		0	0	-55
W.A(+85.05)AVVVPSGEEQR.Y	FQKWAAVV	P17693|HLAG_HUMAN	209..299	"Ig-like C1-type"	"Ig-like C1-type"	1		0	0	-60
A.A(+85.05)VVVPSGEEQR.Y	QKWAAVVV	P17693|HLAG_HUMAN	209..299	"Ig-like C1-type"	"Ig-like C1-type"	1		0	0	-61
A.V(+85.05)VVPSGEEQR.Y	KWAAVVVP	P17693|HLAG_HUMAN	209..299	"Ig-like C1-type"	"Ig-like C1-type"	1		0	0	-62
V.V(+85.05)VPSGEEQR.Y	WAAVVVPS	P17693|HLAG_HUMAN	209..299	"Ig-like C1-type"	"Ig-like C1-type"	1		0	0	-63
F.T(+85.05)YVELPSGK.S	VMMFTYVE	P18084|ITB5_HUMAN	after 136..378	after last domain					-317
A.V(+85.05)VLPEVEPGLTAR.E	EGEAVVLP	P18827|SDC1_HUMAN
V.V(+85.05)LPEVEPGLTAR.E	GEAVVLPE	P18827|SDC1_HUMAN
F.T(+85.05)FETSGENTAVVAVEPDRR.N	EQDFTFET	P18827|SDC1_HUMAN
A.V(+85.05)VAVEPDRR.N	ENTAVVAV	P18827|SDC1_HUMAN
P.V(+85.05)DQGATGASQGLLDR.K	NQSPVDQG	P18827|SDC1_HUMAN
G.A(+85.05)TGASQGLLDR.K	VDQGATGA	P18827|SDC1_HUMAN
A.S(+85.05)QGLLDRK.E	ATGASQGL	P18827|SDC1_HUMAN
L.A(+85.05)TDPTDGSILAC(+57.02)DPGLSR.T	GMTLATDP	P20701|ITAL_HUMAN	before 156..327	before first domain					56
G.N(+85.05)IDAAKDIIR.Y	TDSGNIDA	P20701|ITAL_HUMAN	156..327	"VWFA"	"VWFA"	1		0	0	-116
M.S(+85.05)FSPAEIPVHEVEC(+57.02)SYSTSNK.M	VTLMSFSP	P20701|ITAL_HUMAN	after 156..327	after last domain					-296
G.Y(+85.05)VGALHENR.H	LTEGYVGA	P23470|PTPRG_HUMAN	before 58..321	before first domain					24
L.L(+85.05)VDYTLQTSLSM(+15.99)VNHR.L	ILTLLVDY	P26006|ITA3_HUMAN
L.S(+85.05)AANIQPIFAVTSAALPVYQELSK.L	AQALSAAN	P26010|ITB7_HUMAN	150..389	"VWFA"	"VWFA"	1		0	0	-188
G.T(+85.05)C(+57.02)VDHAVVPPGGEEPR.M	TVAGTCVD	P29317|EPHA2_HUMAN	28..206 and 328..432	"Eph LBD" and "Fibronectin type-III 1"	"Eph LBD"	1	"Fibronectin type-III 1", "Fibronectin type-III 2", "Protein kinase", "SAM"	4	-23
V.S(+85.05)INQTEPPK.V	TASVSINQ	P29317|EPHA2_HUMAN	328..432 and 438..529	"Fibronectin type-III 1" and "Fibronectin type-III 2"	"Eph LBD", "Fibronectin type-III 1"	2	"Fibronectin type-III 2", "Protein kinase", "SAM"	3	-1
G.S(+85.05)C(+57.02)IANAEEVDVPIK.L	AARGSCIA	P29323|EPHB2_HUMAN	20..202 and 324..434	"Eph LBD" and "Fibronectin type-III 1"	"Eph LBD"	1	"Fibronectin type-III 1", "Fibronectin type-III 2", "Protein kinase", "SAM"	4	-23
A.G(+85.05)APALLC(+57.02)SGAEWR.L	ATLAGAPA	P30203|CD6_HUMAN	45..156	"SRCR 1"	"SRCR 1"	1	"SRCR 2", "SRCR 3"	2	0	-78
L.A(+85.05)YQGQDTPEVLM(+15.99)DIGLR.Q	GYRLAYQG	P30530|UFO_HUMAN	336..428	"Fibronectin type-III 2"	"Ig-like C2-type 1", "Ig-like C2-type 2", "Fibronectin type-III 1", "Fibronectin type-III 2"	4	"Protein kinase"	1	0	-34
P.L(+85.05)VPLDNHIPER.A	VVHPLVPL	P31431|SDC4_HUMAN
P.L(+85.05)DNHIPER.A	PLVPLDNH	P31431|SDC4_HUMAN
M.S(+85.05)STVQGSNIFER.T	KVSMSSTV	P31431|SDC4_HUMAN
L.S(+85.05)ESQLELNWNNR.F	LHKLSESQ	P31785|IL2RG_HUMAN	156..253	"Fibronectin type-III"	"Fibronectin type-III"	1		0	0	-10
Y.I(+85.05)YVVQLPAK.I	ANAYIYVV	P32004|L1CAM_HUMAN	333..420	"Ig-like C2-type 4"	"Ig-like C2-type 1", "Ig-like C2-type 2", "Ig-like C2-type 3", "Ig-like C2-type 4"	4	"Ig-like C2-type 5", "Ig-like C2-type 6", "Fibronectin type-III 1", "Fibronectin type-III 2", "Fibronectin type-III 3", "Fibronectin type-III 4", "Fibronectin type-III 5"	7	0	-86
M.N(+85.05)HGDTLTATATATAR.A	ATVMNHGD	P32942|ICAM3_HUMAN	234..301	"Ig-like C2-type 3"	"Ig-like C2-type 1", "Ig-like C2-type 2", "Ig-like C2-type 3"	3	"Ig-like C2-type 4", "Ig-like C2-type 5"	2	0	-35
A.A(+85.05)APAPRPPELQSASAGPSVSLYLSEDEVR.R	PGAAAAPA	P34925|RYK_HUMAN	before 66..194	before first domain					20
L.E(+85.05)PGTVFTTVEDLGSK.I	VLVLEPGT	P35613|BASI_HUMAN	138..219	"Ig-like C2-type"	"Ig-like", "Ig-like C2-type"	2	"Ig-like V-type"	1	0	0
P.G(+85.05)TVFTTVEDLGSK.I	VLEPGTVF	P35613|BASI_HUMAN	138..219	"Ig-like C2-type"	"Ig-like", "Ig-like C2-type"	2	"Ig-like V-type"	1	0	-2
M.G(+85.05)TANIQLHGPPR.V	PEPMGTAN	P35613|BASI_HUMAN	138..219	"Ig-like C2-type"	"Ig-like", "Ig-like C2-type"	2	"Ig-like V-type"	1	0	-73
L.H(+85.05)IENLNM(+15.99)EADPGQYR.C	RSELHIEN	P35613|BASI_HUMAN	221..315	"Ig-like V-type"	"Ig-like", "Ig-like C2-type", "Ig-like V-type"	3		0	0	-65
A.Y(+85.05)TDEGGKDGPEFTFTTPK.F	RMAAYTDE	P40189|IL6RB_HUMAN	518..613	"Fibronectin type-III 5"	"Ig-like C2-type", "Fibronectin type-III 1", "Fibronectin type-III 2", "Fibronectin type-III 3", "Fibronectin type-III 4", "Fibronectin type-III 5"	6		0	0	-77
M.A(+85.05)LSPVPGNK.V	IWCMALSP	P40200|TACT_HUMAN	269..375	"Ig-like C2-type"	"Ig-like V-type 1", "Ig-like V-type 2", "Ig-like C2-type"	3		0	0	-88
L.L(+85.05)SEPQELLVNYVSDVR.V	MISLLSEP	P43121|MUC18_HUMAN	244..330 and 335..424	"Ig-like C2-type 1" and "Ig-like C2-type 2"	"Ig-like V-type 1", "Ig-like V-type 2", "Ig-like C2-type 1"	3	"Ig-like C2-type 2", "Ig-like C2-type 3"	2	-2
L.L(+85.05)VNYVSDVR.V	PQELLVNY	P43121|MUC18_HUMAN	335..424	"Ig-like C2-type 2"	"Ig-like V-type 1", "Ig-like V-type 2", "Ig-like C2-type 1", "Ig-like C2-type 2"	4	"Ig-like C2-type 3"	1	0	-4
A.V(+85.05)EM(+15.99)EDDDFTASLSK.Q	LLEAVEME	P54289|CA2D1_HUMAN	after 446..556	after last domain					-402
L.D(+85.05)FEQAQLER.I	VGVLDFEQ	P58335|ANTR2_HUMAN	44..213	"VWFA"	"VWFA"	1		0	0	-136
G.S(+85.05)NTAAENTGSNER.N	KEQGSNTA	P78324|SHPS1_HUMAN	after 254..348	after last domain					-10
L.H(+85.05)LIEPLDEGGEGGR.H	GSDLHLIE	P78325|ADAM8_HUMAN	before 200..400	before first domain					62
A.E(+85.05)HLLQTAGTC(+57.02)GVSDDSLGSLLGPR.T	VYQAEHLL	P78325|ADAM8_HUMAN	before 200..400	before first domain					42
L.L(+85.05)QTAGTC(+57.02)GVSDDSLGSLLGPR.T	AEHLLQTA	P78325|ADAM8_HUMAN	before 200..400	before first domain					39
L.Q(+85.05)TAGTC(+57.02)GVSDDSLGSLLGPR.T	EHLLQTAG	P78325|ADAM8_HUMAN	before 200..400	before first domain					38
A.L(+85.05)TTEDGTAYEPVPEGTR.C	VCHALTTE	P78325|ADAM8_HUMAN	408..494 and 609..641	"Disintegrin" and "EGF-like"	"Peptidase M12B", "Disintegrin"	2	"EGF-like"	1	35
P.Q(+85.05)IQWSNAK.G	YPQPQIQW	P78410|BT3A2_HUMAN	after 30..139	after last domain					-37
G.S(+85.05)SGDPDGFFNSK.V	ASGGSSGD	P98172|EFNB1_HUMAN	after 30..164	after last domain					-62
P.G(+85.05)YSDEYEEDGFC(+57.02)QPYR.G	TASPGYSD	Q01973|ROR1_HUMAN	42..147 and 165..299	"Ig-like C2-type" and "FZ"	"Ig-like C2-type"	1	"FZ", "Kringle", "Protein kinase"	3	6
A.V(+85.05)IHHEAESK.E	KPLAVIHH	Q03167|TGBR3_HUMAN	after 455..730	after last domain					-24
P.L(+85.05)VSVVSESLTPER.T	LSYPLVSV	Q04721|NOTC2_HUMAN	after 1374..1412	after last domain					-251
F.M(+85.05)(+15.99)EPVLIAVQPLFGPR.A	GFSFMEPV	Q04912|RON_HUMAN	569..671 and 684..767	"IPT/TIG 1" and "IPT/TIG 2"	"Sema", "IPT/TIG 1"	2	"IPT/TIG 2", "IPT/TIG 3", "Protein kinase"	3	2
L.V(+85.05)YSLEPEPAAK.G	NAELVYSL	Q08174|PCDH1_HUMAN	507..612	"Cadherin 5"	"Cadherin 1", "Cadherin 2", "Cadherin 3", "Cadherin 4", "Cadherin 5"	5	"Cadherin 6", "Cadherin 7"	2	0	-35
L.F(+85.05)TISPETGEIQVK.T	AKGLFTIS	Q08174|PCDH1_HUMAN	507..612	"Cadherin 5"	"Cadherin 1", "Cadherin 2", "Cadherin 3", "Cadherin 4", "Cadherin 5"	5	"Cadherin 6", "Cadherin 7"	2	0	-48
L.S(+85.05)FDREQQSTYTFQLK.A	LSSLSFDR	Q08174|PCDH1_HUMAN	613..715	"Cadherin 6"	"Cadherin 1", "Cadherin 2", "Cadherin 3", "Cadherin 4", "Cadherin 5", "Cadherin 6"	6	"Cadherin 7"	1	0	-59
A.V(+85.05)VWFDLVDYEEVLGK.L	TSVAVVWF	Q12797|ASPH_HUMAN
L.I(+85.05)VTDVNEAPQFSQHVFQAK.V	KFTLIVTD	Q12864|CAD17_HUMAN	450..566	"Cadherin 5"	"Cadherin 1", "Cadherin 2", "Cadherin 3", "Cadherin 4", "Cadherin 5"	5	"Cadherin 6", "Cadherin 7"	2	0	-106
L.V(+85.05)GPVDPSSGQQSR.D	DESLVGPV	Q12913|PTPRJ_HUMAN	271..364	"Fibronectin type-III 3"	"Fibronectin type-III 1", "Fibronectin type-III 2", "Fibronectin type-III 3"	3	"Fibronectin type-III 4", "Fibronectin type-III 5", "Fibronectin type-III 6", "Fibronectin type-III 7", "Fibronectin type-III 8", "Fibronectin type-III 9", "Tyrosine-protein phosphatase"	7	0	-43
Y.A(+85.05)VILTTGEAGHPSADVLK.Y	IKAYAVIL	Q12913|PTPRJ_HUMAN	816..902	"Fibronectin type-III 9"	"Fibronectin type-III 1", "Fibronectin type-III 2", "Fibronectin type-III 3", "Fibronectin type-III 4", "Fibronectin type-III 5", "Fibronectin type-III 6", "Fibronectin type-III 7", "Fibronectin type-III 8", "Fibronectin type-III 9"	9	"Tyrosine-protein phosphatase"	1	0	-35
P.A(+85.05)SEAEIQPQTQVTLR.C	LKHPASEA	Q13308|PTK7_HUMAN	128..218	"Ig-like C2-type 2"	"Ig-like C2-type 1", "Ig-like C2-type 2"	2	"Ig-like C2-type 3", "Ig-like C2-type 4", "Ig-like C2-type 5", "Ig-like C2-type 6", "Ig-like C2-type 7", "Protein kinase; inactive"	6	0	-7
Y.V(+85.05)VDKPVPEESEGPGSPPPYK.M	APLYVVDK	Q13308|PTK7_HUMAN	578..680 and 796..1066	"Ig-like C2-type 7" and "Protein kinase; inactive"	"Ig-like C2-type 1", "Ig-like C2-type 2", "Ig-like C2-type 3", "Ig-like C2-type 4", "Ig-like C2-type 5", "Ig-like C2-type 6", "Ig-like C2-type 7"	7	"Protein kinase; inactive"	1	-1
A.L(+85.05)FLETEQLK.K	VSKALFLE	Q13740|CD166_HUMAN	125..234	"Ig-like V-type 2"	"Ig-like V-type 1", "Ig-like V-type 2"	2	"Ig-like C2-type 1", "Ig-like C2-type 2", "Ig-like C2-type 3"	3	0	-19
I.A(+85.05)STAITVHYLDLSLNPSGEVTR.Q	KSMIASTA	Q13740|CD166_HUMAN	245..328	"Ig-like C2-type 1"	"Ig-like V-type 1", "Ig-like V-type 2", "Ig-like C2-type 1"	3	"Ig-like C2-type 2", "Ig-like C2-type 3"	2	0	-78
L.H(+85.05)YQDAGNYVC(+57.02)ETALQEVEGLK.K	FSSLHYQD	Q13740|CD166_HUMAN	333..409	"Ig-like C2-type 2"	"Ig-like V-type 1", "Ig-like V-type 2", "Ig-like C2-type 1", "Ig-like C2-type 2"	4	"Ig-like C2-type 3"	1	0	-50
G.N(+85.05)YVC(+57.02)ETALQEVEGLK.K	QDAGNYVC	Q13740|CD166_HUMAN	333..409	"Ig-like C2-type 2"	"Ig-like V-type 1", "Ig-like V-type 2", "Ig-like C2-type 1", "Ig-like C2-type 2"	4	"Ig-like C2-type 3"	1	0	-56
L.I(+85.05)VEGKPQIK.M	SLTLIVEG	Q13740|CD166_HUMAN	333..409 and 416..501	"Ig-like C2-type 2" and "Ig-like C2-type 3"	"Ig-like V-type 1", "Ig-like V-type 2", "Ig-like C2-type 1", "Ig-like C2-type 2"	4	"Ig-like C2-type 3"	1	-2
I.S(+85.05)IPEHDEADEISDENR.E	VSAISIPE	Q13740|CD166_HUMAN	after 416..501	after last domain					-3
F.S(+85.05)NALEPDFK.A	RPAFSNAL	Q14118|DAG1_HUMAN	603..712	"Peptidase S72"	"Peptidase S72"	1		0	0	-90
Y.A(+85.05)ITVFENTEPGTLLTR.V	ADPYAITV	Q14517|FAT1_HUMAN	3126..3230	"Cadherin 29"	"Cadherin 1", "Cadherin 2", "Cadherin 3", "Cadherin 4", "Cadherin 5", "Cadherin 6", "Cadherin 7", "Cadherin 8", "Cadherin 9", "Cadherin 10", "Cadherin 11", "Cadherin 12", "Cadherin 13", "Cadherin 14", "Cadherin 15", "Cadherin 16", "Cadherin 17", "Cadherin 18", "Cadherin 19", "Cadherin 20", "Cadherin 21", "Cadherin 22", "Cadherin 23", "Cadherin 24", "Cadherin 25", "Cadherin 26", "Cadherin 27", "Ca…	29	"Cadherin 30", "Cadherin 31", "Cadherin 32", "Cadherin 33", "EGF-like 1", "Laminin G-like", "EGF-like 2", "EGF-like 3", "EGF-like 4", "EGF-like 5; calcium-binding"	10	0	-5
A.M(+85.05)SSVEKETK.T	YFQAMSSV	Q15262|PTPRK_HUMAN	597..680 and 887..1141	"Fibronectin type-III 4" and "Tyrosine-protein phosphatase 1"	"MAM", "Ig-like C2-type", "Fibronectin type-III 1", "Fibronectin type-III 2", "Fibronectin type-III 3", "Fibronectin type-III 4"	6	"Tyrosine-protein phosphatase 1", "Tyrosine-protein phosphatase 2"	2	-34
A.A(+85.05)TEEPEVIPDPAK.Q	ATKAATEE	Q15262|PTPRK_HUMAN	597..680 and 887..1141	"Fibronectin type-III 4" and "Tyrosine-protein phosphatase 1"	"MAM", "Ig-like C2-type", "Fibronectin type-III 1", "Fibronectin type-III 2", "Fibronectin type-III 3", "Fibronectin type-III 4"	6	"Tyrosine-protein phosphatase 1", "Tyrosine-protein phosphatase 2"	2	-53
L.S(+85.05)QNLETQESTVPQSSR.A	ELFLSQNL	Q29980|MICB_HUMAN	before 207..298	before first domain					65
P.L(+85.05)ISYVGDSTVLTC(+57.02)K.C	KNKPLISY	Q6PCB8|EMB_HUMAN	159..253	"Ig-like V-type 2"	"Ig-like V-type 1", "Ig-like V-type 2"	2		0	0	-9
F.M(+85.05)KETLYDEVLAK.Q	FWLFMKET	Q86UP2|KTN1_HUMAN
A.Q(+85.05)LAAGNPGYNPYVEC(+57.02)QDSVR.T	QLNAQLAA	Q86X29|LSR_HUMAN	86..234	"Ig-like V-type"					0	-66
L.A(+85.05)AGNPGYNPYVEC(+57.02)QDSVR.T	NAQLAAGN	Q86X29|LSR_HUMAN	86..234	"Ig-like V-type"					0	-68
A.A(+85.05)GNPGYNPYVEC(+57.02)QDSVR.T	AQLAAGNP	Q86X29|LSR_HUMAN	86..234	"Ig-like V-type"					0	-69
A.G(+85.05)NPGYNPYVEC(+57.02)QDSVR.T	QLAAGNPG	Q86X29|LSR_HUMAN	86..234	"Ig-like V-type"					0	-70
P.G(+85.05)YNPYVEC(+57.02)QDSVR.T	AGNPGYNP	Q86X29|LSR_HUMAN	86..234	"Ig-like V-type"					0	-73
P.A(+85.05)KPPGSGLDLADALDDQDDGR.R	TRAPAKPP	Q8TCZ2|C99L2_HUMAN
P.G(+85.05)SGLDLADALDDQDDGR.R	AKPPGSGL	Q8TCZ2|C99L2_HUMAN
G.L(+85.05)DLADALDDQDDGR.R	PGSGLDLA	Q8TCZ2|C99L2_HUMAN
L.D(+85.05)LADALDDQDDGR.R	GSGLDLAD	Q8TCZ2|C99L2_HUMAN
A.D(+85.05)ALDDQDDGR.R	LDLADALD	Q8TCZ2|C99L2_HUMAN
P.I(+85.05)AGGGGFSDKDLEDIVGGGEYKPDK.G	RRKPIAGG	Q8TCZ2|C99L2_HUMAN
G.A(+85.05)VSSYISYQQK.K	ALIGAVSS	Q8TCZ2|C99L2_HUMAN
M.G(+85.05)HSGEDLPMVAPGNVR.V	AVVMGHSG	Q92823|NRCAM_HUMAN	746..843	"Fibronectin type-III 2"	"Ig-like 1", "Ig-like 2", "Ig-like 3", "Ig-like 4", "Ig-like 5", "Ig-like 6", "Fibronectin type-III 1", "Fibronectin type-III 2"	8	"Fibronectin type-III 3", "Fibronectin type-III 4", "Fibronectin type-III 5"	3	0	-92
L.L(+85.05)LSEDKDTLYIGAR.E	YSALLLSE	Q92854|SEM4D_HUMAN	22..500	"Sema"	"Sema"	1	"PSI", "Ig-like C2-type"	2	0	-32
Y.N(+85.05)FLGSEPIISR.N	GTSYNFLG	Q92854|SEM4D_HUMAN	22..500	"Sema"	"Sema"	1	"PSI", "Ig-like C2-type"	2	0	-158
Y.M(+85.05)VSC(+57.02)LVDHR.G	GKGYMVSC	Q92896|GSLG1_HUMAN
L.F(+85.05)VDPDDPTQNR.N	ITRLFVDP	Q96BF3|TMIG2_HUMAN	after 23..129	after last domain					-3
A.V(+85.05)YLGEEELLHDPMGQDR.A	QVGAVYLG	Q96J42|TXD15_HUMAN	before 153..296	before first domain					96
F.F(+85.05)ITPFTSAGEGPSATFTK.V	FYEFFITP	Q99650|OSMR_HUMAN	625..736	"Fibronectin type-III 4"	"Fibronectin type-III 1", "Fibronectin type-III 2", "Fibronectin type-III 3", "Fibronectin type-III 4"	4		0	0	-88
L.G(+85.05)GPDAEAFSVSPER.A	LLSLGGPD	Q9BYE9|CDHR2_HUMAN	368..480	"Cadherin 4"	"Cadherin 1", "Cadherin 2", "Cadherin 3", "Cadherin 4"	4	"Cadherin 5", "Cadherin 6", "Cadherin 7", "Cadherin 8", "Cadherin 9"	5	0	-41
A.G(+85.05)HSLAAGPEAGENQK.Q	IHTAGHSL	Q9H2A7|CXL16_HUMAN
G.H(+85.05)SLAAGPEAGENQK.Q	HTAGHSLA	Q9H2A7|CXL16_HUMAN
V.Y(+85.05)EQLQEPQVTM(+15.99)K.S	TLFVYEQL	Q9HBG7|LY9_HUMAN	48..158	"Ig-like V-type 1"	"Ig-like V-type 1"	1	"Ig-like C2-type 1", "Ig-like V-type 2", "Ig-like C2-type 2"	3	0	-103
A.A(+85.05)VIVTVLDENDNSPK.F	QSQAAVIV	Q9HC56|PCDH9_HUMAN	470..572	"Cadherin 5"	"Cadherin 1", "Cadherin 2", "Cadherin 3", "Cadherin 4", "Cadherin 5"	5	"Cadherin 6", "Cadherin 7"	2	0	-87
A.V(+85.05)IVTVLDENDNSPK.F	SQAAVIVT	Q9HC56|PCDH9_HUMAN	470..572	"Cadherin 5"	"Cadherin 1", "Cadherin 2", "Cadherin 3", "Cadherin 4", "Cadherin 5"	5	"Cadherin 6", "Cadherin 7"	2	0	-88
F.S(+85.05)VQGEYQGR.V	QYGFSVQG	Q9NQS3|NECT3_HUMAN	59..165	"Ig-like V-type"					0	-53
G.N(+85.05)AQSSTTVTVLVEPTVSLIK.G	FPLGNAQS	Q9NQS3|NECT3_HUMAN	59..165	"Ig-like V-type"					0	-98
A.L(+85.05)EVTVHQK.D	KRLALEVT	Q9P1W8|SIRPG_HUMAN	after 252..340	after last domain					-5
M.L(+85.05)TGLC(+57.02)QGC(+57.02)GTR.Q	MPAMLTGL	Q9UHN6|CEIP2_HUMAN	after 121..245	after last domain					-943
L.S(+85.05)LAPLAGAGLELQLER.R	RRALSLAP	Q9ULI3|HEG1_HUMAN	before 985..1023	before first domain					942
F.F(+85.05)LLEQGAETGLVGR.Y	RLSFFLLE	Q9UN70|PCDGK_HUMAN	458..567	"Cadherin 5"	"Cadherin 1", "Cadherin 2", "Cadherin 3", "Cadherin 4", "Cadherin 5"	5	"Cadherin 6"	1	0	-37
Q.S(+85.05)IGTQQWEHSPLGELC(+57.02)PPGSHR.S	LHDQSIGT	O00220|TR10A_HUMAN	before 365..448	before first domain					248
S.I(+85.05)GTQQWEHSPLGELC(+57.02)PPGSHR.S	HDQSIGTQ	O00220|TR10A_HUMAN	before 365..448	before first domain					247
T.Q(+85.05)QWEHSPLGELC(+57.02)PPGSHR.S	SIGTQQWE	O00220|TR10A_HUMAN	before 365..448	before first domain					244
Q.W(+85.05)EHSPLGELC(+57.02)PPGSHR.S	GTQQWEHS	O00220|TR10A_HUMAN	before 365..448	before first domain					242
E.H(+85.05)SPLGELC(+57.02)PPGSHR.S	QQWEHSPL	O00220|TR10A_HUMAN	before 365..448	before first domain					240
N.F(+85.05)IYSQADENQK.G	GDGNFIYS	O14786|NRP1_HUMAN	645..811	"MAM"	"CUB 1", "CUB 2", "F5/8 type C 1", "F5/8 type C 2", "MAM"	5		0	0	-47
N.A(+85.05)ADSSVPSAPR.R	TSRNAADS	O43291|SPIT2_HUMAN	38..88 and 133..183	"BPTI/Kunitz inhibitor 1" and "BPTI/Kunitz inhibitor 2"	"BPTI/Kunitz inhibitor 1"	1	"BPTI/Kunitz inhibitor 2"	1	-17
T.Y(+85.05)FGPDGENSWSK.K	SKWTYFGP	O43570|CAH12_HUMAN	30..289	"Alpha-carbonic anhydrase"	"Alpha-carbonic anhydrase"	1		0	0	-4
N.A(+85.05)IDSGSSAAQLPQK.S	LLDNAIDS	O75056|SDC3_HUMAN
C.L(+85.05)LSDSGQVLLESNIK.V	MWQCLLSD	P01730|CD4_HUMAN	318..374	"Ig-like C2-type 3"	"Ig-like V-type", "Ig-like C2-type 1", "Ig-like C2-type 2", "Ig-like C2-type 3"	4		0	0	-53
S.V(+85.05)GYVDDTQFVR.F	RFISVGYV	P01889|HLAB_HUMAN	before 209..295	before first domain					160
S.M(+85.05)(+15.99)YGC(+57.02)DVGPDGR.L	TLQSMYGC	P01889|HLAB_HUMAN	before 209..295	before first domain					87
D.G(+85.05)KDYIALNEDLR.S	YAYDGKDY	P01889|HLAB_HUMAN	before 209..295	before first domain					65
S.W(+85.05)TAADTAAQITQR.K	DLRSWTAA	P01889|HLAB_HUMAN	before 209..295	before first domain					52
T.A(+85.05)ADTAAQITQR.K	RSWTAADT	P01889|HLAB_HUMAN	before 209..295	before first domain					50
T.H(+85.05)HPISDHEATLR.C	THVTHHPI	P01889|HLAB_HUMAN	209..295	"Ig-like C1-type"	"Ig-like C1-type"	1		0	0	-6
D.Q(+85.05)TQDTELVETRPAGDR.T	DGEDQTQD	P01889|HLAB_HUMAN	209..295	"Ig-like C1-type"	"Ig-like C1-type"	1		0	0	-39
Q.G(+85.05)ALANIAVDK.A	FEAQGALA	P01903|DRA_HUMAN	before 112..204	before first domain					29
C.S(+85.05)VSGFYPGSIEVR.W	LLVCSVSG	P01911|DRB_HUMAN	126..214	"Ig-like C1-type"	"Ig-like C1-type"	1		0	0	-21
E.N(+85.05)PGGYVAYSK.A	YLVENPGG	P02786|TFR1_HUMAN	before 223..313	before first domain					8
Q.N(+85.05)LQLENLR.M	VTSQNLQL	P04233|HG2A_HUMAN	before 210..271	before first domain					123
H.L(+85.05)LQNADPLK.V	HVMHLLQN	P04233|HG2A_HUMAN	before 210..271	before first domain					65
Q.N(+85.05)ADPLKVYPPLK.G	HLLQNADP	P04233|HG2A_HUMAN	before 210..271	before first domain					62
D.A(+85.05)YDGKDYIALNEDLR.S	YRQDAYDG	P04439|HLAA_HUMAN	before 209..295	before first domain					68
D.G(+85.05)KDYIALNEDLR.S	DAYDGKDY	P04439|HLAA_HUMAN	before 209..295	before first domain					65
S.W(+85.05)TAADM(+15.99)AAQITK.R	DLRSWTAA	P04439|HLAA_HUMAN	before 209..295	before first domain					52
T.A(+85.05)ADM(+15.99)AAQITK.R	RSWTAADM	P04439|HLAA_HUMAN	before 209..295	before first domain					50
T.H(+85.05)HPISDHEATLR.C	THMTHHPI	P04439|HLAA_HUMAN	209..295	"Ig-like C1-type"	"Ig-like C1-type"	1		0	0	-6
D.Q(+85.05)TQDTELVETRPAGDGTFQK.W	DGEDQTQD	P04439|HLAA_HUMAN	209..295	"Ig-like C1-type"	"Ig-like C1-type"	1		0	0	-39
E.L(+85.05)VETRPAGDGTFQK.W	QDTELVET	P04439|HLAA_HUMAN	209..295	"Ig-like C1-type"	"Ig-like C1-type"	1		0	0	-45
C.A(+85.05)ADDIM(+15.99)DPTSLAETQEDHNGGQK.Q	MRGCAADD	P05107|ITB2_HUMAN	before 124..363	before first domain					50
Q.V(+85.05)AAC(+57.02)PEEIGWR.N	AMMQVAAC	P05107|ITB2_HUMAN	124..363	"VWFA"	"VWFA"	1		0	0	-119
H.L(+85.05)EDNLYK.R	GRCHLEDN	P05107|ITB2_HUMAN	124..363	"VWFA"	"VWFA"	1		0	0	-164
T.C(+85.05)(+57.02)STSC(+57.02)DQPKLLGIETPLPK.K	VLVTCSTS	P05362|ICAM1_HUMAN	41..103	"Ig-like C2-type 1"	"Ig-like C2-type 1"	1	"Ig-like C2-type 2", "Ig-like C2-type 3", "Ig-like C2-type 4", "Ig-like C2-type 5"	4	0	-7
C.S(+85.05)TSC(+57.02)DQPKLLGIETPLPK.K	LVTCSTSC	P05362|ICAM1_HUMAN	41..103	"Ig-like C2-type 1"	"Ig-like C2-type 1"	1	"Ig-like C2-type 2", "Ig-like C2-type 3", "Ig-like C2-type 4", "Ig-like C2-type 5"	4	0	-8
S.T(+85.05)SC(+57.02)DQPKLLGIETPLPK.K	VTCSTSCD	P05362|ICAM1_HUMAN	41..103	"Ig-like C2-type 1"	"Ig-like C2-type 1"	1	"Ig-like C2-type 2", "Ig-like C2-type 3", "Ig-like C2-type 4", "Ig-like C2-type 5"	4	0	-9
C.D(+85.05)QPKLLGIETPLPK.K	STSCDQPK	P05362|ICAM1_HUMAN	41..103	"Ig-like C2-type 1"	"Ig-like C2-type 1"	1	"Ig-like C2-type 2", "Ig-like C2-type 3", "Ig-like C2-type 4", "Ig-like C2-type 5"	4	0	-12
T.F(+85.05)VLPATPPQLVSPR.V	QLQTFVLP	P05362|ICAM1_HUMAN	128..193 and 230..297	"Ig-like C2-type 2" and "Ig-like C2-type 3"	"Ig-like C2-type 1", "Ig-like C2-type 2"	2	"Ig-like C2-type 3", "Ig-like C2-type 4", "Ig-like C2-type 5"	3	18
T.V(+85.05)M(+15.99)PYISTTPAK.L	VEKTVMPY	P05556|ITB1_HUMAN	140..378	"VWFA"	"VWFA"	1		0	0	-52
E.C(+85.05)(+57.02)DNFNC(+57.02)DR.S	KFCECDNF	P05556|ITB1_HUMAN	after 140..378	after last domain					-177
T.C(+85.05)(+57.02)LGVC(+57.02)AEHK.E	MCQTCLGV	P05556|ITB1_HUMAN	after 140..378	after last domain					-258
Q.M(+85.05)SDDIDDIKWEK.T	PSFQMSDD	P06729|CD2_HUMAN	25..128	"Ig-like V-type"	"Ig-like V-type"	1	"Ig-like C2-type"	1	0	-25
D.L(+85.05)AVLAAVEIR.G	HKVDLAVL	P06756|ITAV_HUMAN
E.C(+85.05)(+57.02)IC(+57.02)GPDSALAR.H	GTFECICG	P07204|TRBM_HUMAN	441..481	"EGF-like 6; calcium-binding"	"C-type lectin", "EGF-like 1", "EGF-like 2", "EGF-like 3; calcium-binding", "EGF-like 4", "EGF-like 5", "EGF-like 6; calcium-binding"	7		0	0	-23
S.S(+85.05)YLSDSGSTGEHTK.S	LLTSSYLS	P08195|4F2_HUMAN
S.Y(+85.05)LSDSGSTGEHTK.S	LTSSYLSD	P08195|4F2_HUMAN
C.G(+85.05)NM(+15.99)IFDNK.E	RFQCGNMI	P08575|PTPRC_HUMAN	before 391..483	before first domain					46
C.Y(+85.05)IKETEKDC(+57.02)LNLDK.N	FTLCYIKE	P08575|PTPRC_HUMAN	391..483	"Fibronectin type-III 1"	"Fibronectin type-III 1"	1	"Fibronectin type-III 2", "Tyrosine-protein phosphatase 1", "Tyrosine-protein phosphatase 2"	3	0	-35
S.M(+85.05)TSDNSMHVK.C	MTVSMTSD	P08575|PTPRC_HUMAN	484..576	"Fibronectin type-III 2"	"Fibronectin type-III 1", "Fibronectin type-III 2"	2	"Tyrosine-protein phosphatase 1", "Tyrosine-protein phosphatase 2"	2	0	-11
Q.A(+85.05)SSYFIDAATVDDSGEYR.C	ISSQASSY	P08637|FCG3A_HUMAN	24..105	"Ig-like C2-type 1"	"Ig-like C2-type 1"	1	"Ig-like C2-type 2"	1	0	-47
S.S(+85.05)YFIDAATVDDSGEYR.C	SQASSYFI	P08637|FCG3A_HUMAN	24..105	"Ig-like C2-type 1"	"Ig-like C2-type 1"	1	"Ig-like C2-type 2"	1	0	-49
Q.N(+85.05)VGEGGAYEAELR.V	FHAQNVGE	P08648|ITA5_HUMAN
S.V(+85.05)GYVDDTQFVR.F	RFISVGYV	P10321|HLAC_HUMAN	before 209..297	before first domain					160
S.G(+85.05)C(+57.02)DLGPDGR.L	QRMSGCDL	P10321|HLAC_HUMAN	before 209..297	before first domain					85
S.A(+85.05)YDGKDYIALNEDLR.S	YDQSAYDG	P10321|HLAC_HUMAN	before 209..297	before first domain					68
D.G(+85.05)KDYIALNEDLR.S	SAYDGKDY	P10321|HLAC_HUMAN	before 209..297	before first domain					65
S.W(+85.05)TAADTAAQITQR.K	DLRSWTAA	P10321|HLAC_HUMAN	before 209..297	before first domain					52
T.A(+85.05)ADTAAQITQR.K	RSWTAADT	P10321|HLAC_HUMAN	before 209..297	before first domain					50
T.H(+85.05)HPLSDHEATLR.C	THVTHHPL	P10321|HLAC_HUMAN	209..297	"Ig-like C1-type"	"Ig-like C1-type"	1		0	0	-6
E.L(+85.05)VETRPAGDGTFQK.W	QDTELVET	P10321|HLAC_HUMAN	209..297	"Ig-like C1-type"	"Ig-like C1-type"	1		0	0	-45
T.A(+85.05)VGDGPPSPTIQVK.T	LAFTAVGD	P10586|PTPRF_HUMAN	416..510	"Fibronectin type-III 2"	"Ig-like C2-type 1", "Ig-like C2-type 2", "Ig-like C2-type 3", "Fibronectin type-III 1", "Fibronectin type-III 2"	5	"Fibronectin type-III 3", "Fibronectin type-III 4", "Fibronectin type-III 5", "Fibronectin type-III 6", "Fibronectin type-III 7", "Fibronectin type-III 8", "Tyrosine-protein phosphatase 1", "Tyrosine-protein phosphatase 2"	8	0	-77
S.V(+85.05)GYVDDTQFVR.F	RFISVGYV	P13747|HLAE_HUMAN	before 206..294	before first domain					160
S.W(+85.05)TAVDTAAQISEQK.S	DLRSWTAV	P13747|HLAE_HUMAN	before 206..294	before first domain					52
T.H(+85.05)HPISDHEATLR.C	THVTHHPI	P13747|HLAE_HUMAN	206..294	"Ig-like C1-type"	"Ig-like C1-type"	1		0	0	-6
E.L(+85.05)VETRPAGDGTFQK.W	QDTELVET	P13747|HLAE_HUMAN	206..294	"Ig-like C1-type"	"Ig-like C1-type"	1		0	0	-45
S.S(+85.05)SGSFSDADLADGVSGGEGK.G	NHPSSSGS	P14209|CD99_HUMAN
S.S(+85.05)GSFSDADLADGVSGGEGK.G	HPSSSGSF	P14209|CD99_HUMAN
S.G(+85.05)SFSDADLADGVSGGEGK.G	PSSSGSFS	P14209|CD99_HUMAN
S.F(+85.05)SDADLADGVSGGEGK.G	SSGSFSDA	P14209|CD99_HUMAN
S.D(+85.05)ADLADGVSGGEGK.G	GSFSDADL	P14209|CD99_HUMAN
D.A(+85.05)DLADGVSGGEGK.G	SFSDADLA	P14209|CD99_HUMAN
D.L(+85.05)ADGVSGGEGK.G	SDADLADG	P14209|CD99_HUMAN
H.S(+85.05)HGSQEGGANTTSGPIR.T	SDGHSHGS	P16070|CD44_HUMAN	after 32..120	after last domain					-507
S.Q(+85.05)EGGANTTSGPIR.T	SHGSQEGG	P16070|CD44_HUMAN	after 32..120	after last domain					-511
S.A(+85.05)IHPGLC(+57.02)EDLR.S	INYSAIHP	P16144|ITB4_HUMAN	131..329 and 979..1084	"VWFA" and "Calx-beta"	"PSI", "VWFA"	2	"Calx-beta", "Fibronectin type-III 1", "Fibronectin type-III 2", "Fibronectin type-III 3", "Fibronectin type-III 4"	5	-291
Q.I(+85.05)VVC(+57.02)EMLSQPR.I	NTVQIVVC	P16284|PECA1_HUMAN	328..401 and 424..493	"Ig-like C2-type 4" and "Ig-like C2-type 5"	"Ig-like C2-type 1", "Ig-like C2-type 2", "Ig-like C2-type 3", "Ig-like C2-type 4"	4	"Ig-like C2-type 5", "Ig-like C2-type 6"	2	-1
C.A(+85.05)VNEGSGPITYK.F	VLQCAVNE	P16284|PECA1_HUMAN	499..591	"Ig-like C2-type 6"	"Ig-like C2-type 1", "Ig-like C2-type 2", "Ig-like C2-type 3", "Ig-like C2-type 4", "Ig-like C2-type 5", "Ig-like C2-type 6"	6		0	0	-25
D.G(+85.05)LC(+57.02)ISDLVLDVR.Q	CGEDGLCI	P17301|ITA2_HUMAN	after 188..365	after last domain					-428
T.G(+85.05)VQTDKAGDISC(+57.02)NADINPLK.I	MYLTGVQT	P17301|ITA2_HUMAN	after 188..365	after last domain					-643
D.G(+85.05)KDYLALNEDLR.S	YAYDGKDY	P17693|HLAG_HUMAN	before 209..299	before first domain					65
D.S(+85.05)FNEEVR.K	DRVDSFNE	P18084|ITB5_HUMAN	136..378	"VWFA"	"PSI", "VWFA"	2		0	0	-93
N.C(+85.05)(+57.02)STDISTC(+57.02)R.G	DNCNCSTD	P18084|ITB5_HUMAN	after 136..378	after last domain					-209
E.G(+85.05)EAVVLPEVEPGLTAR.E	GPKEGEAV	P18827|SDC1_HUMAN
E.A(+85.05)VVLPEVEPGLTAR.E	KEGEAVVL	P18827|SDC1_HUMAN
E.N(+85.05)TAVVAVEPDRR.N	TSGENTAV	P18827|SDC1_HUMAN
N.T(+85.05)AVVAVEPDRR.N	SGENTAVV	P18827|SDC1_HUMAN
T.A(+85.05)VVAVEPDRR.N	GENTAVVA	P18827|SDC1_HUMAN
D.L(+85.05)QDDTFIGNEPLTPEVR.A	LKADLQDD	P20701|ITAL_HUMAN	after 156..327	after last domain					-57
D.G(+85.05)LVDVAVGAPLEEQGAVYIFNGR.H	INGDGLVD	P20701|ITAL_HUMAN	after 156..327	after last domain					-208
N.S(+85.05)LPEVLPILNSDEPK.T	RRVNSLPE	P23229|ITA6_HUMAN
N.L(+85.05)EGLHHDGQFC(+57.02)HKPC(+57.02)PPGER.K	ETQNLEGL	P25445|TNR6_HUMAN	before 230..314	before first domain					181
N.G(+85.05)DEPDC(+57.02)VPC(+57.02)QEGK.E	CTVNGDEP	P25445|TNR6_HUMAN	before 230..314	before first domain					153
D.G(+85.05)FQDIAVGAPFEGLGK.V	INQDGFQD	P26006|ITA3_HUMAN
D.Y(+85.05)TLQTSLSM(+15.99)VNHR.L	LLVDYTLQ	P26006|ITA3_HUMAN
Q.L(+85.05)DPGGGQGPPPVTLAAAK.K	RRRQLDPG	P26006|ITA3_HUMAN
S.L(+85.05)TGDAQAFER.E	HVLSLTGD	P26010|ITB7_HUMAN	150..389	"VWFA"	"VWFA"	1		0	0	-85
H.L(+85.05)DSNGLYSR.S	GHCHLDSN	P26010|ITB7_HUMAN	150..389	"VWFA"	"VWFA"	1		0	0	-163
T.I(+85.05)ITVPVVLLNK.G	ALVTIITV	P27487|DPP4_HUMAN
H.A(+85.05)VVPPGGEEPR.M	CVDHAVVP	P29317|EPHA2_HUMAN	28..206 and 328..432	"Eph LBD" and "Fibronectin type-III 1"	"Eph LBD"	1	"Fibronectin type-III 1", "Fibronectin type-III 2", "Protein kinase", "SAM"	4	-28
C.A(+85.05)VDGEWLVPIGQC(+57.02)LC(+57.02)QAGYEK.V	RMHCAVDG	P29317|EPHA2_HUMAN	28..206 and 328..432	"Eph LBD" and "Fibronectin type-III 1"	"Eph LBD"	1	"Fibronectin type-III 1", "Fibronectin type-III 2", "Protein kinase", "SAM"	4	-42
S.V(+85.05)SINQTEPPK.V	RTASVSIN	P29317|EPHA2_HUMAN	328..432	"Fibronectin type-III 1"	"Eph LBD", "Fibronectin type-III 1"	2	"Fibronectin type-III 2", "Protein kinase", "SAM"	3	0	-104
Q.S(+85.05)LGC(+57.02)GTAVERPK.G	VLCQSLGC	P30203|CD6_HUMAN	265..361	"SRCR 3"	"SRCR 1", "SRCR 2", "SRCR 3"	3		0	0	-40
E.V(+85.05)VHPLVPLDNHIPER.A	IGPEVVHP	P31431|SDC4_HUMAN
S.M(+85.05)(+15.99)SSTVQGSNIFER.T	NKVSMSST	P31431|SDC4_HUMAN
S.S(+85.05)TVQGSNIFER.T	VSMSSTVQ	P31431|SDC4_HUMAN
S.T(+85.05)VQGSNIFER.T	SMSSTVQG	P31431|SDC4_HUMAN
T.V(+85.05)FTTVEDLGSK.I	EPGTVFTT	P35613|BASI_HUMAN	138..219	"Ig-like C2-type"	"Ig-like", "Ig-like C2-type"	2	"Ig-like V-type"	1	0	-4
C.V(+85.05)FLPEPM(+15.99)GTANIQLHGPPR.V	EYSCVFLP	P35613|BASI_HUMAN	138..219	"Ig-like C2-type"	"Ig-like", "Ig-like C2-type"	2	"Ig-like V-type"	1	0	-66
N.I(+85.05)QLHGPPR.V	GTANIQLH	P35613|BASI_HUMAN	138..219	"Ig-like C2-type"	"Ig-like", "Ig-like C2-type"	2	"Ig-like V-type"	1	0	-77
S.E(+85.05)LHIENLNM(+15.99)EADPGQYR.C	QGRSELHI	P35613|BASI_HUMAN	221..315	"Ig-like V-type"	"Ig-like", "Ig-like C2-type", "Ig-like V-type"	3		0	0	-63
E.L(+85.05)HIENLNM(+15.99)EADPGQYR.C	GRSELHIE	P35613|BASI_HUMAN	221..315	"Ig-like V-type"	"Ig-like", "Ig-like C2-type", "Ig-like V-type"	3		0	0	-64
H.I(+85.05)ENLNMEADPGQYR.C	SELHIENL	P35613|BASI_HUMAN	221..315	"Ig-like V-type"	"Ig-like", "Ig-like C2-type", "Ig-like V-type"	3		0	0	-66
E.N(+85.05)LNM(+15.99)EADPGQYR.C	LHIENLNM	P35613|BASI_HUMAN	221..315	"Ig-like V-type"	"Ig-like", "Ig-like C2-type", "Ig-like V-type"	3		0	0	-68
N.L(+85.05)NM(+15.99)EADPGQYR.C	HIENLNME	P35613|BASI_HUMAN	221..315	"Ig-like V-type"	"Ig-like", "Ig-like C2-type", "Ig-like V-type"	3		0	0	-69
N.M(+85.05)(+15.99)EADPGQYR.C	ENLNMEAD	P35613|BASI_HUMAN	221..315	"Ig-like V-type"	"Ig-like", "Ig-like C2-type", "Ig-like V-type"	3		0	0	-71
S.L(+85.05)TSDTLYM(+15.99)VR.M	TLSSLTSD	P40189|IL6RB_HUMAN	518..613	"Fibronectin type-III 5"	"Ig-like C2-type", "Fibronectin type-III 1", "Fibronectin type-III 2", "Fibronectin type-III 3", "Fibronectin type-III 4", "Fibronectin type-III 5"	6		0	0	-64
E.L(+85.05)LVNYVSDVR.V	EPQELLVN	P43121|MUC18_HUMAN	335..424	"Ig-like C2-type 2"	"Ig-like V-type 1", "Ig-like V-type 2", "Ig-like C2-type 1", "Ig-like C2-type 2"	4	"Ig-like C2-type 3"	1	0	-3
H.L(+85.05)IGEHHDGVSK.A	DTLHLIGE	P43627|KI2L2_HUMAN	42..107	"Ig-like C2-type 1"	"Ig-like C2-type 1"	1	"Ig-like C2-type 2"	1	0	-30
H.L(+85.05)IGEHHDGVSK.A	DTLHLIGE	P43628|KI2L3_HUMAN	42..107	"Ig-like C2-type 1"	"Ig-like C2-type 1"	1	"Ig-like C2-type 2"	1	0	-30
H.L(+85.05)IGEHHDGVSK.A	DTLHLIGE	P43631|KI2S2_HUMAN	42..107	"Ig-like C2-type 1"	"Ig-like C2-type 1"	1	"Ig-like C2-type 2"	1	0	-30
H.L(+85.05)IGEHHDGVSK.A	NTLHLIGE	P43632|KI2S4_HUMAN	42..107	"Ig-like C2-type 1"	"Ig-like C2-type 1"	1	"Ig-like C2-type 2"	1	0	-30
E.V(+85.05)AHVTLQGDPLR.G	VICEVAHV	P78324|SHPS1_HUMAN	148..247	"Ig-like C1-type 1"	"Ig-like V-type", "Ig-like C1-type 1"	2	"Ig-like C1-type 2"	1	0	-82
H.V(+85.05)TLQGDPLR.G	EVAHVTLQ	P78324|SHPS1_HUMAN	148..247	"Ig-like C1-type 1"	"Ig-like V-type", "Ig-like C1-type 1"	2	"Ig-like C1-type 2"	1	0	-85
D.L(+85.05)HLIEPLDEGGEGGR.H	VGSDLHLI	P78325|ADAM8_HUMAN	before 200..400	before first domain					63
H.L(+85.05)IEPLDEGGEGGR.H	SDLHLIEP	P78325|ADAM8_HUMAN	before 200..400	before first domain					61
H.L(+85.05)LQTAGTC(+57.02)GVSDDSLGSLLGPR.T	QAEHLLQT	P78325|ADAM8_HUMAN	before 200..400	before first domain					40
C.G(+85.05)VSDDSLGSLLGPR.T	AGTCGVSD	P78325|ADAM8_HUMAN	before 200..400	before first domain					32
H.L(+85.05)VGGPVC(+57.02)GNLFVER.G	DLSHLVGG	P78325|ADAM8_HUMAN	200..400 and 408..494	"Peptidase M12B" and "Disintegrin"	"Peptidase M12B"	1	"Disintegrin", "EGF-like"	2	3
C.S(+85.05)VSGFYPGSIEVR.W	LLVCSVSG	P79483|DRB3_HUMAN	126..214	"Ig-like C1-type"	"Ig-like C1-type"	1		0	0	-21
S.G(+85.05)DPDGFFNSK.V	GGSSGDPD	P98172|EFNB1_HUMAN	after 30..164	after last domain					-64
N.G(+85.05)GLPFPFPDISR.R	EGQNGGLP	Q03167|TGBR3_HUMAN	before 455..730	before first domain					56
T.G(+85.05)FAVAEPQIAM(+15.99)FC(+57.02)GK.L	NAGTGFAV	Q06481|APLP2_HUMAN	before 46..205	before first domain					2
Q.A(+85.05)TDADEPFTGSSK.I	LTIQATDA	Q12864|CAD17_HUMAN	450..566	"Cadherin 5"	"Cadherin 1", "Cadherin 2", "Cadherin 3", "Cadherin 4", "Cadherin 5"	5	"Cadherin 6", "Cadherin 7"	2	0	-24
E.I(+85.05)FSVAPLDR.E	VTGEIFSV	Q12864|CAD17_HUMAN	567..667	"Cadherin 6"	"Cadherin 1", "Cadherin 2", "Cadherin 3", "Cadherin 4", "Cadherin 5", "Cadherin 6"	6	"Cadherin 7"	1	0	-52
N.S(+85.05)VEVYDGTWYR.C	LRINSVEV	Q13308|PTK7_HUMAN	412..497	"Ig-like C2-type 5"	"Ig-like C2-type 1", "Ig-like C2-type 2", "Ig-like C2-type 3", "Ig-like C2-type 4", "Ig-like C2-type 5"	5	"Ig-like C2-type 6", "Ig-like C2-type 7", "Protein kinase; inactive"	3	0	-58
E.S(+85.05)EGPGSPPPYK.M	VPEESEGP	Q13308|PTK7_HUMAN	578..680 and 796..1066	"Ig-like C2-type 7" and "Protein kinase; inactive"	"Ig-like C2-type 1", "Ig-like C2-type 2", "Ig-like C2-type 3", "Ig-like C2-type 4", "Ig-like C2-type 5", "Ig-like C2-type 6", "Ig-like C2-type 7"	7	"Protein kinase; inactive"	1	-10
E.A(+85.05)YSAPSC(+57.02)GNK.L	KPDEAYSA	Q13443|ADAM9_HUMAN	212..406 and 414..501	"Peptidase M12B" and "Disintegrin"	"Peptidase M12B"	1	"Disintegrin", "EGF-like"	2	3
S.A(+85.05)QPPLPDQC(+57.02)PALC(+57.02)EC(+57.02)SEAAR.T	SAVSAQPP	Q13641|TPBG_HUMAN	53..91	"LRRNT"	"LRRNT"	1	"LRRCT"	1	0	-1
H.Y(+85.05)QDAGNYVC(+57.02)ETALQEVEGLK.K	SSLHYQDA	Q13740|CD166_HUMAN	333..409	"Ig-like C2-type 2"	"Ig-like V-type 1", "Ig-like V-type 2", "Ig-like C2-type 1", "Ig-like C2-type 2"	4	"Ig-like C2-type 3"	1	0	-51
S.L(+85.05)TLIVEGKPQIK.M	KRESLTLI	Q13740|CD166_HUMAN	333..409	"Ig-like C2-type 2"	"Ig-like V-type 1", "Ig-like V-type 2", "Ig-like C2-type 1", "Ig-like C2-type 2"	4	"Ig-like C2-type 3"	1	0	-75
T.L(+85.05)IVEGKPQIK.M	ESLTLIVE	Q13740|CD166_HUMAN	333..409 and 416..501	"Ig-like C2-type 2" and "Ig-like C2-type 3"	"Ig-like V-type 1", "Ig-like V-type 2", "Ig-like C2-type 1", "Ig-like C2-type 2"	4	"Ig-like C2-type 3"	1	-1
S.A(+85.05)ISIPEHDEADEISDENR.E	LNVSAISI	Q13740|CD166_HUMAN	after 416..501	after last domain					-1
Q.G(+85.05)LNEC(+57.02)LHNNGGC(+57.02)SHIC(+57.02)TDLK.I	GCLQGLNE	Q14114|LRP8_HUMAN	336..375	"EGF-like 1"	"LDL-receptor class A 1", "LDL-receptor class A 2", "LDL-receptor class A 3", "LDL-receptor class A 4", "LDL-receptor class A 5", "LDL-receptor class A 6", "LDL-receptor class A 7", "EGF-like 1"	8	"EGF-like 2; calcium-binding"	1	0	0
T.S(+85.05)ITVTGSGSC(+57.02)R.H	FKATSITV	Q14118|DAG1_HUMAN	603..712	"Peptidase S72"	"Peptidase S72"	1		0	0	-101
C.S(+85.05)LYTYPQGTWQK.V	YYSCSLYT	Q15762|CD226_HUMAN	19..126	"Ig-like C2-type 1"	"Ig-like C2-type 1"	1	"Ig-like C2-type 2"	1	0	-90
N.N(+85.05)NFGVVLTDSSR.H	EAANNNFG	Q4KMG0|CDON_HUMAN	579..677 and 723..821	"Fibronectin type-III 1" and "Fibronectin type-III 2"					18
E.E(+85.05)EEINYM(+15.99)K.R	IIEEEEEI	Q6PHW0|IYD1_HUMAN
Q.L(+85.05)AAGNPGYNPYVEC(+57.02)QDSVR.T	LNAQLAAG	Q86X29|LSR_HUMAN	86..234	"Ig-like V-type"					0	-67
S.G(+85.05)LDLADALDDQDDGR.R	PPGSGLDL	Q8TCZ2|C99L2_HUMAN
D.A(+85.05)LDDQDDGR.R	DLADALDD	Q8TCZ2|C99L2_HUMAN
D.N(+85.05)QIDSGDLM(+15.99)EC(+57.02)LIQNK.H	DVADNQID	Q92896|GSLG1_HUMAN
N.L(+85.05)FTVDQSYR.S	TTLNLFTV	Q9BYE9|CDHR2_HUMAN	930..1058	"Cadherin 9"	"Cadherin 1", "Cadherin 2", "Cadherin 3", "Cadherin 4", "Cadherin 5", "Cadherin 6", "Cadherin 7", "Cadherin 8", "Cadherin 9"	9		0	0	-110
H.S(+85.05)LAAGPEAGENQK.Q	TAGHSLAA	Q9H2A7|CXL16_HUMAN
S.L(+85.05)AAGPEAGENQK.Q	AGHSLAAG	Q9H2A7|CXL16_HUMAN
Q.S(+85.05)QAAVIVTVLDENDNSPK.F	PPLQSQAA	Q9HC56|PCDH9_HUMAN	470..572	"Cadherin 5"	"Cadherin 1", "Cadherin 2", "Cadherin 3", "Cadherin 4", "Cadherin 5"	5	"Cadherin 6", "Cadherin 7"	2	0	-84
N.A(+85.05)QSSTTVTVLVEPTVSLIK.G	PLGNAQSS	Q9NQS3|NECT3_HUMAN	59..165	"Ig-like V-type"					0	-99
N.L(+85.05)YLFDETPVC(+57.02)IETETAPLR.M	ETSNLYLF	Q9NZU0|FLRT3_HUMAN	409..504	"Fibronectin type-III"					0	-78
T.V(+85.05)C(+57.02)GQTC(+57.02)TNPVK.V	CVATVCGQ	Q9NZV1|CRIM1_HUMAN	401..457	"VWFC 2"	"IGFBP N-terminal", "VWFC 1", "VWFC 2"	3	"Antistasin-like 1", "Antistasin-like 2", "Antistasin-like 3", "Antistasin-like 4", "VWFC 3", "VWFC 4", "VWFC 5", "VWFC 6"	8	0	-36
E.V(+85.05)AHVTLQGDPLR.G	VICEVAHV	Q9P1W8|SIRPG_HUMAN	146..245	"Ig-like C1-type 1"	"Ig-like V-type", "Ig-like C1-type 1"	2	"Ig-like C1-type 2"	1	0	-82
H.V(+85.05)TLQGDPLR.G	EVAHVTLQ	Q9P1W8|SIRPG_HUMAN	146..245	"Ig-like C1-type 1"	"Ig-like V-type", "Ig-like C1-type 1"	2	"Ig-like C1-type 2"	1	0	-85
C.F(+85.05)DEPAFK.A	AFPCFDEP	Q9UIQ6|LCAP_HUMAN
S.L(+85.05)APLAGAGLELQLER.R	RALSLAPL	Q9ULI3|HEG1_HUMAN	before 985..1023	before first domain					941
E.D(+85.05)AELGTHIALLK.V	LIMEDAEL	Q9UN71|PCDGG_HUMAN	346..450	"Cadherin 4"	"Cadherin 1", "Cadherin 2", "Cadherin 3", "Cadherin 4"	4	"Cadherin 5", "Cadherin 6"	2	0	-11
M.T(+85.05)GLSM(+15.99)DGGGSPK.G	MTGLS	P54710|ATNG_HUMAN
R.G(+85.05)GEPNQRPELK.N	GVPRGGEP	Q14118|DAG1_HUMAN	before 603..712	before first domain					113
M.V(+85.05)YISNGQVLDSR.S	MVYIS	Q9Y6D0|SELK_HUMAN
Y.I(+85.05)SNGQVLDSR.S	MVYISNG	Q9Y6D0|SELK_HUMAN

## Sheet: Secreted 
Peptide	P4-P4'	Accession	Domain_range	Cut_domain	Domains_removed	Num_domains_removed	Domains_intact	Num_domains_intact	Domain_dist	Intradomain_dist
K.A(+85.05)APSVTLFPPSSEELQANK.A	GQPKAAPS	A0M8Q6|IGLC7_HUMAN	before 7..101	before first domain					2
K.Y(+85.05)AASSYLSLTPEQWK.S	SNNKYAAS	A0M8Q6|IGLC7_HUMAN	7..101	"Ig-like"					0	-59
K.L(+85.05)SLEGDHSTPPSAYGSVK.A	ILCKLSLE	A6NMY6|AXA2L_HUMAN
K.A(+85.05)YTNFDAER.D	GSVKAYTN	A6NMY6|AXA2L_HUMAN
K.G(+85.05)LGTDEDSLIEIIC(+57.02)SR.T	ASMKGLGT	A6NMY6|AXA2L_HUMAN
K.A(+85.05)NPTVTLFPPSSEELQANK.A	GQPKANPT	B9A064|IGLL5_HUMAN	before 115..209	before first domain					2
K.Y(+85.05)AASSYLSLTPEQWK.S	SNNKYAAS	B9A064|IGLL5_HUMAN	115..209	"Ig-like C1-type"					0	-59
K.Y(+85.05)TSGFDELQR.I	ACEKYTSG	O43278|SPIT1_HUMAN	334..370 and 391..441	"LDL-receptor class A" and "BPTI/Kunitz inhibitor 2"					-2
R.I(+85.05)HFPSDKGHC(+57.02)VDLPDTGLC(+57.02)K.E	ELQRIHFP	O43278|SPIT1_HUMAN	334..370 and 391..441	"LDL-receptor class A" and "BPTI/Kunitz inhibitor 2"					9
R.G(+85.05)DVFPSYTC(+57.02)TC(+57.02)LK.G	QEVRGDVF	Q08431|MFGM_HUMAN	24..67	"EGF-like"					0	-23
R.C(+85.05)(+57.02)HSWKNTALHK.V	IHLRCHSW	O75015|FCG3B_HUMAN	121..179	"Ig-like C2-type 2"	"Ig-like C2-type 1", "Ig-like C2-type 2"	2		0	0	-7
K.A(+85.05)TLKDSGSYFC(+57.02)R.G	HIPKATLK	O75015|FCG3B_HUMAN	121..179	"Ig-like C2-type 2"	"Ig-like C2-type 1", "Ig-like C2-type 2"	2		0	0	-41
R.S(+85.05)ISESAFSAR.F	RISRSISE	O75487|GPC4_HUMAN
K.V(+85.05)TVTNPDTGR.Y	EWKKVTVT	Q12860|CNTN1_HUMAN	709..806	"Fibronectin type-III 2"	"Ig-like C2-type 1", "Ig-like C2-type 2", "Ig-like C2-type 3", "Ig-like C2-type 4", "Ig-like C2-type 5", "Ig-like C2-type 6", "Fibronectin type-III 1", "Fibronectin type-III 2"	8	"Fibronectin type-III 3", "Fibronectin type-III 4"	2	0	-48
R.A(+85.05)HSDGGDGVVSQ.V	VEVRAHSD	Q12860|CNTN1_HUMAN	907..1000	"Fibronectin type-III 4"	"Ig-like C2-type 1", "Ig-like C2-type 2", "Ig-like C2-type 3", "Ig-like C2-type 4", "Ig-like C2-type 5", "Ig-like C2-type 6", "Fibronectin type-III 1", "Fibronectin type-III 2", "Fibronectin type-III 3", "Fibronectin type-III 4"	10		0	0	-71
K.K(+85.05)SDGWVGLGC(+57.02)C(+57.02)ELAIALEC(+57.02)R.Q	GVFKKSDG	O95980|RECK_HUMAN	before 627..673	before first domain					532
R.F(+85.05)KIIGGEFTTIE.N	LRPRFKII	P00749|UROK_HUMAN	70..151 and 179..424	"Kringle" and "Peptidase S1"					2
K.I(+85.05)IGGEFTTIENQPWFAAIYR.R	PRFKIIGG	P00749|UROK_HUMAN	179..424	"Peptidase S1"					0	0
K.M(+85.05)(+15.99)LC(+57.02)AADPQWK.T	VTTKMLCA	P00749|UROK_HUMAN	179..424	"Peptidase S1"					0	-180
K.E(+85.05)AGIPEFYDYDVALIK.L	NGKKEAGI	P00751|CFAB_HUMAN	477..757	"Peptidase S1"					0	-89
K.A(+85.05)LFVSEEEKK.L	QDIKALFV	P00751|CFAB_HUMAN	477..757	"Peptidase S1"					0	-153
R.F(+85.05)LC(+57.02)TGGVSPYADPNTC(+57.02)R.G	VTPRFLCT	P00751|CFAB_HUMAN	477..757	"Peptidase S1"					0	-203
R.A(+85.05)LDTNYC(+57.02)FSSTEK.N	RHRRALDT	P01137|TGFB1_HUMAN
K.V(+85.05)DNALQSGNSQESVTEQDSK.D	VQWKVDNA	P01834|IGKC_HUMAN	6..103	"Ig-like"					0	-37
K.V(+85.05)YKSADSSTVK.K	GTPKVYKS	Q14005|IL16_HUMAN	355..440 and 1112..1197	"PDZ 2" and "PDZ 3"					-330
R.G(+85.05)LPDPALSTQPAPASR.E	SDPRGLPD	Q14005|IL16_HUMAN	355..440 and 1112..1197	"PDZ 2" and "PDZ 3"					304
R.L(+85.05)LSTQAEESQGPVLK.M	PLLRLLST	Q14005|IL16_HUMAN	355..440 and 1112..1197	"PDZ 2" and "PDZ 3"					168
K.S(+85.05)VIPSDGPSVAC(+57.02)VK.K	DHMKSVIP	P02787|TRFE_HUMAN	25..347	"Transferrin-like 1"					0	-22
K.D(+85.05)SAHGFLK.V	LLFKDSAH	P02787|TRFE_HUMAN	25..347	"Transferrin-like 1"					0	-291
K.S(+85.05)ASDLTWDNLK.G	VVKKSASD	P02787|TRFE_HUMAN	361..683	"Transferrin-like 2"					0	-93
K.H(+85.05)QTVPQNTGGK.N	AFVKHQTV	P02787|TRFE_HUMAN	361..683	"Transferrin-like 2"					0	-193
K.N(+85.05)LNEKDYELLC(+57.02)LDGTR.K	PWAKNLNE	P02787|TRFE_HUMAN	361..683	"Transferrin-like 2"					0	-211
K.V(+85.05)SEGNHDIALIK.L	QNYKVSEG	P03952|KLKB1_HUMAN	391..626	"Peptidase S1"					0	-86
K.Q(+85.05)AWFIENEEQEYVQTVK.S	EFLKQAWF	P04083|ANXA1_HUMAN
K.G(+85.05)GPGSAVSPYPTFNPSSDVAALHK.A	KSSKGGPG	P04083|ANXA1_HUMAN
K.A(+85.05)IMVKGVDEATIIDILTK.R	ALHKAIMV	P04083|ANXA1_HUMAN
K.G(+85.05)LGTDEDTLIEILASR.T	AAMKGLGT	P04083|ANXA1_HUMAN
K.T(+85.05)NMKHMAGAA.A	SKPKTNMK	P04156|PRIO_HUMAN
K.H(+85.05)M(+15.99)AGAAAAGAVV.G	TNMKHMAG	P04156|PRIO_HUMAN
R.Q(+85.05)GPVNLLSDPEQGVEVTGQYER.E	PRHRQGPV	Q14624|ITIH4_HUMAN	after 272..432	after last domain					-322
K.E(+85.05)TLFSVM(+15.99)PGLK.M	YKWKETLF	Q14624|ITIH4_HUMAN	after 272..432	after last domain					-384
R.M(+85.05)(+15.99)APEEIIM(+15.99)D.R	VSARMAPE	P05121|PAI1_HUMAN
R.F(+85.05)M(+15.99)EENEGHIVDIHDFSLGSSPHVR.K	YAERFMEE	Q6YHK3|CD109_HUMAN
R.S(+85.05)IQNQEAFDLD.V	RRRRSIQN	Q6YHK3|CD109_HUMAN
R.S(+85.05)YNSEVK.L	QAVRSYNS	Q6YHK3|CD109_HUMAN
K.N(+85.05)FEDVAFDEK.K	LVGKNFED	P07237|PDIA1_HUMAN	349..475	"Thioredoxin 2"					0	-27
K.L(+85.05)SLEGDHSTPPSAYGSVK.A	ILCKLSLE	P07355|ANXA2_HUMAN
K.A(+85.05)YTNFDAER.D	GSVKAYTN	P07355|ANXA2_HUMAN
K.T(+85.05)KGVDEVTIVNILTNR.S	TAIKTKGV	P07355|ANXA2_HUMAN
K.G(+85.05)LGTDEDSLIEIIC(+57.02)SR.T	ASMKGLGT	P07355|ANXA2_HUMAN
K.S(+85.05)DVYC(+57.02)EVC(+57.02)EFLVK.E	VPAKSDVY	P07602|SAP_HUMAN	311..392	"Saposin B-type 3"					0	0
R.T(+85.05)C(+57.02)YC(+57.02)IAGQLEC(+57.02)SE.T	NCGRTCYC	Q7Z5P9|MUC19_HUMAN	1275..1484 and 8159..8225	"VWFD 3" and "VWFC"					-141
K.G(+85.05)STGTESRAATTR.A	TGGKGSTG	Q7Z5P9|MUC19_HUMAN	1275..1484 and 8159..8225	"VWFD 3" and "VWFC"					1580
K.S(+85.05)GATTGAPGSK.T	AEIKSGAT	Q7Z5P9|MUC19_HUMAN	1275..1484 and 8159..8225	"VWFD 3" and "VWFC"					422
R.T(+85.05)LTLVDTGIGMTK.A	PQERTLTL	P08238|HS90B_HUMAN
K.A(+85.05)DLINNLGTIAK.S	GMTKADLI	P08238|HS90B_HUMAN
K.I(+85.05)KEKYIDQEELNK.T	KTKKIKEK	P08238|HS90B_HUMAN
K.Y(+85.05)IDQEELNK.T	IKEKYIDQ	P08238|HS90B_HUMAN
R.G(+85.05)VVDSEDLPLNISR.E	NFIRGVVD	P08238|HS90B_HUMAN
K.K(+85.05)HLEINPD.H	MMAKKHLE	P08238|HS90B_HUMAN
K.H(+85.05)LEINPD.H	MAKKHLEI	P08238|HS90B_HUMAN
R.L(+85.05)DPQSGALYISK.V	GRVRLDPQ	P09326|CD48_HUMAN	29..127	"Ig-like C2-type 1"	"Ig-like C2-type 1"	1	"Ig-like C2-type 2"	1	0	-58
K.K(+85.05)TGNEQEWK.I	RVLKKTGN	P09326|CD48_HUMAN	29..127	"Ig-like C2-type 1"	"Ig-like C2-type 1"	1	"Ig-like C2-type 2"	1	0	-85
K.L(+85.05)QVLDPVPKPVIK.I	WKIKLQVL	P09326|CD48_HUMAN	29..127	"Ig-like C2-type 1"	"Ig-like C2-type 1"	1	"Ig-like C2-type 2"	1	0	-96
R.C(+85.05)(+57.02)YTC(+57.02)QVSNSVSSK.N	NYSRCYTC	P09326|CD48_HUMAN	132..212	"Ig-like C2-type 2"	"Ig-like C2-type 1", "Ig-like C2-type 2"	2		0	0	-61
K.F(+85.05)KDPNAPK.R	TKKKFKDP	P09429|HMGB1_HUMAN
K.I(+85.05)KGEHPGLSIGDVAK.K	YRPKIKGE	P09429|HMGB1_HUMAN
K.Y(+85.05)EKDIAAYR.A	LKEKYEKD	P09429|HMGB1_HUMAN
K.S(+85.05)TPVNVPISQK.F	TLVKSTPV	Q8WUM4|PDC6I_HUMAN	3..392	"BRO1"					0	-337
R.T(+85.05)LEIPGNSDPNM(+15.99)IPDGDFNSYVR.V	HRGRTLEI	P0C0L4|CO4A_HUMAN	702..736 and 1595..1742	"Anaphylatoxin-like" and "NTR"					-221
R.V(+85.05)TASDPLDTLGSEGALSPGGVASLLR.L	SYVRVTAS	P0C0L4|CO4A_HUMAN	702..736 and 1595..1742	"Anaphylatoxin-like" and "NTR"					-244
R.G(+85.05)LEEELQFSLGSK.I	RQIRGLEE	P0C0L4|CO4A_HUMAN	702..736 and 1595..1742	"Anaphylatoxin-like" and "NTR"					242
R.T(+85.05)LEIPGNSDPNM(+15.99)IPDGDFNSYVR.V	HRGRTLEI	P0C0L5|CO4B_HUMAN	702..736 and 1595..1742	"Anaphylatoxin-like" and "NTR"					-221
R.V(+85.05)TASDPLDTLGSEGALSPGGVASLLR.L	SYVRVTAS	P0C0L5|CO4B_HUMAN	702..736 and 1595..1742	"Anaphylatoxin-like" and "NTR"					-244
R.G(+85.05)LEEELQFSLGSK.I	RQIRGLEE	P0C0L5|CO4B_HUMAN	702..736 and 1595..1742	"Anaphylatoxin-like" and "NTR"					242
K.A(+85.05)APSVTLFPPSSEELQANK.A	GQPKAAPS	P0CF74|IGLC6_HUMAN	before 7..101	before first domain					2
K.Y(+85.05)AASSYLSLTPEQWK.S	SNNKYAAS	P0CF74|IGLC6_HUMAN	7..101	"Ig-like"					0	-59
K.A(+85.05)NPTVTLFPPSSEELQANK.A	GQPKANPT	P0CG04|IGLC1_HUMAN	before 7..101	before first domain					2
K.Y(+85.05)AASSYLSLTPEQWK.S	SNNKYAAS	P0CG04|IGLC1_HUMAN	7..101	"Ig-like"					0	-59
K.A(+85.05)TAGDTHLGGEDFDNR.L	FEVKATAG	P0DMV8|HS71A_HUMAN
K.A(+85.05)APSVTLFPPSSEELQANK.A	GQPKAAPS	P0DOY2|IGLC2_HUMAN	before 7..101	before first domain					2
K.Y(+85.05)AASSYLSLTPEQWK.S	SNNKYAAS	P0DOY2|IGLC2_HUMAN	7..101	"Ig-like"					0	-59
K.A(+85.05)APSVTLFPPSSEELQANK.A	GQPKAAPS	P0DOY3|IGLC3_HUMAN	before 7..101	before first domain					2
K.Y(+85.05)AASSYLSLTPEQWK.S	SNNKYAAS	P0DOY3|IGLC3_HUMAN	7..101	"Ig-like"					0	-59
K.G(+85.05)DSGGPLVC(+57.02)NK.V	TSFKGDSG	P10144|GRAB_HUMAN	21..245	"Peptidase S1"					0	-180
R.A(+85.05)TDEEPLGLPK.C	WTGRATDE	Q9BZR6|RTN4R_HUMAN	after 260..310	after last domain					-14
R.S(+85.05)IGSAVDQGNESIVAK.T	KKTRSIGS	Q9H0H5|RGAP1_HUMAN	before 349..539	before first domain					146
R.L(+85.05)RENELTYYC(+57.02)C(+57.02)K.K	VTTRLREN	P13987|CD59_HUMAN	26..108	"UPAR/Ly6"	"UPAR/Ly6"	1		0	0	-53
R.E(+85.05)NELTYYC(+57.02)C(+57.02)K.K	TRLRENEL	P13987|CD59_HUMAN	26..108	"UPAR/Ly6"	"UPAR/Ly6"	1		0	0	-55
R.Y(+85.05)ALSGSVWK.K	RRRRYALS	Q9NPA2|MMP25_HUMAN
R.L(+85.05)AADDPEVR.V	QEKRLAAD	P20827|EFNA1_HUMAN	after 19..151	after last domain					-15
K.N(+85.05)ISFC(+57.02)GYHPK.N	FQLKNISF	Q9UQF2|JIP1_HUMAN	561..700	"PID"					0	-82
R.S(+85.05)APENFNTR.F	RSARSAPE	Q9Y625|GPC6_HUMAN
R.A(+85.05)VALSSSVM(+15.99)C(+57.02)PDAR.S	RTNRAVAL	P28799|GRN_HUMAN
K.M(+85.05)LQEMQR.K	ASAKMLQE	P32455|GBP1_HUMAN	after 35..278	after last domain					-227
K.G(+85.05)FSLSDVPQAEISGEHLR.I	YGAKGFSL	P35052|GPC1_HUMAN
R.V(+85.05)FDVNDK.V	VHDRVFDV	P52803|EFNA5_HUMAN	after 29..162	after last domain					-12
R.S(+85.05)IVVSPILIPENQR.Q	RQKRSIVV	P55290|CAD13_HUMAN	139..245	"Cadherin 1"	"Cadherin 1"	1	"Cadherin 2", "Cadherin 3", "Cadherin 4", "Cadherin 5"	4	0	0
R.S(+85.05)YQKPMETDLVYIEK.S	KQLRSYQK	P56706|WNT7B_HUMAN
R.I(+85.05)EKVEHSDLSFSK.D	NGERIEKV	P61769|B2MG_HUMAN	25..113	"Ig-like C1-type"					0	-41
L.S(+85.05)LEGDHSTPPSAYGSVK.A	LCKLSLEG	A6NMY6|AXA2L_HUMAN
A.Y(+85.05)TNFDAERDALNIETAIK.T	SVKAYTNF	A6NMY6|AXA2L_HUMAN
A.S(+85.05)IFSGTGADPVVSAK.S	FRLASIFS	O00451|GFRA2_HUMAN
I.N(+85.05)YM(+15.99)VAPVTGNDVGIR.R	PSSINYMV	O00560|SDCB1_HUMAN	before 114..193	before first domain					24
Y.M(+85.05)(+15.99)VAPVTGNDVGIR.R	SINYMVAP	O00560|SDCB1_HUMAN	before 114..193	before first domain					22
Y.T(+85.05)SGFDELQR.I	CEKYTSGF	O43278|SPIT1_HUMAN	334..370 and 391..441	"LDL-receptor class A" and "BPTI/Kunitz inhibitor 2"					-3
G.V(+85.05)SEEDKGFGPIFEEQPINTIYPEESLEGK.V	YGHGVSEE	Q12860|CNTN1_HUMAN	before 41..131	before first domain					9
F.N(+85.05)IQLEDEGIYEC(+57.02)EAENIR.G	LKIFNIQL	Q12860|CNTN1_HUMAN	241..326	"Ig-like C2-type 3"	"Ig-like C2-type 1", "Ig-like C2-type 2", "Ig-like C2-type 3"	3	"Ig-like C2-type 4", "Ig-like C2-type 5", "Ig-like C2-type 6", "Fibronectin type-III 1", "Fibronectin type-III 2", "Fibronectin type-III 3", "Fibronectin type-III 4"	7	0	-58
P.N(+85.05)VAPSDVGGGGGR.N	GAAPNVAP	Q12860|CNTN1_HUMAN	606..704 and 709..806	"Fibronectin type-III 1" and "Fibronectin type-III 2"	"Ig-like C2-type 1", "Ig-like C2-type 2", "Ig-like C2-type 3", "Ig-like C2-type 4", "Ig-like C2-type 5", "Ig-like C2-type 6", "Fibronectin type-III 1"	7	"Fibronectin type-III 2", "Fibronectin type-III 3", "Fibronectin type-III 4"	3	2
Y.I(+85.05)VAFKPFDGEEWK.K	NFGYIVAF	Q12860|CNTN1_HUMAN	709..806	"Fibronectin type-III 2"	"Ig-like C2-type 1", "Ig-like C2-type 2", "Ig-like C2-type 3", "Ig-like C2-type 4", "Ig-like C2-type 5", "Ig-like C2-type 6", "Fibronectin type-III 1", "Fibronectin type-III 2"	8	"Fibronectin type-III 3", "Fibronectin type-III 4"	2	0	-34
P.S(+85.05)TAFQVK.V	TMSPSTAF	Q12860|CNTN1_HUMAN	709..806	"Fibronectin type-III 2"	"Ig-like C2-type 1", "Ig-like C2-type 2", "Ig-like C2-type 3", "Ig-like C2-type 4", "Ig-like C2-type 5", "Ig-like C2-type 6", "Fibronectin type-III 1", "Fibronectin type-III 2"	8	"Fibronectin type-III 3", "Fibronectin type-III 4"	2	0	-68
A.F(+85.05)NNKGDGPYSLVAVINSAQDAPSEAPTEVGVK.V	KVKAFNNK	Q12860|CNTN1_HUMAN	709..806	"Fibronectin type-III 2"	"Ig-like C2-type 1", "Ig-like C2-type 2", "Ig-like C2-type 3", "Ig-like C2-type 4", "Ig-like C2-type 5", "Ig-like C2-type 6", "Fibronectin type-III 1", "Fibronectin type-III 2"	8	"Fibronectin type-III 3", "Fibronectin type-III 4"	2	0	-78
F.N(+85.05)NKGDGPYSLVAVINSAQDAPSEAPTEVGVK.V	VKAFNNKG	Q12860|CNTN1_HUMAN	709..806	"Fibronectin type-III 2"	"Ig-like C2-type 1", "Ig-like C2-type 2", "Ig-like C2-type 3", "Ig-like C2-type 4", "Ig-like C2-type 5", "Ig-like C2-type 6", "Fibronectin type-III 1", "Fibronectin type-III 2"	8	"Fibronectin type-III 3", "Fibronectin type-III 4"	2	0	-79
L.V(+85.05)AVINSAQDAPSEAPTEVGVK.V	PYSLVAVI	Q12860|CNTN1_HUMAN	709..806	"Fibronectin type-III 2"	"Ig-like C2-type 1", "Ig-like C2-type 2", "Ig-like C2-type 3", "Ig-like C2-type 4", "Ig-like C2-type 5", "Ig-like C2-type 6", "Fibronectin type-III 1", "Fibronectin type-III 2"	8	"Fibronectin type-III 3", "Fibronectin type-III 4"	2	0	-89
V.A(+85.05)VINSAQDAPSEAPTEVGVK.V	YSLVAVIN	Q12860|CNTN1_HUMAN	709..806	"Fibronectin type-III 2"	"Ig-like C2-type 1", "Ig-like C2-type 2", "Ig-like C2-type 3", "Ig-like C2-type 4", "Ig-like C2-type 5", "Ig-like C2-type 6", "Fibronectin type-III 1", "Fibronectin type-III 2"	8	"Fibronectin type-III 3", "Fibronectin type-III 4"	2	0	-90
A.V(+85.05)INSAQDAPSEAPTEVGVK.V	SLVAVINS	Q12860|CNTN1_HUMAN	709..806	"Fibronectin type-III 2"	"Ig-like C2-type 1", "Ig-like C2-type 2", "Ig-like C2-type 3", "Ig-like C2-type 4", "Ig-like C2-type 5", "Ig-like C2-type 6", "Fibronectin type-III 1", "Fibronectin type-III 2"	8	"Fibronectin type-III 3", "Fibronectin type-III 4"	2	0	-91
V.I(+85.05)NSAQDAPSEAPTEVGVK.V	LVAVINSA	Q12860|CNTN1_HUMAN	709..806	"Fibronectin type-III 2"	"Ig-like C2-type 1", "Ig-like C2-type 2", "Ig-like C2-type 3", "Ig-like C2-type 4", "Ig-like C2-type 5", "Ig-like C2-type 6", "Fibronectin type-III 1", "Fibronectin type-III 2"	8	"Fibronectin type-III 3", "Fibronectin type-III 4"	2	0	-92
I.N(+85.05)SAQDAPSEAPTEVGVK.V	VAVINSAQ	Q12860|CNTN1_HUMAN	709..806	"Fibronectin type-III 2"	"Ig-like C2-type 1", "Ig-like C2-type 2", "Ig-like C2-type 3", "Ig-like C2-type 4", "Ig-like C2-type 5", "Ig-like C2-type 6", "Fibronectin type-III 1", "Fibronectin type-III 2"	8	"Fibronectin type-III 3", "Fibronectin type-III 4"	2	0	-93
A.H(+85.05)SDGGDGVVSQVK.I	EVRAHSDG	Q12860|CNTN1_HUMAN	907..1000	"Fibronectin type-III 4"	"Ig-like C2-type 1", "Ig-like C2-type 2", "Ig-like C2-type 3", "Ig-like C2-type 4", "Ig-like C2-type 5", "Ig-like C2-type 6", "Fibronectin type-III 1", "Fibronectin type-III 2", "Fibronectin type-III 3", "Fibronectin type-III 4"	10		0	0	-72
G.N(+85.05)IVEEVTHPC(+57.02)NPNPC(+57.02)PANELC(+57.02)EVNR.K	STLGNIVE	O95980|RECK_HUMAN	before 627..673	before first domain					142
V.A(+85.05)QM(+15.99)TEDAVDAER.L	GTPVAQMT	P01024|CO3_HUMAN	693..728 and 1518..1661	"Anaphylatoxin-like" and "NTR"					-260
A.Q(+85.05)M(+15.99)TEDAVDAER.L	TPVAQMTE	P01024|CO3_HUMAN	693..728 and 1518..1661	"Anaphylatoxin-like" and "NTR"					-261
L.S(+85.05)TQAEESQGPVLK.M	LRLLSTQA	Q14005|IL16_HUMAN	355..440 and 1112..1197	"PDZ 2" and "PDZ 3"					166
I.G(+85.05)LLYC(+57.02)DLPEPR.K	NIPIGLLY	P02787|TRFE_HUMAN	25..347	"Transferrin-like 1"					0	-127
A.G(+85.05)DVAFVK.H	KDGA, LVEK, FRRPGDVA	P02787|TRFE_HUMAN
A.G(+85.05)DVAFVK.D	AENAGDVA	P02788|TRFL_HUMAN	364..695	"Transferrin-like 2"					0	-195
L.I(+85.05)RDVWGIEGPIDAAFTR.I	YPKLIRDV	P04004|VTNC_HUMAN	after 20..63	after last domain					-133
A.M(+85.05)VSEFLK.Q	MAMVSE	P04083|ANXA1_HUMAN
A.W(+85.05)FIENEEQEYVQTVK.S	LKQAWFIE	P04083|ANXA1_HUMAN
W.F(+85.05)IENEEQEYVQTVK.S	KQAWFIEN	P04083|ANXA1_HUMAN
P.G(+85.05)SAVSPYPTFNPSSDVAALHK.A	KGGPGSAV	P04083|ANXA1_HUMAN
A.V(+85.05)SPYPTFNPSSDVAALHK.A	PGSAVSPY	P04083|ANXA1_HUMAN
P.I(+85.05)IHFGSDYEDR.Y	MSRPIIHF	P04156|PRIO_HUMAN
V.N(+85.05)LLSDPEQGVEVTGQYER.E	QGPVNLLS	Q14624|ITIH4_HUMAN	after 272..432	after last domain					-326
L.L(+85.05)SDPEQGVEVTGQYER.E	PVNLLSDP	Q14624|ITIH4_HUMAN	after 272..432	after last domain					-328
M.V(+85.05)VEHPEFLK.A	PNSMVVEH	P06396|GELS_HUMAN
V.S(+85.05)LVADENPFAQGALK.S	TMSVSLVA	P06396|GELS_HUMAN
L.V(+85.05)QAWPGYTLETANTQC(+57.02)HEK.M	RTSLVQAW	Q6NW40|RGMB_HUMAN
A.A(+85.05)HSALEDVEALHPR.K	FTAAAHSA	Q6NW40|RGMB_HUMAN
A.H(+85.05)SALEDVEALHPR.K	TAAAHSAL	Q6NW40|RGMB_HUMAN
A.L(+85.05)EDVEALHPR.K	AHSALEDV	Q6NW40|RGMB_HUMAN
F.M(+85.05)(+15.99)VPSEAISLSETVK.K	LSGFMVPS	Q6YHK3|CD109_HUMAN
L.S(+85.05)LEGDHSTPPSAYGSVK.A	LCKLSLEG	P07355|ANXA2_HUMAN
A.Y(+85.05)TNFDAERDALNIETAIK.T	SVKAYTNF	P07355|ANXA2_HUMAN
G.S(+85.05)VIDYELIDQDAR.D	AEDGSVID	P07355|ANXA2_HUMAN
M.A(+85.05)NIPLLLYPQDGPR.S	APFMANIP	P07602|SAP_HUMAN	59..142 and 194..275	"Saposin B-type 1" and "Saposin B-type 2"					21
A.N(+85.05)IPLLLYPQDGPR.S	PFMANIPL	P07602|SAP_HUMAN	59..142 and 194..275	"Saposin B-type 1" and "Saposin B-type 2"					20
W.A(+85.05)FGAVEAISDR.I	GSCWAFGA	P07858|CATB_HUMAN
Y.G(+85.05)VAEAGAPPADPSTLYR.D	NHLYGVAE	Q86UN3|R4RL2_HUMAN	after 261..312	after last domain					-21
G.V(+85.05)AEAGAPPADPSTLYR.D	HLYGVAEA	Q86UN3|R4RL2_HUMAN	after 261..312	after last domain					-22
Y.M(+85.05)TEPIDEYC(+57.02)VQQLK.E	EVVYMTEP	P08238|HS90B_HUMAN
A.G(+85.05)DVAFVK.H	AEGAGDVA	P08582|TRFM_HUMAN	23..357	"Transferrin-like 1"	"Transferrin-like 1"	1	"Transferrin-like 2"	1	0	-199
G.L(+85.05)VPAAGEHYAPEDSSNSYYVVAVVR.R	KTYGLVPA	P08582|TRFM_HUMAN	366..706	"Transferrin-like 2"	"Transferrin-like 1", "Transferrin-like 2"	2		0	0	-68
L.Q(+85.05)VLDPVPKPVIK.I	KIKLQVLD	P09326|CD48_HUMAN	29..127	"Ig-like C2-type 1"	"Ig-like C2-type 1"	1	"Ig-like C2-type 2"	1	0	-97
L.E(+85.05)IPGNSDPNM(+15.99)IPDGDFNSYVR.V	GRTLEIPG	P0C0L4|CO4A_HUMAN	702..736 and 1595..1742	"Anaphylatoxin-like" and "NTR"					-223
A.S(+85.05)DPLDTLGSEGALSPGGVASLLR.L	RVTASDPL	P0C0L4|CO4A_HUMAN	702..736 and 1595..1742	"Anaphylatoxin-like" and "NTR"					-247
V.E(+85.05)YGFQVK.V	YPRVEYGF	P0C0L4|CO4A_HUMAN	1595..1742	"NTR"					0	-29
L.E(+85.05)IPGNSDPNM(+15.99)IPDGDFNSYVR.V	GRTLEIPG	P0C0L5|CO4B_HUMAN	702..736 and 1595..1742	"Anaphylatoxin-like" and "NTR"					-223
A.S(+85.05)DPLDTLGSEGALSPGGVASLLR.L	RVTASDPL	P0C0L5|CO4B_HUMAN	702..736 and 1595..1742	"Anaphylatoxin-like" and "NTR"					-247
V.E(+85.05)YGFQVK.V	YPRVEYGF	P0C0L5|CO4B_HUMAN	1595..1742	"NTR"					0	-29
Y.V(+85.05)AFTDTER.L	TPSYVAFT	P0DMV8|HS71A_HUMAN
A.L(+85.05)NPQNTVFDAK.R	NQVALNPQ	P0DMV8|HS71A_HUMAN
A.F(+85.05)YPEEISSMVLTK.M	ETKAFYPE	P0DMV8|HS71A_HUMAN
Y.G(+85.05)AAVQAAILM(+15.99)GDK.S	AVAYGAAV	P0DMV8|HS71A_HUMAN
A.A(+85.05)VQAAILM(+15.99)GDK.S	AYGAAVQA	P0DMV8|HS71A_HUMAN
A.G(+85.05)WGQTAPLGK.H	CSVAGWGQ	P10144|GRAB_HUMAN	21..245	"Peptidase S1"					0	-125
F.A(+85.05)VVITDGHVTGSPC(+57.02)GGIK.L	TVHFAVVI	P12110|CO6A2_HUMAN	46..234	"VWFA 1"					0	-111
P.M(+85.05)FIVNTNVPR.A	MPMFIV	P14174|MIF_HUMAN
M.F(+85.05)IVNTNVPR.A	MPMFIVN	P14174|MIF_HUMAN
F.Y(+85.05)QGPVGDPDKYR.L	MRPFYQGP	Q9NPA2|MMP25_HUMAN
L.S(+85.05)QDDRDGLQQLYGK.A	KYRLSQDD	Q9NPA2|MMP25_HUMAN
Y.G(+85.05)APAGPLIVPYNLPLPGGVVPR.M	TGPYGAPA	P17931|LEG3_HUMAN	before 118..248	before first domain					10
P.A(+85.05)GPLIVPYNLPLPGGVVPR.M	YGAPAGPL	P17931|LEG3_HUMAN	before 118..248	before first domain					7
L.S(+85.05)ASFEPFSNK.G	FYALSASF	P27797|CALR_HUMAN
L.S(+85.05)SSVM(+15.99)C(+57.02)PDAR.S	AVALSSSV	P28799|GRN_HUMAN
L.S(+85.05)LPDPQALKR.D	PAHLSLPD	P28799|GRN_HUMAN
F.S(+85.05)LSDVPQAEISGEHLR.I	AKGFSLSD	P35052|GPC1_HUMAN
P.Q(+85.05)AEISGEHLR.I	SDVPQAEI	P35052|GPC1_HUMAN
P.L(+85.05)THALPGLSEQEGQK.T	SRTPLTHA	P35052|GPC1_HUMAN
L.T(+85.05)HALPGLSEQEGQK.T	RTPLTHAL	P35052|GPC1_HUMAN
P.G(+85.05)LSEQEGQK.T	HALPGLSE	P35052|GPC1_HUMAN
G.G(+85.05)DRLDC(+57.02)VK.A	EVSGGDRL	P56159|GFRA1_HUMAN
L.A(+85.05)SGLEAKDEC(+57.02)R.S	NFSLASGL	P56159|GFRA1_HUMAN
G.A(+85.05)SSHITTK.S	EGLGASSH	P56159|GFRA1_HUMAN
S.L(+85.05)EGDHSTPPSAYGSVK.A	CKLSLEGD	A6NMY6|AXA2L_HUMAN
D.H(+85.05)STPPSAYGSVK.A	LEGDHSTP	A6NMY6|AXA2L_HUMAN
T.N(+85.05)FDAERDALNIETAIK.T	KAYTNFDA	A6NMY6|AXA2L_HUMAN
D.G(+85.05)VQEPTTGNWR.G	GVGDGVQE	O00429|DNM1L_HUMAN	22..302 and 644..735	"Dynamin-type G" and "GED"					64
S.I(+85.05)FSGTGADPVVSAK.S	RLASIFSG	O00451|GFRA2_HUMAN
S.G(+85.05)TGADPVVSAK.S	SIFSGTGA	O00451|GFRA2_HUMAN
S.S(+85.05)INYM(+15.99)VAPVTGNDVGIR.R	ARPSSINY	O00560|SDCB1_HUMAN	before 114..193	before first domain					26
E.C(+85.05)(+57.02)ISC(+57.02)GSSDMSC(+57.02)ER.G	RYLECISC	Q03405|UPAR_HUMAN	115..213	"UPAR/Ly6 2"	"UPAR/Ly6 1", "UPAR/Ly6 2"	2	"UPAR/Ly6 3"	1	0	-2
S.L(+85.05)HTDGDK.A	GCGSLHTD	Q07021|C1QBP_HUMAN
D.F(+85.05)LSDEIKEER.K	AFVDFLSD	Q07021|C1QBP_HUMAN
D.V(+85.05)FPSYTC(+57.02)TC(+57.02)LK.G	VRGDVFPS	Q08431|MFGM_HUMAN	24..67	"EGF-like"					0	-25
S.S(+85.05)YFIDAATVNDSGEYR.C	SQASSYFI	O75015|FCG3B_HUMAN	40..96	"Ig-like C2-type 1"	"Ig-like C2-type 1"	1	"Ig-like C2-type 2"	1	0	-33
H.G(+85.05)VSEEDKGFGPIFEEQPINTIYPEESLEGK.V	RYGHGVSE	Q12860|CNTN1_HUMAN	before 41..131	before first domain					10
N.N(+85.05)KGDGPYSLVAVINSAQDAPSEAPTEVGVK.V	KAFNNKGD	Q12860|CNTN1_HUMAN	709..806	"Fibronectin type-III 2"	"Ig-like C2-type 1", "Ig-like C2-type 2", "Ig-like C2-type 3", "Ig-like C2-type 4", "Ig-like C2-type 5", "Ig-like C2-type 6", "Fibronectin type-III 1", "Fibronectin type-III 2"	8	"Fibronectin type-III 3", "Fibronectin type-III 4"	2	0	-80
S.L(+85.05)VAVINSAQDAPSEAPTEVGVK.V	GPYSLVAV	Q12860|CNTN1_HUMAN	709..806	"Fibronectin type-III 2"	"Ig-like C2-type 1", "Ig-like C2-type 2", "Ig-like C2-type 3", "Ig-like C2-type 4", "Ig-like C2-type 5", "Ig-like C2-type 6", "Fibronectin type-III 1", "Fibronectin type-III 2"	8	"Fibronectin type-III 3", "Fibronectin type-III 4"	2	0	-88
N.S(+85.05)AQDAPSEAPTEVGVK.V	AVINSAQD	Q12860|CNTN1_HUMAN	709..806	"Fibronectin type-III 2"	"Ig-like C2-type 1", "Ig-like C2-type 2", "Ig-like C2-type 3", "Ig-like C2-type 4", "Ig-like C2-type 5", "Ig-like C2-type 6", "Fibronectin type-III 1", "Fibronectin type-III 2"	8	"Fibronectin type-III 3", "Fibronectin type-III 4"	2	0	-94
S.A(+85.05)QDAPSEAPTEVGVK.V	VINSAQDA	Q12860|CNTN1_HUMAN	709..806	"Fibronectin type-III 2"	"Ig-like C2-type 1", "Ig-like C2-type 2", "Ig-like C2-type 3", "Ig-like C2-type 4", "Ig-like C2-type 5", "Ig-like C2-type 6", "Fibronectin type-III 1", "Fibronectin type-III 2"	8	"Fibronectin type-III 3", "Fibronectin type-III 4"	2	0	-95
H.S(+85.05)IEVPIPR.D	THKHSIEV	Q12860|CNTN1_HUMAN	907..1000	"Fibronectin type-III 4"	"Ig-like C2-type 1", "Ig-like C2-type 2", "Ig-like C2-type 3", "Ig-like C2-type 4", "Ig-like C2-type 5", "Ig-like C2-type 6", "Fibronectin type-III 1", "Fibronectin type-III 2", "Fibronectin type-III 3", "Fibronectin type-III 4"	10		0	0	-54
H.S(+85.05)DGGDGVVSQVK.I	VRAHSDGG	Q12860|CNTN1_HUMAN	907..1000	"Fibronectin type-III 4"	"Ig-like C2-type 1", "Ig-like C2-type 2", "Ig-like C2-type 3", "Ig-like C2-type 4", "Ig-like C2-type 5", "Ig-like C2-type 6", "Fibronectin type-III 1", "Fibronectin type-III 2", "Fibronectin type-III 3", "Fibronectin type-III 4"	10		0	0	-73
D.N(+85.05)EDFQESNR.M	VDKDNEDF	P00450|CERU_HUMAN	20..357	"F5/8 type A 1"					0	-230
D.Q(+85.05)VDKEDEDFQESNK.M	TAPDQVDK	P00450|CERU_HUMAN	370..718	"F5/8 type A 2"					0	-236
Q.G(+85.05)TPVAQM(+15.99)TEDAVDAER.L	ILLQGTPV	P01024|CO3_HUMAN	693..728 and 1518..1661	"Anaphylatoxin-like" and "NTR"					-256
D.C(+85.05)(+57.02)LGC(+57.02)VHPISTQSPDLEPILR.H	AQYDCLGC	P01042|KNG1_HUMAN	28..132 and 151..254	"Cystatin kininogen-type 1" and "Cystatin kininogen-type 2"					9
S.A(+85.05)VSPYPTFNPSSDVAALHK.A	GPGSAVSP	P04083|ANXA1_HUMAN
S.A(+85.05)MSRPIIHFGSDYEDR.Y	MLGSAMSR	P04156|PRIO_HUMAN
S.A(+85.05)ILPLPGQSVER.L	QAPSAILP	Q14624|ITIH4_HUMAN	after 272..432	after last domain					-302
N.L(+85.05)LSDPEQGVEVTGQYER.E	GPVNLLSD	Q14624|ITIH4_HUMAN	after 272..432	after last domain					-327
N.G(+85.05)VGPEEESVDPNQYYK.I	TTDNGVGP	Q15046|SYK_HUMAN
N.L(+85.05)VTFGHSLSK.T	GIGNLVTF	Q16553|LY6E_HUMAN	21..101	"UPAR/Ly6"	"UPAR/Ly6"	1		0	0	-39
S.M(+85.05)(+15.99)VVEHPEFLK.A	RPNSMVVE	P06396|GELS_HUMAN
H.S(+85.05)ALEDVEALHPR.K	AAAHSALE	Q6NW40|RGMB_HUMAN
S.A(+85.05)LEDVEALHPR.K	AAHSALED	Q6NW40|RGMB_HUMAN
N.G(+85.05)LSEYLDLSSPGPVEILTTVTESVTGISR.N	DSSNGLSE	Q6YHK3|CD109_HUMAN
E.Y(+85.05)WSGSNSGNQK.M	NYTEYWSG	Q6YHK3|CD109_HUMAN
S.L(+85.05)EGDHSTPPSAYGSVK.A	CKLSLEGD	P07355|ANXA2_HUMAN
D.H(+85.05)STPPSAYGSVK.A	LEGDHSTP	P07355|ANXA2_HUMAN
T.N(+85.05)FDAERDALNIETAIK.T	KAYTNFDA	P07355|ANXA2_HUMAN
Q.G(+85.05)SC(+57.02)GSC(+57.02)WAFGAVEAISDR.I	IRDQGSCG	P07858|CATB_HUMAN
T.L(+85.05)VDTGIGMTK.A	RTLTLVDT	P08238|HS90B_HUMAN
D.L(+85.05)INNLGTIAK.S	TKADLINN	P08238|HS90B_HUMAN
E.E(+85.05)YGEFYK.S	ITQEEYGE	P08238|HS90B_HUMAN
E.D(+85.05)LPLNISR.E	VDSEDLPL	P08238|HS90B_HUMAN
E.G(+85.05)LELPEDEEEK.K	VTKEGLEL	P08238|HS90B_HUMAN
N.S(+85.05)TMGYMMAK.K	LRDNSTMG	P08238|HS90B_HUMAN
E.I(+85.05)NPDHPIVETLR.Q	KHLEINPD	P08238|HS90B_HUMAN
T.G(+85.05)NEQEWK.I	LKKTGNEQ	P09326|CD48_HUMAN	29..127	"Ig-like C2-type 1"	"Ig-like C2-type 1"	1	"Ig-like C2-type 2"	1	0	-87
Q.V(+85.05)LDPVPKPVIK.I	IKLQVLDP	P09326|CD48_HUMAN	29..127	"Ig-like C2-type 1"	"Ig-like C2-type 1"	1	"Ig-like C2-type 2"	1	0	-98
C.Q(+85.05)VSNSVSSK.N	CYTCQVSN	P09326|CD48_HUMAN	132..212	"Ig-like C2-type 2"	"Ig-like C2-type 1", "Ig-like C2-type 2"	2		0	0	-65
Q.H(+85.05)AAELIK.T	ARLQHAAE	Q8WUM4|PDC6I_HUMAN	3..392	"BRO1"					0	-276
T.A(+85.05)SDPLDTLGSEGALSPGGVASLLR.L	VRVTASDP	P0C0L4|CO4A_HUMAN	702..736 and 1595..1742	"Anaphylatoxin-like" and "NTR"					-246
T.A(+85.05)SDPLDTLGSEGALSPGGVASLLR.L	VRVTASDP	P0C0L5|CO4B_HUMAN	702..736 and 1595..1742	"Anaphylatoxin-like" and "NTR"					-246
S.C(+85.05)(+57.02)VGVFQHGK.V	TTYSCVGV	P0DMV8|HS71A_HUMAN
E.G(+85.05)IDFYTSITR.A	SLFEGIDF	P0DMV8|HS71A_HUMAN
D.A(+85.05)NTLAEKDEFEHK.R	SWLDANTL	P0DMV8|HS71A_HUMAN
H.N(+85.05)IKEQEPTQQFIPVK.R	LGAHNIKE	P10144|GRAB_HUMAN	21..245	"Peptidase S1"					0	-57
S.V(+85.05)LEPGRPASAGNALK.G	DKASVLEP	Q9BZR6|RTN4R_HUMAN	after 260..310	after last domain					-36
E.H(+85.05)C(+57.02)NFNDVTTR.L	WKFEHCNF	P13987|CD59_HUMAN	26..108	"UPAR/Ly6"	"UPAR/Ly6"	1		0	0	-43
D.S(+85.05)HPSYHTDGFN	LTADSHPS	Q9H3Z4|DNJC5_HUMAN	after 13..82	after last domain					-106
D.T(+85.05)HFDDEETWTFGSK.D	ISGDTHFD	Q9NPA2|MMP25_HUMAN
D.D(+85.05)VTVSNAGDTYFFK.G	PSPDDVTV	Q9NPA2|MMP25_HUMAN
D.M(+85.05)(+15.99)HGDSEYNIM(+15.99)FGPDIC(+57.02)GPGTK.K	DQTDMHGD	P27797|CALR_HUMAN
D.N(+85.05)SQVESGSLEDDWDFLPPKK.I	VKIDNSQV	P27797|CALR_HUMAN
S.G(+85.05)TIFDNFLITNDEAYAEEFGNETWGVTK.A	QVKSGTIF	P27797|CALR_HUMAN
S.S(+85.05)VMC(+57.02)PDAR.S	ALSSSVMC	P28799|GRN_HUMAN
D.G(+85.05)QPLTPDEYLTYSLK.L	LEADGQPL	P32455|GBP1_HUMAN	35..278	"GB1/RHD3-type G"					0	-158
D.A(+85.05)ILQTDQTLTEK.E	SMTDAILQ	P32455|GBP1_HUMAN	after 35..278	after last domain					-196
E.V(+85.05)M(+15.99)GDGLANQINNPEVEVDITKPDM(+15.99)TIR.Q	YLPEVMGD	P35052|GPC1_HUMAN
N.Q(+85.05)INNPEVEVDITKPDM(+15.99)TIR.Q	GLANQINN	P35052|GPC1_HUMAN
T.H(+85.05)ALPGLSEQEGQK.T	TPLTHALP	P35052|GPC1_HUMAN
H.A(+85.05)LPGLSEQEGQK.T	PLTHALPG	P35052|GPC1_HUMAN
S.S(+85.05)VPVSVVSDSYDIYNAC(+57.02)EK.I	TQFSSVPV	P43490|NAMPT_HUMAN
D.S(+85.05)YDIYNAC(+57.02)EK.I	VVSDSYDI	P43490|NAMPT_HUMAN
S.G(+85.05)FHPSDIEVDLLK.N	CYVSGFHP	P61769|B2MG_HUMAN	25..113	"Ig-like C1-type"					0	-24
T.E(+85.05)FTPTEKDEYAC(+57.02)R.V	LYYTEFTP	P61769|B2MG_HUMAN	25..113	"Ig-like C1-type"					0	-64
E.F(+85.05)TPTEKDEYAC(+57.02)R.V	YYTEFTPT	P61769|B2MG_HUMAN	25..113	"Ig-like C1-type"					0	-65
